# Supplementary material for: Translating proteome and transcriptome dynamics of periodontal ligament stem cell-derived secretome/conditioned medium in an in vitro model of periodontitis
Source: BMC Oral Health. 2024 Mar 27;24:390. doi: 10.1186/s12903-024-04167-z (PMC10967149; doi:10.1186/s12903-024-04167-z)
Supplement: Supplementary file 1 — Supplementary Material 1. [file 12903_2024_4167_MOESM1_ESM.xlsx]

## Sheet: Control&PDLSC-CM Proteins
Protein IDs	Gene names	Protein names	Function	Unique peptides	Sequence coverage [%]	Mol. weight [kDa]	Sequence length	LFQ intensity PDLSC-CM	LFQ intensity Control
H0YMM1	ANXA2	Annexin (Fragment)	-	2	17.4	16.458	149	0	0
B5MCY1	TDRD15	Tudor domain-containing protein 15	-	2	0.9	221.72	1934	0	256040000
O00391	QSOX1 QSCN6 UNQ2520/PRO6013	Sulfhydryl oxidase 1 (hQSOX) (EC 1.8.3.2) (Quiescin Q6)	Catalyzes the oxidation of sulfhydryl groups in peptide and protein thiols to disulfides with the reduction of oxygen to hydrogen peroxide (PubMed:17331072, PubMed:18393449, PubMed:23704371, PubMed:30367560, PubMed:23867277). Plays a role in disulfide bond formation in a variety of extracellular proteins (PubMed:17331072, PubMed:30367560, PubMed:22801504, PubMed:23867277). In fibroblasts, require…	11	26.5	66.86	604	737290000	0
O43707	ACTN4	Alpha-actinin-4 (Non-muscle alpha-actinin 4)	F-actin cross-linking protein which is thought to anchor actin to a variety of intracellular structures. This is a bundling protein (Probable). Probably involved in vesicular trafficking via its association with the CART complex. The CART complex is necessary for efficient transferrin receptor recycling but not for EGFR degradation (PubMed:15772161). Involved in tight junction assembly in epithel…	2	3.2	79.912	692	0	0
C9IZG4	CUTA	Protein CutA	-	1	10.4	14.401	135	123630000	0
O75144	ICOSLG B7H2 B7RP1 ICOSL KIAA0653	ICOS ligand (B7 homolog 2) (B7-H2) (B7-like protein Gl50) (B7-related protein 1) (B7RP-1) (CD antigen CD275)	Ligand for the T-cell-specific cell surface receptor ICOS. Acts as a costimulatory signal for T-cell proliferation and cytokine secretion; induces also B-cell proliferation and differentiation into plasma cells. Could play an important role in mediating local tissue responses to inflammatory conditions, as well as in modulating the secondary immune response by co-stimulating memory T-cell functio…	1	5.4	20.12	185	40421000	0
O76061	STC2	Stanniocalcin-2 (STC-2) (Stanniocalcin-related protein) (STC-related protein) (STCRP)	Has an anti-hypocalcemic action on calcium and phosphate homeostasis.	2	10.3	33.248	302	0	0
O95445	APOM G3A NG20 HSPC336	Apolipoprotein M (Apo-M) (ApoM) (Protein G3a)	Probably involved in lipid transport. Can bind sphingosine-1-phosphate, myristic acid, palmitic acid and stearic acid, retinol, all-trans-retinoic acid and 9-cis-retinoic acid. {ECO:0000269|PubMed:17525477, ECO:0000269|PubMed:19733574}.	3	19	13.051	116	206410000	0
O95497	VNN1	Pantetheinase (EC 3.5.1.92) (Pantetheine hydrolase) (Tiff66) (Vascular non-inflammatory molecule 1) (Vanin-1)	Amidohydrolase that hydrolyzes specifically one of the carboamide linkages in D-pantetheine thus recycling pantothenic acid (vitamin B5) and releasing cysteamine. {ECO:0000269|PubMed:10567687, ECO:0000269|PubMed:11491533, ECO:0000269|PubMed:25478849}.	1	1.8	57.011	513	164120000	0
P00338	LDHA PIG19	L-lactate dehydrogenase A chain (LDH-A) (EC 1.1.1.27) (Cell proliferation-inducing gene 19 protein) (LDH muscle subunit) (LDH-M) (Renal carcinoma antigen NY-REN-59)	-	1	8	30.205	274	0	0
Q9NQP5	F13A1	Coagulation factor XIII A chain (Fragment)	-	1	11.6	15.951	138	83031000	0
P00558	PGK1 PGKA MIG10 OK/SW-cl.110	Phosphoglycerate kinase 1 (EC 2.7.2.3) (Cell migration-inducing gene 10 protein) (Primer recognition protein 2) (PRP 2)	Catalyzes one of the two ATP producing reactions in the glycolytic pathway via the reversible conversion of 1,3-diphosphoglycerate to 3-phosphoglycerate (PubMed:30323285, PubMed:7391028). In addition to its role as a glycolytic enzyme, it seems that PGK-1 acts as a polymerase alpha cofactor protein (primer recognition protein) (PubMed:2324090). May play a role in sperm motility (PubMed:26677959).…	1	4.6	41.428	389	0	0
P00736	C1R	Complement C1r subcomponent (EC 3.4.21.41) (Complement component 1 subcomponent r) [Cleaved into: Complement C1r subcomponent heavy chain; Complement C1r subcomponent light chain]	C1r B chain is a serine protease that combines with C1q and C1s to form C1, the first component of the classical pathway of the complement system.	8	14	80.118	705	0	0
P00738	HP	Haptoglobin (Zonulin) [Cleaved into: Haptoglobin alpha chain; Haptoglobin beta chain]	As a result of hemolysis, hemoglobin is found to accumulate in the kidney and is secreted in the urine. Haptoglobin captures, and combines with free plasma hemoglobin to allow hepatic recycling of heme iron and to prevent kidney damage. Haptoglobin also acts as an antioxidant, has antibacterial activity, and plays a role in modulating many aspects of the acute phase response. Hemoglobin/haptoglob…	2	5.5	38.451	347	0	0
P00740	F9	Coagulation factor IX (EC 3.4.21.22) (Christmas factor) (Plasma thromboplastin component) (PTC) [Cleaved into: Coagulation factor IXa light chain; Coagulation factor IXa heavy chain]	Factor IX is a vitamin K-dependent plasma protein that participates in the intrinsic pathway of blood coagulation by converting factor X to its active form in the presence of Ca(2+) ions, phospholipids, and factor VIIIa. {ECO:0000269|PubMed:1730085, ECO:0000269|PubMed:19846852, ECO:0000269|PubMed:20121197, ECO:0000269|PubMed:20121198, ECO:0000269|PubMed:2592373, ECO:0000269|PubMed:8295821}.	1	2.8	47.617	423	122090000	0
P00742	F10	Coagulation factor X (EC 3.4.21.6) (Stuart factor) (Stuart-Prower factor) [Cleaved into: Factor X light chain; Factor X heavy chain; Activated factor Xa heavy chain]	Factor Xa is a vitamin K-dependent glycoprotein that converts prothrombin to thrombin in the presence of factor Va, calcium and phospholipid during blood clotting.	1	1.8	54.731	488	0	0
P01008	SERPINC1 AT3 PRO0309	Antithrombin-III (ATIII) (Serpin C1)	Most important serine protease inhibitor in plasma that regulates the blood coagulation cascade. AT-III inhibits thrombin, matriptase-3/TMPRSS7, as well as factors IXa, Xa and XIa. Its inhibitory activity is greatly enhanced in the presence of heparin. {ECO:0000269|PubMed:15853774}.	1	17.5	52.602	464	72016000	0
Q5H9A7	TIMP1	Metalloproteinase inhibitor 1 (Tissue inhibitor of metalloproteinases 1)	-	8	83.2	16.057	143	1464500000	0
P01034	CST3	Cystatin-C (Cystatin-3) (Gamma-trace) (Neuroendocrine basic polypeptide) (Post-gamma-globulin)	As an inhibitor of cysteine proteinases, this protein is thought to serve an important physiological role as a local regulator of this enzyme activity.	2	19.2	15.799	146	0	0
P01040	CSTA STF1 STFA	Cystatin-A (Cystatin-AS) (Stefin-A) [Cleaved into: Cystatin-A, N-terminally processed]	This is an intracellular thiol proteinase inhibitor. Has an important role in desmosome-mediated cell-cell adhesion in the lower levels of the epidermis. {ECO:0000269|PubMed:21944047}.	1	18.4	11.006	98	0	9406500
D6RHJ6	JCHAIN	Immunoglobulin J chain (Fragment)	-	1	6.4	17.679	157	170040000	0
P01621	IGKV3-20	Immunoglobulin kappa variable 3-20 (Ig kappa chain V-III region B6) (Ig kappa chain V-III region GOL) (Ig kappa chain V-III region HAH) (Ig kappa chain V-III region HIC) (Ig kappa chain V-III region IARC/BL41) (Ig kappa chain V-III region NG9) (Ig kappa chain V-III region SIE) (Ig kappa chain V-III region Ti) (Ig kappa chain V-III region WOL)	-	1	9	10.729	100	0	0
P02461	COL3A1	Collagen alpha-1(III) chain	Collagen type III occurs in most soft connective tissues along with type I collagen. Involved in regulation of cortical development. Is the major ligand of ADGRG1 in the developing brain and binding to ADGRG1 inhibits neuronal migration and activates the RhoA pathway by coupling ADGRG1 to GNA13 and possibly GNA12.	5	10	138.56	1466	1457000000	0
P02462	COL4A1	Collagen alpha-1(IV) chain [Cleaved into: Arresten]	Type IV collagen is the major structural component of glomerular basement membranes (GBM), forming a 'chicken-wire' meshwork together with laminins, proteoglycans and entactin/nidogen. {ECO:0000250|UniProtKB:P02463}.; FUNCTION: Arresten, comprising the C-terminal NC1 domain, inhibits angiogenesis and tumor formation. The C-terminal half is found to possess the anti-angiogenic activity. Specifical…	4	3.1	160.61	1669	367280000	0
Q3BDU5	LMNA	Prelamin-A/C (Rhabdomyosarcoma antigen MU-RMS-40.12)	-	2	4.5	55.637	487	0	0
P02656	APOC3	Apolipoprotein C-III (Apo-CIII) (ApoC-III) (Apolipoprotein C3)	Component of triglyceride-rich very low density lipoproteins (VLDL) and high density lipoproteins (HDL) in plasma (PubMed:18201179, PubMed:22510806). Plays a multifaceted role in triglyceride homeostasis (PubMed:18201179, PubMed:22510806). Intracellularly, promotes hepatic very low density lipoprotein 1 (VLDL1) assembly and secretion; extracellularly, attenuates hydrolysis and clearance of trigly…	1	16.2	10.852	99	115330000	0
P02751	FN1 FN	Fibronectin	Fibronectins bind cell surfaces and various compounds including collagen, fibrin, heparin, DNA, and actin. Fibronectins are involved in cell adhesion, cell motility, opsonization, wound healing, and maintenance of cell shape. Involved in osteoblast compaction through the fibronectin fibrillogenesis cell-mediated matrix assembly process, essential for osteoblast mineralization. Participates in the…	2	52.3	262.62	2386	78299000000	0
P02751	FN1 FN	Fibronectin	Fibronectins bind cell surfaces and various compounds including collagen, fibrin, heparin, DNA, and actin. Fibronectins are involved in cell adhesion, cell motility, opsonization, wound healing, and maintenance of cell shape. Involved in osteoblast compaction through the fibronectin fibrillogenesis cell-mediated matrix assembly process, essential for osteoblast mineralization. Participates in the…	1	50.9	272.32	2477	69114000	0
Q5VY30	RBP4 hCG_37964	Retinol-binding protein	Retinol-binding protein that mediates retinol transport in blood plasma. {ECO:0000256|PIRNR:PIRNR036893}.	3	10.1	22.974	199	1367500000	0
P02788	LTF GIG12 LF	Lactotransferrin (Lactoferrin) (EC 3.4.21.-) (Growth-inhibiting protein 12) (Talalactoferrin) [Cleaved into: Lactoferricin-H (Lfcin-H); Kaliocin-1; Lactoferroxin-A; Lactoferroxin-B; Lactoferroxin-C]	Transferrins are iron binding transport proteins which can bind two Fe(3+) ions in association with the binding of an anion, usually bicarbonate. {ECO:0000269|PubMed:22900286}.; FUNCTION: [Lactotransferrin]: Major iron-binding and multifunctional protein found in exocrine fluids such as breast milk and mucosal secretions (PubMed:14573629, PubMed:1599934, PubMed:6802759, PubMed:3169987, PubMed:111…	1	5.9	73.16	666	194400000	0
Q9BS19	HPX	Epididymis secretory sperm binding protein (HPX protein) (Hemopexin)	-	1	5.1	28.63	254	254970000	0
P03956	MMP1 CLG	Interstitial collagenase (EC 3.4.24.7) (Fibroblast collagenase) (Matrix metalloproteinase-1) (MMP-1) [Cleaved into: 22 kDa interstitial collagenase; 27 kDa interstitial collagenase]	Cleaves collagens of types I, II, and III at one site in the helical domain. Also cleaves collagens of types VII and X (PubMed:2557822, PubMed:2153297, PubMed:1645757). In case of HIV infection, interacts and cleaves the secreted viral Tat protein, leading to a decrease in neuronal Tat's mediated neurotoxicity (PubMed:16807369). {ECO:0000269|PubMed:1645757, ECO:0000269|PubMed:16807369, ECO:000026…	3	8.3	54.006	469	0	0
H3BUH7	ALDOA	Fructose-bisphosphate aldolase (EC 4.1.2.13) (Fragment)	-	1	9	16.917	155	0	0
P04114	APOB	Apolipoprotein B-100	Apolipoprotein B is a major protein constituent of chylomicrons (apo B-48), LDL (apo B-100) and VLDL (apo B-100). Apo B-100 functions as a recognition signal for the cellular binding and internalization of LDL particles by the apoB/E receptor.	3	1.3	489.83	4344	866920000	0
E7EUT5	GAPDH	Glyceraldehyde-3-phosphate dehydrogenase	-	2	11.2	27.87	260	0	0
Q99878	H2AC14 H2AFE HIST1H2AJ	Histone H2A type 1-J (Histone H2A/e)	Core component of nucleosome. Nucleosomes wrap and compact DNA into chromatin, limiting DNA accessibility to the cellular machineries which require DNA as a template. Histones thereby play a central role in transcription regulation, DNA repair, DNA replication and chromosomal stability. DNA accessibility is regulated via a complex set of post-translational modifications of histones, also called h…	2	21.9	13.936	128	0	47599000
P05121	SERPINE1 PAI1 PLANH1	Plasminogen activator inhibitor 1 (PAI) (PAI-1) (Endothelial plasminogen activator inhibitor) (Serpin E1)	Serine protease inhibitor. Inhibits TMPRSS7 (PubMed:15853774). Is a primary inhibitor of tissue-type plasminogen activator (PLAT) and urokinase-type plasminogen activator (PLAU). As PLAT inhibitor, it is required for fibrinolysis down-regulation and is responsible for the controlled degradation of blood clots (PubMed:8481516, PubMed:9207454, PubMed:17912461). As PLAU inhibitor, it is involved in …	8	26.6	45.059	402	1795200000	0
P05976	MYL1	Myosin light chain 1/3, skeletal muscle isoform (MLC1/MLC3) (MLC1F/MLC3F) (Myosin light chain alkali 1/2) (Myosin light chain A1/A2)	Non-regulatory myosin light chain required for proper formation and/or maintenance of myofibers, and thus appropriate muscle function. {ECO:0000269|PubMed:30215711}.	1	7.3	16.684	150	0	6367100
P05997	COL5A2	Collagen alpha-2(V) chain	Type V collagen is a member of group I collagen (fibrillar forming collagen). It is a minor connective tissue component of nearly ubiquitous distribution. Type V collagen binds to DNA, heparan sulfate, thrombospondin, heparin, and insulin. Type V collagen is a key determinant in the assembly of tissue-specific matrices (By similarity). {ECO:0000250}.	9	7.7	144.91	1499	334260000	0
P06702	S100A9 CAGB CFAG MRP14	Protein S100-A9 (Calgranulin-B) (Calprotectin L1H subunit) (Leukocyte L1 complex heavy chain) (Migration inhibitory factor-related protein 14) (MRP-14) (p14) (S100 calcium-binding protein A9)	S100A9 is a calcium- and zinc-binding protein which plays a prominent role in the regulation of inflammatory processes and immune response. It can induce neutrophil chemotaxis, adhesion, can increase the bactericidal activity of neutrophils by promoting phagocytosis via activation of SYK, PI3K/AKT, and ERK1/2 and can induce degranulation of neutrophils by a MAPK-dependent mechanism. Predominantly…	1	11.4	13.242	114	0	55340000
P07195	LDHB	L-lactate dehydrogenase B chain (LDH-B) (EC 1.1.1.27) (LDH heart subunit) (LDH-H) (Renal carcinoma antigen NY-REN-46)	-	2	8.7	36.638	334	0	0
Q5ST81	TUBB	Tubulin beta chain	Tubulin is the major constituent of microtubules. It binds two moles of GTP, one at an exchangeable site on the beta chain and one at a non-exchangeable site on the alpha chain. {ECO:0000256|RuleBase:RU000352}.	3	15.6	41.742	372	0	0
P07585	DCN SLRR1B	Decorin (Bone proteoglycan II) (PG-S2) (PG40)	May affect the rate of fibrils formation.	8	29	39.746	359	689680000	0
P07602	PSAP GLBA SAP1	Prosaposin (Proactivator polypeptide) [Cleaved into: Saposin-A (Protein A); Saposin-B-Val; Saposin-B (Cerebroside sulfate activator) (CSAct) (Dispersin) (Sphingolipid activator protein 1) (SAP-1) (Sulfatide/GM1 activator); Saposin-C (A1 activator) (Co-beta-glucosidase) (Glucosylceramidase activator) (Sphingolipid activator protein 2) (SAP-2); Saposin-D (Component C) (Protein C)]	Saposin-A and saposin-C stimulate the hydrolysis of glucosylceramide by beta-glucosylceramidase (EC 3.2.1.45) and galactosylceramide by beta-galactosylceramidase (EC 3.2.1.46). Saposin-C apparently acts by combining with the enzyme and acidic lipid to form an activated complex, rather than by solubilizing the substrate.; FUNCTION: Saposin-B stimulates the hydrolysis of galacto-cerebroside sulfate…	1	2.9	58.112	524	0	0
P07737	PFN1	Profilin-1 (Epididymis tissue protein Li 184a) (Profilin I)	Binds to actin and affects the structure of the cytoskeleton. At high concentrations, profilin prevents the polymerization of actin, whereas it enhances it at low concentrations. By binding to PIP2, it inhibits the formation of IP3 and DG. Inhibits androgen receptor (AR) and HTT aggregation and binding of G-actin is essential for its inhibition of AR. {ECO:0000269|PubMed:18573880}.	1	20	15.054	140	49287000	0
P08238	HSP90AB1 HSP90B HSPC2 HSPCB	Heat shock protein HSP 90-beta (HSP 90) (Heat shock 84 kDa) (HSP 84) (HSP84)	Molecular chaperone that promotes the maturation, structural maintenance and proper regulation of specific target proteins involved for instance in cell cycle control and signal transduction. Undergoes a functional cycle linked to its ATPase activity. This cycle probably induces conformational changes in the client proteins, thereby causing their activation. Interacts dynamically with various co-…	1	1.9	83.263	724	0	0
P07996	THBS1 TSP TSP1	Thrombospondin-1 (Glycoprotein G)	Adhesive glycoprotein that mediates cell-to-cell and cell-to-matrix interactions. Binds heparin. May play a role in dentinogenesis and/or maintenance of dentin and dental pulp (By similarity). Ligand for CD36 mediating antiangiogenic properties. Plays a role in ER stress response, via its interaction with the activating transcription factor 6 alpha (ATF6) which produces adaptive ER stress respons…	9	44.4	129.38	1170	17852000000	0
A0A087WTA8	COL1A2	Collagen alpha-2(I) chain	-	56	62.1	129.15	1364	28591000000	79423000
P08253	MMP2 CLG4A	72 kDa type IV collagenase (EC 3.4.24.24) (72 kDa gelatinase) (Gelatinase A) (Matrix metalloproteinase-2) (MMP-2) (TBE-1) [Cleaved into: PEX]	Ubiquitinous metalloproteinase that is involved in diverse functions such as remodeling of the vasculature, angiogenesis, tissue repair, tumor invasion, inflammation, and atherosclerotic plaque rupture. As well as degrading extracellular matrix proteins, can also act on several nonmatrix proteins such as big endothelial 1 and beta-type CGRP promoting vasoconstriction. Also cleaves KISS at a Gly-|…	15	37.6	73.881	660	465490000	0
P08572	COL4A2	Collagen alpha-2(IV) chain [Cleaved into: Canstatin]	Type IV collagen is the major structural component of glomerular basement membranes (GBM), forming a 'chicken-wire' meshwork together with laminins, proteoglycans and entactin/nidogen.; FUNCTION: Canstatin, a cleavage product corresponding to the collagen alpha 2(IV) NC1 domain, possesses both anti-angiogenic and anti-tumor cell activity. It inhibits proliferation and migration of endothelial cel…	8	6.4	167.55	1712	424340000	0
P08603	CFH HF HF1 HF2	Complement factor H (H factor 1)	Glycoprotein that plays an essential role in maintaining a well-balanced immune response by modulating complement activation. Acts as a soluble inhibitor of complement, where its binding to self markers such as glycan structures prevents complement activation and amplification on cell surfaces (PubMed:21285368, PubMed:25402769). Accelerates the decay of the complement alternative pathway (AP) C3 …	1	4	51.033	449	137970000	0
B0YJC4	VIM	Vimentin	Involved with LARP6 in the stabilization of type I collagen mRNAs for CO1A1 and CO1A2. {ECO:0000256|ARBA:ARBA00003885}.; FUNCTION: Vimentins are class-III intermediate filaments found in various non-epithelial cells, especially mesenchymal cells. Vimentin is attached to the nucleus, endoplasmic reticulum, and mitochondria, either laterally or terminally. {ECO:0000256|ARBA:ARBA00002825}.	4	12.3	49.653	431	0	0
D6RBE9	ANXA5	Annexin	This protein is an anticoagulant protein that acts as an indirect inhibitor of the thromboplastin-specific complex, which is involved in the blood coagulation cascade. {ECO:0000256|ARBA:ARBA00002758}.	1	6.8	24.698	220	0	0
P09486	SPARC ON	SPARC (Basement-membrane protein 40) (BM-40) (Osteonectin) (ON) (Secreted protein acidic and rich in cysteine)	Appears to regulate cell growth through interactions with the extracellular matrix and cytokines. Binds calcium and copper, several types of collagen, albumin, thrombospondin, PDGF and cell membranes. There are two calcium binding sites; an acidic domain that binds 5 to 8 Ca(2+) with a low affinity and an EF-hand loop that binds a Ca(2+) ion with a high affinity.	17	61.7	34.632	303	14142000000	0
P0C0L4	C4A CO4 CPAMD2	Complement C4-A (Acidic complement C4) (C3 and PZP-like alpha-2-macroglobulin domain-containing protein 2) [Cleaved into: Complement C4 beta chain; Complement C4-A alpha chain; C4a anaphylatoxin; C4b-A; C4d-A; Complement C4 gamma chain]	Non-enzymatic component of C3 and C5 convertases and thus essential for the propagation of the classical complement pathway. Covalently binds to immunoglobulins and immune complexes and enhances the solubilization of immune aggregates and the clearance of IC through CR1 on erythrocytes. C4A isotype is responsible for effective binding to form amide bonds with immune aggregates or protein antigens…	1	6.2	187.7	1698	360390000	0
J3QSA3	UBB	Polyubiquitin-B (Fragment)	-	1	37.2	4.8535	43	0	12409000
P10599	TXN TRDX TRX TRX1	Thioredoxin (Trx) (ATL-derived factor) (ADF) (Surface-associated sulphydryl protein) (SASP) (allergen Hom s Trx)	Participates in various redox reactions through the reversible oxidation of its active center dithiol to a disulfide and catalyzes dithiol-disulfide exchange reactions (PubMed:2176490, PubMed:17182577, PubMed:19032234). Plays a role in the reversible S-nitrosylation of cysteine residues in target proteins, and thereby contributes to the response to intracellular nitric oxide. Nitrosylates the act…	1	15.3	9.4519	85	0	0
E9PI65	HSPA8	Heat shock cognate 71 kDa protein (Fragment)	-	1	9.5	17.916	168	0	0
P11717	IGF2R MPRI	Cation-independent mannose-6-phosphate receptor (CI Man-6-P receptor) (CI-MPR) (M6PR) (300 kDa mannose 6-phosphate receptor) (MPR 300) (Insulin-like growth factor 2 receptor) (Insulin-like growth factor II receptor) (IGF-II receptor) (M6P/IGF2 receptor) (M6P/IGF2R) (CD antigen CD222)	Mediates the transport of phosphorylated lysosomal enzymes from the Golgi complex and the cell surface to lysosomes (PubMed:2963003, PubMed:18817523). Lysosomal enzymes bearing phosphomannosyl residues bind specifically to mannose-6-phosphate receptors in the Golgi apparatus and the resulting receptor-ligand complex is transported to an acidic prelysosomal compartment where the low pH mediates th…	2	0.8	274.37	2491	0	0
P12109	COL6A1	Collagen alpha-1(VI) chain	Collagen VI acts as a cell-binding protein.	31	41.7	108.53	1028	9453000000	0
P12110	COL6A2	Collagen alpha-2(VI) chain	Collagen VI acts as a cell-binding protein.	14	16.6	108.58	1019	1585600000	0
P12111	COL6A3	Collagen alpha-3(VI) chain	Collagen VI acts as a cell-binding protein.	28	15.2	321.35	2971	1142400000	0
P12273	PIP GCDFP15 GPIP4	Prolactin-inducible protein (Gross cystic disease fluid protein 15) (GCDFP-15) (Prolactin-induced protein) (Secretory actin-binding protein) (SABP) (gp17)	-	1	8.2	16.572	146	0	0
P13591	NCAM1 NCAM	Neural cell adhesion molecule 1 (N-CAM-1) (NCAM-1) (CD antigen CD56)	This protein is a cell adhesion molecule involved in neuron-neuron adhesion, neurite fasciculation, outgrowth of neurites, etc.; FUNCTION: (Microbial infection) Acts as a receptor for rabies virus. {ECO:0000269|PubMed:9696812}.; FUNCTION: (Microbial infection) Acts as a receptor for Zika virus. {ECO:0000269|PubMed:32753727}.	1	6	40.759	364	65095000	0
P14543	NID1 NID	Nidogen-1 (NID-1) (Entactin)	Sulfated glycoprotein widely distributed in basement membranes and tightly associated with laminin. Also binds to collagen IV and perlecan. It probably has a role in cell-extracellular matrix interactions.	3	4.5	122.02	1114	0	0
H3BQ34	PKM	Pyruvate kinase (EC 2.7.1.40)	-	2	6.8	30.72	281	0	0
P14923	JUP CTNNG DP3	Junction plakoglobin (Catenin gamma) (Desmoplakin III) (Desmoplakin-3)	Common junctional plaque protein. The membrane-associated plaques are architectural elements in an important strategic position to influence the arrangement and function of both the cytoskeleton and the cells within the tissue. The presence of plakoglobin in both the desmosomes and in the intermediate junctions suggests that it plays a central role in the structure and function of submembranous p…	2	4.3	81.744	745	0	21187000
P15924	DSP	Desmoplakin (DP) (250/210 kDa paraneoplastic pemphigus antigen)	Major high molecular weight protein of desmosomes. Involved in the organization of the desmosomal cadherin-plakoglobin complexes into discrete plasma membrane domains and in the anchoring of intermediate filaments to the desmosomes.	8	2.8	331.77	2871	0	178340000
P16035	TIMP2	Metalloproteinase inhibitor 2 (CSC-21K) (Tissue inhibitor of metalloproteinases 2) (TIMP-2)	Complexes with metalloproteinases (such as collagenases) and irreversibly inactivates them by binding to their catalytic zinc cofactor. Known to act on MMP-1, MMP-2, MMP-3, MMP-7, MMP-8, MMP-9, MMP-10, MMP-13, MMP-14, MMP-15, MMP-16 and MMP-19. {ECO:0000269|PubMed:11710594, ECO:0000269|PubMed:2554304, ECO:0000269|PubMed:2793861}.	6	27.7	24.399	220	231700000	0
H0YDX6	CD44	CD44 antigen (Extracellular matrix receptor III) (GP90 lymphocyte homing/adhesion receptor) (HUTCH-I) (Hermes antigen) (Hyaluronate receptor) (Phagocytic glycoprotein 1) (Phagocytic glycoprotein I) (Fragment)	-	1	6.6	19.46	181	0	0
P16112	ACAN AGC1 CSPG1 MSK16	Aggrecan core protein (Cartilage-specific proteoglycan core protein) (CSPCP) (Chondroitin sulfate proteoglycan core protein 1) (Chondroitin sulfate proteoglycan 1) [Cleaved into: Aggrecan core protein 2]	This proteoglycan is a major component of extracellular matrix of cartilagenous tissues. A major function of this protein is to resist compression in cartilage. It binds avidly to hyaluronic acid via an N-terminal globular region.	9	5.7	246.3	2377	677900000	0
C9JMY1	IGFBP2	Insulin-like growth factor-binding protein 2	-	5	31.5	20.281	181	576510000	0
A0A096LPE1	VCL	Metavinculin (Vinculin)	-	1	36.8	6.0869	57	185470000	0
A0A087WXW9	COL5A1	Collagen alpha-1(V) chain	-	5	5.7	183.65	1838	292110000	0
Q60FE5	FLNA	Filamin-A	-	2	1.6	276.55	2607	0	0
P21810	BGN SLRR1A	Biglycan (Bone/cartilage proteoglycan I) (PG-S1)	May be involved in collagen fiber assembly. {ECO:0000250}.	12	39.4	41.654	368	2139200000	0
P22692	IGFBP4 IBP4	Insulin-like growth factor-binding protein 4 (IBP-4) (IGF-binding protein 4) (IGFBP-4)	IGF-binding proteins prolong the half-life of the IGFs and have been shown to either inhibit or stimulate the growth promoting effects of the IGFs on cell culture. They alter the interaction of IGFs with their cell surface receptors.	6	29.5	27.934	258	1057800000	0
P23142	FBLN1 PP213	Fibulin-1 (FIBL-1)	Incorporated into fibronectin-containing matrix fibers. May play a role in cell adhesion and migration along protein fibers within the extracellular matrix (ECM). Could be important for certain developmental processes and contribute to the supramolecular organization of ECM architecture, in particular to those of basement membranes. Has been implicated in a role in cellular transformation and tum…	1	19.5	77.213	703	0	0
P23284	PPIB CYPB	Peptidyl-prolyl cis-trans isomerase B (PPIase B) (EC 5.2.1.8) (CYP-S1) (Cyclophilin B) (Rotamase B) (S-cyclophilin) (SCYLP)	PPIase that catalyzes the cis-trans isomerization of proline imidic peptide bonds in oligopeptides and may therefore assist protein folding. {ECO:0000269|PubMed:20676357}.	1	6	23.742	216	0	0
P24592	IGFBP6 IBP6	Insulin-like growth factor-binding protein 6 (IBP-6) (IGF-binding protein 6) (IGFBP-6)	IGF-binding proteins prolong the half-life of the IGFs and have been shown to either inhibit or stimulate the growth promoting effects of the IGFs on cell culture. They alter the interaction of IGFs with their cell surface receptors. Activates the MAPK signaling pathway and induces cell migration (PubMed:24003225). {ECO:0000269|PubMed:24003225}.	3	14.2	25.322	240	0	0
P26022	PTX3 TNFAIP5 TSG14	Pentraxin-related protein PTX3 (Pentaxin-related protein PTX3) (Tumor necrosis factor alpha-induced protein 5) (TNF alpha-induced protein 5) (Tumor necrosis factor-inducible gene 14 protein) (TSG-14)	Plays a role in the regulation of innate resistance to pathogens, inflammatory reactions, possibly clearance of self-components and female fertility. {ECO:0000250}.	9	31.8	41.975	381	498990000	0
P26927	MST1 D3F15S2 DNF15S2 HGFL	Hepatocyte growth factor-like protein (Macrophage stimulatory protein) (Macrophage-stimulating protein) (MSP) [Cleaved into: Hepatocyte growth factor-like protein alpha chain; Hepatocyte growth factor-like protein beta chain]	-	1	1.4	80.319	711	54745000	0
P27658	COL8A1 C3orf7	Collagen alpha-1(VIII) chain (Endothelial collagen) [Cleaved into: Vastatin]	Macromolecular component of the subendothelium. Major component of the Descemet's membrane (basement membrane) of corneal endothelial cells. Also component of the endothelia of blood vessels. Necessary for migration and proliferation of vascular smooth muscle cells and thus, has a potential role in the maintenance of vessel wall integrity and structure, in particular in atherogenesis. {ECO:000026…	2	5.5	73.363	744	97897000	0
P28300	LOX	Protein-lysine 6-oxidase (EC 1.4.3.13) (Lysyl oxidase) [Cleaved into: Protein-lysine 6-oxidase, long form; Protein-lysine 6-oxidase, short form]	Responsible for the post-translational oxidative deamination of peptidyl lysine residues in precursors to fibrous collagen and elastin (PubMed:26838787). Regulator of Ras expression. May play a role in tumor suppression. Plays a role in the aortic wall architecture (By similarity). {ECO:0000250|UniProtKB:P28301, ECO:0000269|PubMed:26838787}.	2	4.8	46.944	417	0	0
M0R0W6	AXL	Receptor protein-tyrosine kinase (EC 2.7.10.1)	-	1	1.8	69.23	626	0	0
P31944	CASP14	Caspase-14 (CASP-14) (EC 3.4.22.-) [Cleaved into: Caspase-14 subunit p17, mature form; Caspase-14 subunit p10, mature form; Caspase-14 subunit p20, intermediate form; Caspase-14 subunit p8, intermediate form]	Non-apoptotic caspase involved in epidermal differentiation. Is the predominant caspase in epidermal stratum corneum (PubMed:15556625). Seems to play a role in keratinocyte differentiation and is required for cornification. Regulates maturation of the epidermis by proteolytically processing filaggrin (By similarity). In vitro has a preference for the substrate [WY]-X-X-D motif and is active on th…	3	14	27.679	242	0	35362000
P32119	PRDX2 NKEFB TDPX1	Peroxiredoxin-2 (EC 1.11.1.24) (Natural killer cell-enhancing factor B) (NKEF-B) (PRP) (Thiol-specific antioxidant protein) (TSA) (Thioredoxin peroxidase 1) (Thioredoxin-dependent peroxide reductase 1) (Thioredoxin-dependent peroxiredoxin 2)	Thiol-specific peroxidase that catalyzes the reduction of hydrogen peroxide and organic hydroperoxides to water and alcohols, respectively. Plays a role in cell protection against oxidative stress by detoxifying peroxides and as sensor of hydrogen peroxide-mediated signaling events. Might participate in the signaling cascades of growth factors and tumor necrosis factor-alpha by regulating the int…	4	18.2	21.892	198	545750000	0
P35030	PRSS3	Trypsin-3	Digestive protease that cleaves proteins preferentially after an Arg residue and has proteolytic activity toward Kunitz-type trypsin inhibitors. {ECO:0000269|PubMed:11827488, ECO:0000269|PubMed:14507909, ECO:0000269|PubMed:18077447, ECO:0000269|PubMed:25301953, ECO:0000269|PubMed:27810896, ECO:0000269|PubMed:9099703}.	1	7.3	19.288	177	0	79048000
P35052	GPC1	Glypican-1 [Cleaved into: Secreted glypican-1]	Cell surface proteoglycan that bears heparan sulfate. Binds, via the heparan sulfate side chains, alpha-4 (V) collagen and participates in Schwann cell myelination (By similarity). May act as a catalyst in increasing the rate of conversion of prion protein PRPN(C) to PRNP(Sc) via associating (via the heparan sulfate side chains) with both forms of PRPN, targeting them to lipid rafts and facilitat…	3	8.8	61.68	558	0	0
P35442	THBS2 TSP2	Thrombospondin-2	Adhesive glycoprotein that mediates cell-to-cell and cell-to-matrix interactions. Ligand for CD36 mediating antiangiogenic properties. {ECO:0000269|PubMed:20714802}.	10	15.4	129.99	1172	247090000	0
E7ES19	THBS4	Thrombospondin-4	-	2	6	96.005	870	95004000	0
P35555	FBN1 FBN	Fibrillin-1 [Cleaved into: Asprosin]	[Fibrillin-1]: Structural component of the 10-12 nm diameter microfibrils of the extracellular matrix, which conveys both structural and regulatory properties to load-bearing connective tissues (PubMed:1860873, PubMed:15062093). Fibrillin-1-containing microfibrils provide long-term force bearing structural support. In tissues such as the lung, blood vessels and skin, microfibrils form the periphe…	3	2.2	312.24	2871	0	0
P35556	FBN2	Fibrillin-2	[Fibrillin-2]: Fibrillins are structural components of 10-12 nm extracellular calcium-binding microfibrils, which occur either in association with elastin or in elastin-free bundles. Fibrillin-2-containing microfibrils regulate the early process of elastic fiber assembly. Regulates osteoblast maturation by controlling TGF-beta bioavailability and calibrating TGF-beta and BMP levels, respectively.…	15	7.8	314.67	2911	316250000	0
P36955	SERPINF1 PEDF PIG35	Pigment epithelium-derived factor (PEDF) (Cell proliferation-inducing gene 35 protein) (EPC-1) (Serpin F1)	Neurotrophic protein; induces extensive neuronal differentiation in retinoblastoma cells. Potent inhibitor of angiogenesis. As it does not undergo the S (stressed) to R (relaxed) conformational transition characteristic of active serpins, it exhibits no serine protease inhibitory activity. {ECO:0000269|PubMed:7592790, ECO:0000269|PubMed:8226833}.	2	17.2	46.312	418	0	0
X6RJP6	TAGLN2	Transgelin-2 (Fragment)	-	1	11.2	21.086	187	0	0
H7C457	COL18A1	Collagen alpha-1(XVIII) chain (Fragment)	-	2	11.8	30.917	280	29895000	0
P55058	PLTP	Phospholipid transfer protein (Lipid transfer protein II)	Mediates the transfer of phospholipids and free cholesterol from triglyceride-rich lipoproteins (low density lipoproteins or LDL and very low density lipoproteins or VLDL) into high-density lipoproteins (HDL) as well as the exchange of phospholipids between triglyceride-rich lipoproteins themselves (PubMed:7654777, PubMed:9132017, PubMed:11013307, PubMed:19321130, PubMed:21515415, PubMed:29883800…	1	2.8	44.135	398	113140000	0
P55290	CDH13	Cadherin-13	Cadherins are calcium-dependent cell adhesion proteins. They preferentially interact with themselves in a homophilic manner in connecting cells; cadherins may thus contribute to the sorting of heterogeneous cell types. May act as a negative regulator of neural cell growth. {ECO:0000269|PubMed:10737605}.	1	3.5	72.321	661	0	0
P60174	TPI1 TPI	Triosephosphate isomerase (TIM) (EC 5.3.1.1) (Methylglyoxal synthase) (EC 4.2.3.3) (Triose-phosphate isomerase)	Triosephosphate isomerase is an extremely efficient metabolic enzyme that catalyzes the interconversion between dihydroxyacetone phosphate (DHAP) and D-glyceraldehyde-3-phosphate (G3P) in glycolysis and gluconeogenesis. {ECO:0000269|PubMed:18562316}.; FUNCTION: It is also responsible for the non-negligible production of methylglyoxal a reactive cytotoxic side-product that modifies and can alter p…	1	17.4	17.958	167	0	0
P63261	ACTG1 ACTG	Actin, cytoplasmic 2 (Gamma-actin) [Cleaved into: Actin, cytoplasmic 2, N-terminally processed]	Actins are highly conserved proteins that are involved in various types of cell motility and are ubiquitously expressed in all eukaryotic cells. {ECO:0000305|PubMed:29581253}.	4	39.2	41.792	375	3056800000	392860000
P61769	B2M CDABP0092 HDCMA22P	Beta-2-microglobulin [Cleaved into: Beta-2-microglobulin form pI 5.3]	Component of the class I major histocompatibility complex (MHC). Involved in the presentation of peptide antigens to the immune system. Exogenously applied M.tuberculosis EsxA or EsxA-EsxB (or EsxA expressed in host) binds B2M and decreases its export to the cell surface (total protein levels do not change), probably leading to defects in class I antigen presentation (PubMed:25356553). {ECO:00002…	3	35.3	13.714	119	1009800000	0
G3V2V8	NPC2	Epididymal secretory protein E1 (NPC intracellular cholesterol transporter 2) (Fragment)	-	1	18.9	13.078	122	0	0
P63267	ACTG2 ACTA3 ACTL3 ACTSG	Actin, gamma-enteric smooth muscle (Alpha-actin-3) (Gamma-2-actin) (Smooth muscle gamma-actin) [Cleaved into: Actin, gamma-enteric smooth muscle, intermediate form]	Actins are highly conserved proteins that are involved in various types of cell motility and are ubiquitously expressed in all eukaryotic cells.	1	25	41.876	376	0	46867000
P62805	H4C1 H4/A H4FA HIST1H4A; H4C2 H4/I H4FI HIST1H4B; H4C3 H4/G H4FG HIST1H4C; H4C4 H4/B H4FB HIST1H4D; H4C5 H4/J H4FJ HIST1H4E; H4C6 H4/C H4FC HIST1H4F; H4C8 H4/H H4FH HIST1H4H; H4C9 H4/M H4FM HIST1H4I; H4C11 H4/E H4FE HIST1H4J; H4C12 H4/D H4FD HIST1H4K; H4C13 H4/K H4FK HIST1H4L; H4C14 H4/N H4F2 H4FN HIST2H4 HIST2H4A; H4C15 H4/O H4FO HIST2H4B; H4-16 HIST4H4	Histone H4	Core component of nucleosome. Nucleosomes wrap and compact DNA into chromatin, limiting DNA accessibility to the cellular machineries which require DNA as a template. Histones thereby play a central role in transcription regulation, DNA repair, DNA replication and chromosomal stability. DNA accessibility is regulated via a complex set of post-translational modifications of histones, also called h…	3	29.1	11.367	103	0	40718000
P62937	PPIA CYPA	Peptidyl-prolyl cis-trans isomerase A (PPIase A) (EC 5.2.1.8) (Cyclophilin A) (Cyclosporin A-binding protein) (Rotamase A) [Cleaved into: Peptidyl-prolyl cis-trans isomerase A, N-terminally processed]	Catalyzes the cis-trans isomerization of proline imidic peptide bonds in oligopeptides (PubMed:2001362, PubMed:20676357, PubMed:21245143, PubMed:25678563, PubMed:21593166). Exerts a strong chemotactic effect on leukocytes partly through activation of one of its membrane receptors BSG/CD147, initiating a signaling cascade that culminates in MAPK/ERK activation (PubMed:11943775, PubMed:21245143). A…	2	13.3	18.012	165	0	0
B0AZS6	YWHAZ	14-3-3 protein zeta/delta (cDNA, FLJ79516, highly similar to 14-3-3 protein zeta/delta)	-	2	18.5	19.072	168	0	0
A0A087WVQ9	EEF1A1	Elongation factor 1-alpha 1	-	1	2.5	47.883	441	0	15403000
P68363	TUBA1B	Tubulin alpha-1B chain (Alpha-tubulin ubiquitous) (Tubulin K-alpha-1) (Tubulin alpha-ubiquitous chain) [Cleaved into: Detyrosinated tubulin alpha-1B chain]	Tubulin is the major constituent of microtubules. It binds two moles of GTP, one at an exchangeable site on the beta chain and one at a non-exchangeable site on the alpha chain.	1	8.4	37.217	335	147560000	0
P68366	TUBA4A TUBA1	Tubulin alpha-4A chain (Alpha-tubulin 1) (Testis-specific alpha-tubulin) (Tubulin H2-alpha) (Tubulin alpha-1 chain)	Tubulin is the major constituent of microtubules. It binds two moles of GTP, one at an exchangeable site on the beta chain and one at a non-exchangeable site on the alpha chain.	1	6.5	48.328	433	49959000	0
G3V1N2	HBA2 HBA1 hCG_1745306	HCG1745306, isoform CRA_a (Hemoglobin subunit alpha)	-	1	41.8	11.948	110	326940000	0
P81605	DCD AIDD DSEP	Dermcidin (EC 3.4.-.-) (Preproteolysin) [Cleaved into: Survival-promoting peptide; DCD-1]	DCD-1 displays antimicrobial activity thereby limiting skin infection by potential pathogens in the first few hours after bacterial colonization. Highly effective against E.coli, E.faecalis, S.aureus and C.albicans. Optimal pH and salt concentration resemble the conditions in sweat. Also exhibits proteolytic activity, cleaving on the C-terminal side of Arg and, to a lesser extent, Lys residues (P…	2	20	11.284	110	0	384480000
P98160	HSPG2	Basement membrane-specific heparan sulfate proteoglycan core protein (HSPG) (Perlecan) (PLC) [Cleaved into: Endorepellin; LG3 peptide]	Integral component of basement membranes. Component of the glomerular basement membrane (GBM), responsible for the fixed negative electrostatic membrane charge, and which provides a barrier which is both size- and charge-selective. It serves as an attachment substrate for cells. Plays essential roles in vascularization. Critical for normal heart development and for regulating the vascular respons…	5	1.7	468.83	4391	177240000	0
Q01082	SPTBN1 SPTB2	Spectrin beta chain, non-erythrocytic 1 (Beta-II spectrin) (Fodrin beta chain) (Spectrin, non-erythroid beta chain 1)	Fodrin, which seems to be involved in secretion, interacts with calmodulin in a calcium-dependent manner and is thus candidate for the calcium-dependent movement of the cytoskeleton at the membrane.	1	0.9	251.39	2155	1263800000	0
Q02413	DSG1 CDHF4	Desmoglein-1 (Cadherin family member 4) (Desmosomal glycoprotein 1) (DG1) (DGI) (Pemphigus foliaceus antigen)	Component of intercellular desmosome junctions. Involved in the interaction of plaque proteins and intermediate filaments mediating cell-cell adhesion.	5	6.4	113.75	1049	0	116120000
Q4G0W3	COL14A1	COL14A1 protein (Collagen alpha-1(XIV) chain)	-	1	4.7	59.163	534	20955000	0
Q08188	TGM3	Protein-glutamine gamma-glutamyltransferase E (EC 2.3.2.13) (Transglutaminase E) (TG(E)) (TGE) (TGase E) (Transglutaminase-3) (TGase-3) [Cleaved into: Protein-glutamine gamma-glutamyltransferase E 50 kDa catalytic chain; Protein-glutamine gamma-glutamyltransferase E 27 kDa non-catalytic chain]	Catalyzes the calcium-dependent formation of isopeptide cross-links between glutamine and lysine residues in various proteins, as well as the conjugation of polyamines to proteins. Involved in the formation of the cornified envelope (CE), a specialized component consisting of covalent cross-links of proteins beneath the plasma membrane of terminally differentiated keratinocytes. Catalyzes small p…	3	4.2	76.631	693	0	15359000
Q08380	LGALS3BP M2BP	Galectin-3-binding protein (Basement membrane autoantigen p105) (Lectin galactoside-binding soluble 3-binding protein) (Mac-2-binding protein) (MAC2BP) (Mac-2 BP) (Tumor-associated antigen 90K)	Promotes integrin-mediated cell adhesion. May stimulate host defense against viruses and tumor cells. {ECO:0000269|PubMed:11146440, ECO:0000269|PubMed:8034587, ECO:0000269|PubMed:9501082}.	5	14.2	65.33	585	235340000	0
Q08431	MFGE8	Lactadherin (Breast epithelial antigen BA46) (HMFG) (MFGM) (Milk fat globule-EGF factor 8) (MFG-E8) (SED1) [Cleaved into: Lactadherin short form; Medin]	Plays an important role in the maintenance of intestinal epithelial homeostasis and the promotion of mucosal healing. Promotes VEGF-dependent neovascularization (By similarity). Contributes to phagocytic removal of apoptotic cells in many tissues. Specific ligand for the alpha-v/beta-3 and alpha-v/beta-5 receptors. Also binds to phosphatidylserine-enriched cell surfaces in a receptor-independent …	3	13.8	35.188	312	0	0
Q09MP3	RAD51AP2	RAD51-associated protein 2	-	1	0.9	133.91	1159	92374000	0
Q12805	EFEMP1 FBLN3 FBNL	EGF-containing fibulin-like extracellular matrix protein 1 (Extracellular protein S1-5) (Fibrillin-like protein) (Fibulin-3) (FIBL-3)	Binds EGFR, the EGF receptor, inducing EGFR autophosphorylation and the activation of downstream signaling pathways. May play a role in cell adhesion and migration. May function as a negative regulator of chondrocyte differentiation. In the olfactory epithelium, it may regulate glial cell migration, differentiation and the ability of glial cells to support neuronal neurite outgrowth. {ECO:0000269…	2	10.1	39.195	355	0	0
Q12841	FSTL1 FRP	Follistatin-related protein 1 (Follistatin-like protein 1)	Promotes endothelial cell survival, migration and differentiation into network structures in an AKT-dependent manner. Also promotes survival of cardiac myocytes. {ECO:0000250|UniProtKB:Q62356}.	12	45.8	34.985	308	3296900000	0
Q13103	SPP2 SPP24	Secreted phosphoprotein 24 (Spp-24) (Secreted phosphoprotein 2)	Could coordinate an aspect of bone turnover. {ECO:0000250}.	1	5.7	24.337	211	71451000	0
Q13835	PKP1	Plakophilin-1	Seems to play a role in junctional plaques. Contributes to epidermal morphogenesis. {ECO:0000269|PubMed:9326952}.	2	3.2	80.532	725	0	32286000
Q14766	LTBP1	Latent-transforming growth factor beta-binding protein 1 (LTBP-1) (Transforming growth factor beta-1-binding protein 1) (TGF-beta1-BP-1)	Key regulator of transforming growth factor beta (TGFB1, TGFB2 and TGFB3) that controls TGF-beta activation by maintaining it in a latent state during storage in extracellular space (PubMed:2022183, PubMed:8617200, PubMed:8939931). Associates specifically via disulfide bonds with the Latency-associated peptide (LAP), which is the regulatory chain of TGF-beta, and regulates integrin-dependent acti…	4	4.5	147.23	1342	0	0
G3V511	LTBP2	Latent-transforming growth factor beta-binding protein 2	-	1	0.8	189.24	1769	0	0
Q14974	KPNB1 NTF97	Importin subunit beta-1 (Importin-90) (Karyopherin subunit beta-1) (Nuclear factor p97) (Pore targeting complex 97 kDa subunit) (PTAC97)	Functions in nuclear protein import, either in association with an adapter protein, like an importin-alpha subunit, which binds to nuclear localization signals (NLS) in cargo substrates, or by acting as autonomous nuclear transport receptor. Acting autonomously, serves itself as NLS receptor. Docking of the importin/substrate complex to the nuclear pore complex (NPC) is mediated by KPNB1 through …	1	2.2	81.178	731	0	0
Q15063	POSTN OSF2	Periostin (PN) (Osteoblast-specific factor 2) (OSF-2)	Induces cell attachment and spreading and plays a role in cell adhesion (PubMed:12235007). Enhances incorporation of BMP1 in the fibronectin matrix of connective tissues, and subsequent proteolytic activation of lysyl oxidase LOX (By similarity). {ECO:0000250|UniProtKB:Q62009, ECO:0000269|PubMed:12235007}.	12	42.8	87.253	781	4595100000	0
Q15113	PCOLCE PCPE1	Procollagen C-endopeptidase enhancer 1 (Procollagen COOH-terminal proteinase enhancer 1) (PCPE-1) (Procollagen C-proteinase enhancer 1) (Type 1 procollagen C-proteinase enhancer protein) (Type I procollagen COOH-terminal proteinase enhancer)	Binds to the C-terminal propeptide of type I procollagen and enhances procollagen C-proteinase activity.; FUNCTION: C-terminal processed part of PCPE (CT-PCPE) may have an metalloproteinase inhibitory activity.	8	28.3	47.972	449	632350000	0
Q15582	TGFBI BIGH3	Transforming growth factor-beta-induced protein ig-h3 (Beta ig-h3) (Kerato-epithelin) (RGD-containing collagen-associated protein) (RGD-CAP)	Plays a role in cell adhesion (PubMed:8024701). May play a role in cell-collagen interactions (By similarity). {ECO:0000250|UniProtKB:O11780, ECO:0000269|PubMed:8024701}.	8	19.6	74.68	683	603470000	0
Q15678	PTPN14 PEZ PTPD2	Tyrosine-protein phosphatase non-receptor type 14 (EC 3.1.3.48) (Protein-tyrosine phosphatase pez)	Protein tyrosine phosphatase which may play a role in the regulation of lymphangiogenesis, cell-cell adhesion, cell-matrix adhesion, cell migration, cell growth and also regulates TGF-beta gene expression, thereby modulating epithelial-mesenchymal transition. Mediates beta-catenin dephosphorylation at adhesion junctions. Acts as a negative regulator of the oncogenic property of YAP, a downstream …	1	1.3	135.26	1187	117270000	0
Q16270	IGFBP7 MAC25 PSF	Insulin-like growth factor-binding protein 7 (IBP-7) (IGF-binding protein 7) (IGFBP-7) (IGFBP-rP1) (MAC25 protein) (PGI2-stimulating factor) (Prostacyclin-stimulating factor) (Tumor-derived adhesion factor) (TAF)	Binds IGF-I and IGF-II with a relatively low affinity. Stimulates prostacyclin (PGI2) production. Stimulates cell adhesion. {ECO:0000269|PubMed:8117260, ECO:0000269|PubMed:8939990}.	12	53	28.86	279	5535200000	0
Q16610	ECM1	Extracellular matrix protein 1 (Secretory component p85)	Involved in endochondral bone formation as negative regulator of bone mineralization. Stimulates the proliferation of endothelial cells and promotes angiogenesis. Inhibits MMP9 proteolytic activity. {ECO:0000269|PubMed:11165938, ECO:0000269|PubMed:11292659, ECO:0000269|PubMed:16512877}.	4	11.7	60.673	540	0	0
Q16853	AOC3 VAP1	Membrane primary amine oxidase (EC 1.4.3.21) (Copper amine oxidase) (HPAO) (Semicarbazide-sensitive amine oxidase) (SSAO) (Vascular adhesion protein 1) (VAP-1)	Cell adhesion protein that participates in lymphocyte extravasation and recirculation by mediating the binding of lymphocytes to peripheral lymph node vascular endothelial cells in an L-selectin-independent fashion. Has semicarbazide-sensitive (SSAO) monoamine oxidase activity. May play a role in adipogenesis. {ECO:0000269|PubMed:17400359, ECO:0000269|PubMed:19588076, ECO:0000269|PubMed:23349812,…	2	2.2	84.621	763	155690000	0
Q5T749	KPRP C1orf45	Keratinocyte proline-rich protein (hKPRP)	-	4	8.5	64.135	579	0	55368000
Q6EMK4	VASN SLITL2 UNQ314/PRO357/PRO1282	Vasorin (Protein slit-like 2)	May act as an inhibitor of TGF-beta signaling. {ECO:0000269|PubMed:15247411}.	1	2.2	71.712	673	0	0
Q6P1N0	CC2D1A AKI1	Coiled-coil and C2 domain-containing protein 1A (Akt kinase-interacting protein 1) (Five prime repressor element under dual repression-binding protein 1) (FRE under dual repression-binding protein 1) (Freud-1) (Putative NF-kappa-B-activating protein 023N)	Transcription factor that binds specifically to the DRE (dual repressor element) and represses HTR1A gene transcription in neuronal cells. The combination of calcium and ATP specifically inactivates the binding with FRE. May play a role in the altered regulation of HTR1A associated with anxiety and major depression. Mediates HDAC-independent repression of HTR1A promoter in neuronal cell. Performs…	1	1.1	103.93	950	0	0
Q7L311	ARMCX2 ALEX2 KIAA0512	Armadillo repeat-containing X-linked protein 2 (ARM protein lost in epithelial cancers on chromosome X 2) (Protein ALEX2)	May regulate the dynamics and distribution of mitochondria in neural cells. {ECO:0000250|UniProtKB:Q6A058}.	1	2.4	65.683	632	85341000	0
Q7Z7G0	ABI3BP NESHBP TARSH	Target of Nesh-SH3 (Tarsh) (ABI gene family member 3-binding protein) (Nesh-binding protein) (NeshBP)	-	3	3.5	118.64	1075	0	0
Q8IUX7	AEBP1 ACLP	Adipocyte enhancer-binding protein 1 (AE-binding protein 1) (Aortic carboxypeptidase-like protein)	[Isoform 1]: As a positive regulator of collagen fibrillogenesis, it is probably involved in the organization and remodeling of the extracellular matrix. {ECO:0000269|PubMed:29606302}.; FUNCTION: [Isoform 2]: May positively regulate MAP-kinase activity in adipocytes, leading to enhanced adipocyte proliferation and reduced adipocyte differentiation. May also positively regulate NF-kappa-B activity…	6	6.1	130.93	1158	0	0
Q8NBJ4	GOLM1 C9orf155 GOLPH2 PSEC0242 UNQ686/PRO1326	Golgi membrane protein 1 (Golgi membrane protein GP73) (Golgi phosphoprotein 2)	Unknown. Cellular response protein to viral infection.	1	2.6	44.272	391	72586000	0
Q8TF72	SHROOM3 KIAA1481 SHRML MSTP013	Protein Shroom3 (Shroom-related protein) (hShrmL)	Controls cell shape changes in the neuroepithelium during neural tube closure. Induces apical constriction in epithelial cells by promoting the apical accumulation of F-actin and myosin II, and probably by bundling stress fibers (By similarity). Induces apicobasal cell elongation by redistributing gamma-tubulin and directing the assembly of robust apicobasal microtubule arrays (By similarity). {E…	1	0.5	216.85	1996	0	7304400000
Q8WZ42	TTN	Titin (EC 2.7.11.1) (Connectin) (Rhabdomyosarcoma antigen MU-RMS-40.14)	Key component in the assembly and functioning of vertebrate striated muscles. By providing connections at the level of individual microfilaments, it contributes to the fine balance of forces between the two halves of the sarcomere. The size and extensibility of the cross-links are the main determinants of sarcomere extensibility properties of muscle. In non-muscle cells, seems to play a role in c…	2	0.1	2992.9	26926	0	0
Q92626	PXDN KIAA0230 MG50 PRG2 VPO VPO1	Peroxidasin homolog (EC 1.11.1.7) (Melanoma-associated antigen MG50) (Vascular peroxidase 1) (p53-responsive gene 2 protein)	Displays low peroxidase activity and is likely to participate in H(2)O(2) metabolism and peroxidative reactions in the cardiovascular system. Plays a role in extracellular matrix formation. {ECO:0000269|PubMed:18929642, ECO:0000269|PubMed:19590037}.	4	4.1	165.27	1479	0	0
Q92743	HTRA1 HTRA PRSS11	Serine protease HTRA1 (EC 3.4.21.-) (High-temperature requirement A serine peptidase 1) (L56) (Serine protease 11)	Serine protease with a variety of targets, including extracellular matrix proteins such as fibronectin. HTRA1-generated fibronectin fragments further induce synovial cells to up-regulate MMP1 and MMP3 production. May also degrade proteoglycans, such as aggrecan, decorin and fibromodulin. Through cleavage of proteoglycans, may release soluble FGF-glycosaminoglycan complexes that promote the range …	2	4.2	51.286	480	0	0
H3BML9	MYLPF	Myosin regulatory light chain 2, skeletal muscle isoform (Fragment)	-	1	11	13.152	118	0	6754600
Q9BXJ4	C1QTNF3 CTRP3 UNQ753/PRO1484	Complement C1q tumor necrosis factor-related protein 3 (Collagenous repeat-containing sequence 26 kDa protein) (CORS26) (Secretory protein CORS26)	-	2	9.1	22.177	198	156200000	0
Q9H0W8	SMG9 C19orf61	Protein SMG9 (Protein SMG-9)	Involved in nonsense-mediated decay (NMD) of mRNAs containing premature stop codons (PubMed:19417104). Is recruited by release factors to stalled ribosomes together with SMG1 and SMG8 (forming the SMG1C protein kinase complex) and, in the SMG1C complex, is required for the efficient association between SMG1 and SMG8 (PubMed:19417104). Plays a role in brain, heart, and eye development (By similari…	1	2	54.787	495	0	0
Q9H2G4	TSPYL2 CDA1 DENTT TSPX HRIHFB2216	Testis-specific Y-encoded-like protein 2 (TSPY-like protein 2) (Cell division autoantigen 1) (Cutaneous T-cell lymphoma-associated antigen se20-4) (CTCL-associated antigen se20-4) (Differentially-expressed nucleolar TGF-beta1 target protein) (Nuclear protein of 79 kDa) (NP79)	Part of the CASK/TBR1/TSPYL2 transcriptional complex which modulates gene expression in response to neuronal synaptic activity, probably by facilitating nucleosome assembly. May inhibit cell proliferation by inducing p53-dependent CDKN1A expression. {ECO:0000269|PubMed:11395479, ECO:0000269|PubMed:17317670}.	1	1	79.434	693	0	0
Q9HCU0	CD248 CD164L1 TEM1	Endosialin (Tumor endothelial marker 1) (CD antigen CD248)	May play a role in tumor angiogenesis. {ECO:0000269|PubMed:15862292}.	2	2.2	80.858	757	0	0
C9J1D9	IL1RAP	Interleukin-1 receptor accessory protein (Fragment)	-	1	6.9	17.178	145	36915000	0
B7Z3Y4	NRIP3	Nuclear receptor-interacting protein 3 (cDNA FLJ51629, highly similar to Nuclear receptor-interacting protein 3)	-	1	7.8	15.765	141	0	0
Q9UBX5	FBLN5	Fibulin-5	Essential for elastic fiber formation, is involved in the assembly of continuous elastin (ELN) polymer and promotes the interaction of microfibrils and ELN (PubMed:18185537). Stabilizes and organizes elastic fibers in the skin, lung and vasculature (By similarity). Promotes adhesion of endothelial cells through interaction of integrins and the RGD motif. Vascular ligand for integrin receptors whi…	1	5.7	17.535	157	0	0
Q9Y240	CLEC11A	C-type lectin domain family 11 member A	Promotes osteogenesis by stimulating the differentiation of mesenchymal progenitors into mature osteoblasts (PubMed:27976999). Important for repair and maintenance of adult bone (By similarity). {ECO:0000250|UniProtKB:O88200, ECO:0000269|PubMed:27976999}.	1	5.3	35.694	323	107010000	0
Q9Y490	TLN1 KIAA1027 TLN	Talin-1	Probably involved in connections of major cytoskeletal structures to the plasma membrane. High molecular weight cytoskeletal protein concentrated at regions of cell-substratum contact and, in lymphocytes, at cell-cell contacts (By similarity). {ECO:0000250}.	1	1	269.76	2541	46326000	0
Q9UES5	MYO5A	Myosin V (Unconventional myosin-Va) (Fragment)	-	1	3.1	26.456	228	0	0
Q9Y623	MYH4	Myosin-4 (Myosin heavy chain 2b) (MyHC-2b) (Myosin heavy chain 4) (Myosin heavy chain IIb) (MyHC-IIb) (Myosin heavy chain, skeletal muscle, fetal)	Muscle contraction.	3	1.6	223.07	1939	0	31700000
P01712	IGLV2-11	Immunoglobulin lambda variable 2-11	-	2	6.8	24.83	235	2216200000	0

## Sheet: Con vs. PDLSC-CM analysis
Accession	Description	Functions	Coverage [%]	# Peptides	# PSMs	# Unique Peptides	# AAs	MW [kDa]	calc. pI	Abundance Ratio: (PDLSC-CM) / (CON)	Abundance Ratio (log2): (PDLSC-CM) / (CON)	Abundance: PDLSC-CM	Abundance: CON	Abundances (Normalized): PDLSC-CM	Abundances (Normalized): CON
P02751-1	Isoform 1 of Fibronectin OS=Homo sapiens OX=9606 GN=FN1	Fibronectins bind cell surfaces and various compounds including collagen, fibrin, heparin, DNA, and actin (PubMed:3024962, PubMed:3900070, PubMed:3593230, PubMed:7989369). Fibronectins are involved in cell adhesion, cell motility, opsonization, wound healing, and maintenance of cell shape (PubMed:3024962, PubMed:3900070, PubMed:3593230, PubMed:7989369). Involved in osteoblast compaction through t…	42	68	192	2	2386	262.5	5.71	56.037	5.81	6.32333e+09	2.22981e+07	6.32333e+09	2.13326e+08
P02751	Fibronectin OS=Homo sapiens OX=9606 GN=FN1 PE=1 SV=5	Fibronectins bind cell surfaces and various compounds including collagen, fibrin, heparin, DNA, and actin (PubMed:3024962, PubMed:3900070, PubMed:3593230, PubMed:7989369). Fibronectins are involved in cell adhesion, cell motility, opsonization, wound healing, and maintenance of cell shape (PubMed:3024962, PubMed:3900070, PubMed:3593230, PubMed:7989369). Involved in osteoblast compaction through t…	41	67	188	1	2477	272.2	5.5	4.351	2.12	3.90351e+06	-	3.90351e+06	897224
P02452	Collagen alpha-1(I) chain OS=Homo sapiens OX=9606 GN=COL1A1 PE=1 SV=5	Type I collagen is a member of group I collagen (fibrillar forming collagen).	56	52	119	52	1464	138.9	5.8	23.949	4.58	2378748447	3.82553e+07	2378748447	3.21457e+08
A0A087WTA8	Collagen alpha-2(I) chain OS=Homo sapiens OX=9606 GN=COL1A2 PE=1 SV=1	-	46	41	83	41	1364	129.1	9.01	26.429	4.72	2.45926e+09	2.89542e+07	2.45926e+09	2.35088e+08
A0A1B0GVI3	Keratin, type I cytoskeletal 10 OS=Homo sapiens OX=9606 GN=KRT10 PE=1 SV=2	-	56	31	331	27	624	63.3	5.26	0.025	-5.3	1.43431e+09	4159642586	1.44378e+09	2.93767e+10
P35527	Keratin, type I cytoskeletal 9 OS=Homo sapiens OX=9606 GN=KRT9 PE=1 SV=3	May serve an important special function either in the mature palmar and plantar skin tissue or in the morphogenetic program of the formation of these tissues. Plays a role in keratin filament assembly. {ECO:0000269|PubMed:10218578, ECO:0000269|PubMed:7507869}.	54	29	246	28	623	62	5.24	0.037	-4.75	3.8581e+08	2.24399e+09	3.96208e+08	1.5852e+10
P04264	Keratin, type II cytoskeletal 1 OS=Homo sapiens OX=9606 GN=KRT1 PE=1 SV=6	May regulate the activity of kinases such as PKC and SRC via binding to integrin beta-1 (ITB1) and the receptor of activated protein C kinase 1 (RACK1). In complex with C1QBP is a high affinity receptor for kininogen-1/HMWK. {ECO:0000269|PubMed:17956333, ECO:0000269|PubMed:21544310}.	46	34	444	27	644	66	8.12	0.033	-4.93	2.43425e+09	6.13611e+09	2.44548e+09	4.33311e+10
P07996	Thrombospondin-1 OS=Homo sapiens OX=9606 GN=THBS1 PE=1 SV=2	Adhesive glycoprotein that mediates cell-to-cell and cell-to-matrix interactions. Binds heparin. May play a role in dentinogenesis and/or maintenance of dentin and dental pulp (By similarity). Ligand for CD36 mediating antiangiogenic properties. Plays a role in ER stress response, via its interaction with the activating transcription factor 6 alpha (ATF6) which produces adaptive ER stress respons…	29	29	77	28	1170	129.3	4.94	40.681	5.35	1613799311	2.51535e+06	1613799311	4.66962e+07
P12109	Collagen alpha-1(VI) chain OS=Homo sapiens OX=9606 GN=COL6A1 PE=1 SV=3	Collagen VI acts as a cell-binding protein.	27	21	36	21	1028	108.5	5.43	13.231	3.73	5.60597e+08	1.61013e+06	5.60597e+08	3.41529e+07
P35908	Keratin, type II cytoskeletal 2 epidermal OS=Homo sapiens OX=9606 GN=KRT2 PE=1 SV=2	Probably contributes to terminal cornification (PubMed:1380918). Associated with keratinocyte activation, proliferation and keratinization (PubMed:12598329). Plays a role in the establishment of the epidermal barrier on plantar skin (By similarity). {ECO:0000250|UniProtKB:Q3TTY5, ECO:0000269|PubMed:12598329, ECO:0000269|PubMed:1380918}.	47	27	236	18	639	65.4	8	0.014	-6.15	1.63153e+08	1.55763e+09	1.76119e+08	1.09986e+10
Q15063-5	Isoform 5 of Periostin OS=Homo sapiens OX=9606 GN=POSTN	Induces cell attachment and spreading and plays a role in cell adhesion (PubMed:12235007). Enhances incorporation of BMP1 in the fibronectin matrix of connective tissues, and subsequent proteolytic activation of lysyl oxidase LOX (By similarity). {ECO:0000250|UniProtKB:Q62009, ECO:0000269|PubMed:12235007}.	36	19	27	19	809	90.4	7.39	14.536	3.86	2.95931e+08	452325	2.95931e+08	1.78893e+07
P13647	Keratin, type II cytoskeletal 5 OS=Homo sapiens OX=9606 GN=KRT5 PE=1 SV=3	-	38	25	114	13	590	62.3	7.74	0.015	-6.05	3.72821e+07	4.10323e+08	4.91084e+07	2.89735e+09
P09486	SPARC OS=Homo sapiens OX=9606 GN=SPARC PE=1 SV=1	Appears to regulate cell growth through interactions with the extracellular matrix and cytokines. Binds calcium and copper, several types of collagen, albumin, thrombospondin, PDGF and cell membranes. There are two calcium binding sites; an acidic domain that binds 5 to 8 Ca(2+) with a low affinity and an EF-hand loop that binds a Ca(2+) ion with a high affinity.	48	13	40	13	303	34.6	4.84	32.344	5.02	1159870089	3.17944e+06	1159870089	3.71549e+07
P02538	Keratin, type II cytoskeletal 6A OS=Homo sapiens OX=9606 GN=KRT6A PE=1 SV=3	Epidermis-specific type I keratin involved in wound healing. Involved in the activation of follicular keratinocytes after wounding, while it does not play a major role in keratinocyte proliferation or migration. Participates in the regulation of epithelial migration by inhibiting the activity of SRC during wound repair. {ECO:0000250|UniProtKB:P50446}.	40	23	94	3	564	60	8	0.023	-5.44	-	4.98891e+07	1.06302e+07	3.52273e+08
P04259	Keratin, type II cytoskeletal 6B OS=Homo sapiens OX=9606 GN=KRT6B PE=1 SV=5	-	37	22	132	2	564	60	8	0.018	-5.76	4.8106e+06	4.23672e+07	4.8106e+06	2.9916e+08
P02533	Keratin, type I cytoskeletal 14 OS=Homo sapiens OX=9606 GN=KRT14 PE=1 SV=4	The nonhelical tail domain is involved in promoting KRT5-KRT14 filaments to self-organize into large bundles and enhances the mechanical properties involved in resilience of keratin intermediate filaments in vitro. {ECO:0000269|PubMed:11724817}.	39	17	147	5	472	51.5	5.16	0.065	-3.95	5.72641e+07	9.30822e+07	6.00969e+07	6.57656e+08
P02768	Albumin OS=Homo sapiens OX=9606 GN=ALB PE=1 SV=2	Binds water, Ca(2+), Na(+), K(+), fatty acids, hormones, bilirubin and drugs (Probable). Its main function is the regulation of the colloidal osmotic pressure of blood (Probable). Major zinc transporter in plasma, typically binds about 80% of all plasma zinc (PubMed:19021548). Major calcium and magnesium transporter in plasma, binds approximately 45% of circulating calcium and magnesium in plasma…	24	16	379	16	609	69.3	6.28	15.606	3.96	50844234783	4.32625e+07	5.08479e+10	3.09419e+08
P08779	Keratin, type I cytoskeletal 16 OS=Homo sapiens OX=9606 GN=KRT16 PE=1 SV=4	Epidermis-specific type I keratin that plays a key role in skin. Acts as a regulator of innate immunity in response to skin barrier breach: required for some inflammatory checkpoint for the skin barrier maintenance. {ECO:0000250|UniProtKB:Q9Z2K1}.	43	18	146	8	473	51.2	5.05	0.047	-4.41	1.39054e+08	5.49441e+08	1.48238e+08	3.87968e+09
Q16270	Insulin-like growth factor-binding protein 7 OS=Homo sapiens OX=9606 GN=IGFBP7 PE=1 SV=1	Binds IGF-I and IGF-II with a relatively low affinity. Stimulates prostacyclin (PGI2) production. Stimulates cell adhesion. {ECO:0000269|PubMed:8117260, ECO:0000269|PubMed:8939990}.	44	9	12	9	282	29.1	7.9	36.993	5.21	336077001	-	336077001	7.31173e+06
P01024	Complement C3 OS=Homo sapiens OX=9606 GN=C3 PE=1 SV=2	C3 plays a central role in the activation of the complement system. Its processing by C3 convertase is the central reaction in both classical and alternative complement pathways. After activation C3b can bind covalently, via its reactive thioester, to cell surface carbohydrates or immune aggregates.; FUNCTION: Derived from proteolytic degradation of complement C3, C3a anaphylatoxin is a mediator …	7	11	31	11	1663	187	6.4	76.676	6.26	1180248792	226376	1180248792	1.21663e+07
P12111	Collagen alpha-3(VI) chain OS=Homo sapiens OX=9606 GN=COL6A3 PE=1 SV=5	Collagen VI acts as a cell-binding protein.	5	8	9	8	3177	343.5	6.68	10.169	3.35	16847375	-	16847375	2.89191e+06
P69905	Hemoglobin subunit alpha OS=Homo sapiens OX=9606 GN=HBA1 PE=1 SV=2	Involved in oxygen transport from the lung to the various peripheral tissues.	43	6	33	6	142	15.2	8.68	82.546	6.37	7.48315e+08	2.70026e+06	7.48315e+08	2.1737e+07
D6RF35	Gc-globulin OS=Homo sapiens OX=9606 GN=GC PE=1 SV=1	Involved in vitamin D transport and storage, scavenging of extracellular G-actin, enhancement of the chemotactic activity of C5 alpha for neutrophils in inflammation and macrophage activation. {ECO:0000256|ARBA:ARBA00002354}.	12	5	33	5	476	53	5.52	76.871	6.26	2.27618e+09	883585	2.27618e+09	9.67623e+06
A0A0A0MT01	Actin-depolymerizing factor OS=Homo sapiens OX=9606 GN=GSN PE=1 SV=1	Calcium-regulated, actin-modulating protein that binds to the plus (or barbed) ends of actin monomers or filaments, preventing monomer exchange (end-blocking or capping). It can promote the assembly of monomers into filaments (nucleation) as well as sever filaments already formed. Plays a role in ciliogenesis. {ECO:0000256|ARBA:ARBA00025132}.	14	10	13	10	767	84.7	5.83	27.213	4.77	277712791	687564	277712791	1.38145e+07
P01033	Metalloproteinase inhibitor 1 OS=Homo sapiens OX=9606 GN=TIMP1 PE=1 SV=1	Metalloproteinase inhibitor that functions by forming one to one complexes with target metalloproteinases, such as collagenases, and irreversibly inactivates them by binding to their catalytic zinc cofactor. Acts on MMP1, MMP2, MMP3, MMP7, MMP8, MMP9, MMP10, MMP11, MMP12, MMP13 and MMP16. Does not act on MMP14. Also functions as a growth factor that regulates cell differentiation, migration and c…	54	7	10	7	207	23.2	8.1	15.025	3.91	104065033	694727	104065033	9.36884e+06
P19823	Inter-alpha-trypsin inhibitor heavy chain H2 OS=Homo sapiens OX=9606 GN=ITIH2 PE=1 SV=2	May act as a carrier of hyaluronan in serum or as a binding protein between hyaluronan and other matrix protein, including those on cell surfaces in tissues to regulate the localization, synthesis and degradation of hyaluronan which are essential to cells undergoing biological processes.	10	8	35	8	946	106.4	6.86	48.962	5.61	1.10038e+09	668724	1.10038e+09	1.05816e+07
P00734	Prothrombin OS=Homo sapiens OX=9606 GN=F2 PE=1 SV=2	Thrombin, which cleaves bonds after Arg and Lys, converts fibrinogen to fibrin and activates factors V, VII, VIII, XIII, and, in complex with thrombomodulin, protein C. Functions in blood homeostasis, inflammation and wound healing. {ECO:0000269|PubMed:2856554}.	8	5	11	5	622	70	5.9	25.393	4.67	1.86606e+08	-	1.86606e+08	4.63487e+06
O00391	Sulfhydryl oxidase 1 OS=Homo sapiens OX=9606 GN=QSOX1 PE=1 SV=3	Catalyzes the oxidation of sulfhydryl groups in peptide and protein thiols to disulfides with the reduction of oxygen to hydrogen peroxide (PubMed:17331072, PubMed:18393449, PubMed:23704371, PubMed:30367560, PubMed:23867277). Plays a role in disulfide bond formation in a variety of extracellular proteins (PubMed:17331072, PubMed:30367560, PubMed:22801504, PubMed:23867277). In fibroblasts, require…	12	6	7	6	747	82.5	8.92	4.747	2.25	2.35841e+07	-	2.35841e+07	5.07529e+06
P02461	Collagen alpha-1(III) chain OS=Homo sapiens OX=9606 GN=COL3A1 PE=1 SV=4	Collagen type III occurs in most soft connective tissues along with type I collagen. Involved in regulation of cortical development. Is the major ligand of ADGRG1 in the developing brain and binding to ADGRG1 inhibits neuronal migration and activates the RhoA pathway by coupling ADGRG1 to GNA13 and possibly GNA12.	8	8	8	8	1466	138.5	6.61	9.531	3.25	1.03285e+08	436313	1.03285e+08	8.67826e+06
P01023	Alpha-2-macroglobulin OS=Homo sapiens OX=9606 GN=A2M PE=1 SV=3	Is able to inhibit all four classes of proteinases by a unique 'trapping' mechanism. This protein has a peptide stretch, called the 'bait region' which contains specific cleavage sites for different proteinases. When a proteinase cleaves the bait region, a conformational change is induced in the protein which traps the proteinase. The entrapped enzyme remains active against low molecular weight s…	4	6	79	4	1474	163.2	6.46	100	6.64	3958026857	98068.4	3958026857	9.20916e+06
P60709	Actin, cytoplasmic 1 OS=Homo sapiens OX=9606 GN=ACTB PE=1 SV=1	Actin is a highly conserved protein that polymerizes to produce filaments that form cross-linked networks in the cytoplasm of cells (PubMed:29581253). Actin exists in both monomeric (G-actin) and polymeric (F-actin) forms, both forms playing key functions, such as cell motility and contraction (PubMed:29581253). In addition to their role in the cytoplasmic cytoskeleton, G- and F-actin also locali…	26	8	22	3	375	41.7	5.48	0.655	-0.61	1.84281e+08	5.2016e+07	1.8547e+08	3.68196e+08
P21810	Biglycan OS=Homo sapiens OX=9606 GN=BGN PE=1 SV=2	May be involved in collagen fiber assembly. {ECO:0000250}.	23	6	11	6	368	41.6	7.52	15.439	3.95	115876633	418833	115876633	6.24968e+06
P15924	Desmoplakin OS=Homo sapiens OX=9606 GN=DSP PE=1 SV=3	Major high molecular weight protein of desmosomes. Involved in the organization of the desmosomal cadherin-plakoglobin complexes into discrete plasma membrane domains and in the anchoring of intermediate filaments to the desmosomes.	4	14	19	14	2871	331.6	6.81	0.045	-4.47	6.86462e+07	4.50364e+07	7.9124e+07	3.18008e+08
P05121	Plasminogen activator inhibitor 1 OS=Homo sapiens OX=9606 GN=SERPINE1 PE=1 SV=1	Serine protease inhibitor. Inhibits TMPRSS7 (PubMed:15853774). Is a primary inhibitor of tissue-type plasminogen activator (PLAT) and urokinase-type plasminogen activator (PLAU). As PLAT inhibitor, it is required for fibrinolysis down-regulation and is responsible for the controlled degradation of blood clots (PubMed:8481516, PubMed:9207454, PubMed:17912461). As PLAU inhibitor, it is involved in …	22	6	10	6	402	45	7.2	14.004	3.81	6.89341e+07	76702.8	6.89341e+07	5.2035e+06
Q04695	Keratin, type I cytoskeletal 17 OS=Homo sapiens OX=9606 GN=KRT17 PE=1 SV=2	Type I keratin involved in the formation and maintenance of various skin appendages, specifically in determining shape and orientation of hair (By similarity). Required for the correct growth of hair follicles, in particular for the persistence of the anagen (growth) state (By similarity). Modulates the function of TNF-alpha in the specific context of hair cycling. Regulates protein synthesis and…	20	9	80	3	432	48.1	5.02	0.051	-4.3	-	6.38615e+06	1.9644e+06	4.50934e+07
P23142	Fibulin-1 OS=Homo sapiens OX=9606 GN=FBLN1 PE=1 SV=4	Incorporated into fibronectin-containing matrix fibers. May play a role in cell adhesion and migration along protein fibers within the extracellular matrix (ECM). Could be important for certain developmental processes and contribute to the supramolecular organization of ECM architecture, in particular to those of basement membranes. Has been implicated in a role in cellular transformation and tum…	9	6	10	6	703	77.2	5.22	17.483	4.13	1.79266e+08	5620694	1.79266e+08	4.57134e+07
P22692	Insulin-like growth factor-binding protein 4 OS=Homo sapiens OX=9606 GN=IGFBP4 PE=1 SV=2	IGF-binding proteins prolong the half-life of the IGFs and have been shown to either inhibit or stimulate the growth promoting effects of the IGFs on cell culture. They alter the interaction of IGFs with their cell surface receptors.	25	5	7	5	258	27.9	7.15	23.041	4.53	6.98007e+07	392173	6.98007e+07	4.28566e+06
P01008	Antithrombin-III OS=Homo sapiens OX=9606 GN=SERPINC1 PE=1 SV=1	Most important serine protease inhibitor in plasma that regulates the blood coagulation cascade. AT-III inhibits thrombin, matriptase-3/TMPRSS7, as well as factors IXa, Xa and XIa. Its inhibitory activity is greatly enhanced in the presence of heparin. {ECO:0000269|PubMed:15853774}.	12	5	13	5	464	52.6	6.71	71.543	6.16	4.53519e+08	-	4.53519e+08	7.16788e+06
P36955	Pigment epithelium-derived factor OS=Homo sapiens OX=9606 GN=SERPINF1 PE=1 SV=4	Neurotrophic protein; induces extensive neuronal differentiation in retinoblastoma cells. Potent inhibitor of angiogenesis. As it does not undergo the S (stressed) to R (relaxed) conformational transition characteristic of active serpins, it exhibits no serine protease inhibitory activity. {ECO:0000269|PubMed:7592790, ECO:0000269|PubMed:8226833}.	9	4	7	4	418	46.3	6.38	47.808	5.58	151589232	-	151589232	4.0126e+06
P02765	Alpha-2-HS-glycoprotein OS=Homo sapiens OX=9606 GN=AHSG PE=1 SV=2	Promotes endocytosis, possesses opsonic properties and influences the mineral phase of bone. Shows affinity for calcium and barium ions.	5	3	55	3	367	39.3	5.72	100	6.64	1.84583e+10	405344	1.84583e+10	4.76987e+06
P26022	Pentraxin-related protein PTX3 OS=Homo sapiens OX=9606 GN=PTX3 PE=1 SV=3	Plays a role in the regulation of innate resistance to pathogens, inflammatory reactions, possibly clearance of self-components and female fertility. {ECO:0000250}.	18	5	5	5	381	41.9	5.01	13.261	3.73	3.20516e+07	-	3.20516e+07	2.43228e+06
Q02413	Desmoglein-1 OS=Homo sapiens OX=9606 GN=DSG1 PE=1 SV=2	Component of intercellular desmosome junctions. Involved in the interaction of plaque proteins and intermediate filaments mediating cell-cell adhesion.	10	8	11	8	1049	113.7	5.03	0.045	-4.46	-	3.29182e+07	8.52006e+06	2.32439e+08
A0A140TA32	C4a anaphylatoxin OS=Homo sapiens OX=9606 GN=C4A PE=1 SV=1	-	5	7	8	7	1698	187.6	7.12	48.261	5.59	1.96355e+08	51593.6	1.96355e+08	5.3518e+06
P08572	Collagen alpha-2(IV) chain OS=Homo sapiens OX=9606 GN=COL4A2 PE=1 SV=4	Type IV collagen is the major structural component of glomerular basement membranes (GBM), forming a 'chicken-wire' meshwork together with laminins, proteoglycans and entactin/nidogen.; FUNCTION: Canstatin, a cleavage product corresponding to the collagen alpha 2(IV) NC1 domain, possesses both anti-angiogenic and anti-tumor cell activity. It inhibits proliferation and migration of endothelial cel…	6	7	8	7	1712	167.4	8.66	4.743	2.25	4.61647e+07	1.97539e+06	4.61647e+07	1.74746e+07
P63267	Actin, gamma-enteric smooth muscle OS=Homo sapiens OX=9606 GN=ACTG2 PE=1 SV=1	Actins are highly conserved proteins that are involved in various types of cell motility and are ubiquitously expressed in all eukaryotic cells.	22	7	17	2	376	41.9	5.48	0.033	-4.93	2.62309e+06	1.4004e+07	3.61858e+06	9.88843e+07
P12110	Collagen alpha-2(VI) chain OS=Homo sapiens OX=9606 GN=COL6A2 PE=1 SV=4	Collagen VI acts as a cell-binding protein.	8	7	8	7	1019	108.5	6.21	9.488	3.25	8.60467e+07	-	8.60467e+07	6.42306e+06
Q15582	Transforming growth factor-beta-induced protein ig-h3 OS=Homo sapiens OX=9606 GN=TGFBI PE=1 SV=1	Plays a role in cell adhesion (PubMed:8024701). May play a role in cell-collagen interactions (By similarity). {ECO:0000250|UniProtKB:O11780, ECO:0000269|PubMed:8024701}.	12	6	6	6	683	74.6	7.71	6.615	2.73	4.36817e+07	-	4.36817e+07	7.80781e+06
A0A5K1VW97	Aggrecan core protein OS=Homo sapiens OX=9606 GN=ACAN PE=1 SV=2	-	4	5	6	5	2530	261.3	4.11	6.238	2.64	4.62559e+07	345540	4.62559e+07	6.45744e+06
P20742	Pregnancy zone protein OS=Homo sapiens OX=9606 GN=PZP PE=1 SV=4	Is able to inhibit all four classes of proteinases by a unique 'trapping' mechanism. This protein has a peptide stretch, called the 'bait region' which contains specific cleavage sites for different proteinases. When a proteinase cleaves the bait region, a conformational change is induced in the protein which traps the proteinase. The entrapped enzyme remains active against low molecular weight s…	2	3	70	1	1482	163.8	6.38	100	6.64	627122368	-	627122368	1.80159e+06
Q86YZ3	Hornerin OS=Homo sapiens OX=9606 GN=HRNR PE=1 SV=2	Component of the epidermal cornified cell envelopes. {ECO:0000269|PubMed:21282207}.	8	6	15	6	2850	282.2	10.04	0.103	-3.28	8.15393e+06	1.87751e+07	1.3009e+07	1.33738e+08
P07585	Decorin OS=Homo sapiens OX=9606 GN=DCN PE=1 SV=1	May affect the rate of fibrils formation.	23	6	6	6	359	39.7	8.54	9.18	3.2	42984573	270506	42984573	4.70556e+06
P35556	Fibrillin-2 OS=Homo sapiens OX=9606 GN=FBN2 PE=1 SV=3	[Fibrillin-2]: Fibrillins are structural components of 10-12 nm extracellular calcium-binding microfibrils, which occur either in association with elastin or in elastin-free bundles. Fibrillin-2-containing microfibrils regulate the early process of elastic fiber assembly. Regulates osteoblast maturation by controlling TGF-beta bioavailability and calibrating TGF-beta and BMP levels, respectively.…	2	3	4	3	2912	314.6	4.86	2.763	1.47	15994314	791749	15994314	7.37421e+06
P32119	Peroxiredoxin-2 OS=Homo sapiens OX=9606 GN=PRDX2 PE=1 SV=5	Thiol-specific peroxidase that catalyzes the reduction of hydrogen peroxide and organic hydroperoxides to water and alcohols, respectively. Plays a role in cell protection against oxidative stress by detoxifying peroxides and as sensor of hydrogen peroxide-mediated signaling events. Might participate in the signaling cascades of growth factors and tumor necrosis factor-alpha by regulating the int…	15	3	8	3	198	21.9	5.97	16.642	4.06	4.14801e+07	5.77229e+06	4.14801e+07	4.17742e+07
E9PHK0	Tetranectin OS=Homo sapiens OX=9606 GN=CLEC3B PE=1 SV=1	-	29	3	4	3	160	17.8	5.05	35.53	5.15	8.74471e+07	-	8.74471e+07	2.43643e+06
P61769	Beta-2-microglobulin OS=Homo sapiens OX=9606 GN=B2M PE=1 SV=1	Component of the class I major histocompatibility complex (MHC). Involved in the presentation of peptide antigens to the immune system. Exogenously applied M.tuberculosis EsxA or EsxA-EsxB (or EsxA expressed in host) binds B2M and decreases its export to the cell surface (total protein levels do not change), probably leading to defects in class I antigen presentation (PubMed:25356553). {ECO:00002…	35	3	6	3	119	13.7	6.52	26.07	4.7	91960229	-	91960229	3.20301e+06
P08727	Keratin, type I cytoskeletal 19 OS=Homo sapiens OX=9606 GN=KRT19 PE=1 SV=4	Involved in the organization of myofibers. Together with KRT8, helps to link the contractile apparatus to dystrophin at the costameres of striated muscle. {ECO:0000269|PubMed:16000376}.	14	7	75	1	400	44.1	5.14	0.028	-5.14	-	8.0323e+06	1.61193e+06	5.67171e+07
P02462	Collagen alpha-1(IV) chain OS=Homo sapiens OX=9606 GN=COL4A1 PE=1 SV=4	Type IV collagen is the major structural component of glomerular basement membranes (GBM), forming a 'chicken-wire' meshwork together with laminins, proteoglycans and entactin/nidogen. {ECO:0000250|UniProtKB:P02463}.; FUNCTION: Arresten, comprising the C-terminal NC1 domain, inhibits angiogenesis and tumor formation. The C-terminal half is found to possess the anti-angiogenic activity. Specifical…	3	4	4	4	1669	160.5	8.28	4.097	2.03	3.43021e+07	903484	3.43021e+07	9.04571e+06
Q12841	Follistatin-related protein 1 OS=Homo sapiens OX=9606 GN=FSTL1 PE=1 SV=1	Secreted glycoprotein that is involved in various physiological processes, such as angiogenesis, regulation of the immune response, cell proliferation and differentiation (PubMed:29212066, PubMed:22265692). Plays a role in the development of the central nervous system, skeletal system, lungs, and ureter (By similarity). Promotes endothelial cell survival, migration and differentiation into networ…	20	5	7	5	308	35	5.52	17.075	4.09	119078455	7.15438e+06	119078455	5.29709e+07
Q9Y623	Myosin-4 OS=Homo sapiens OX=9606 GN=MYH4 PE=2 SV=2	Muscle contraction.	5	9	10	2	1939	222.9	5.85	0.141	-2.83	519847552	1.813e+07	5.3042e+08	1.28018e+08
E7EQB2	Lactotransferrin (Fragment) OS=Homo sapiens OX=9606 GN=LTF PE=1 SV=1	Transferrins are iron binding transport proteins which can bind two Fe(3+) ions in association with the binding of an anion, usually bicarbonate. {ECO:0000256|ARBA:ARBA00002831}.	6	5	31	5	696	76.6	8.02	100	6.64	4.44272e+09	451169	4.44272e+09	4.3983e+06
Q8N1N4	Keratin, type II cytoskeletal 78 OS=Homo sapiens OX=9606 GN=KRT78 PE=1 SV=2	-	12	6	7	5	520	56.8	6.02	0.068	-3.87	2.28337e+06	7.75172e+06	5.10413e+06	5.47359e+07
Q7Z794	Keratin, type II cytoskeletal 1b OS=Homo sapiens OX=9606 GN=KRT77 PE=1 SV=3	-	8	5	34	2	578	61.9	5.99	0.112	-3.16	-	2.63213e+06	2.3472e+06	1.85858e+07
P18065	Insulin-like growth factor-binding protein 2 OS=Homo sapiens OX=9606 GN=IGFBP2 PE=1 SV=2	Inhibits IGF-mediated growth and developmental rates. IGF-binding proteins prolong the half-life of the IGFs and have been shown to either inhibit or stimulate the growth promoting effects of the IGFs on cell culture. They alter the interaction of IGFs with their cell surface receptors. {ECO:0000269|PubMed:19081843}.	15	4	4	4	325	34.8	7.5	14.828	3.89	37959482	-	37959482	2.36388e+06
P08253	72 kDa type IV collagenase OS=Homo sapiens OX=9606 GN=MMP2 PE=1 SV=2	Ubiquitinous metalloproteinase that is involved in diverse functions such as remodeling of the vasculature, angiogenesis, tissue repair, tumor invasion, inflammation, and atherosclerotic plaque rupture. As well as degrading extracellular matrix proteins, can also act on several nonmatrix proteins such as big endothelial 1 and beta-type CGRP promoting vasoconstriction. Also cleaves KISS at a Gly-|…	8	3	3	3	660	73.8	5.47	4.881	2.29	2.58009e+07	-	2.58009e+07	2.92814e+06
P51884	Lumican OS=Homo sapiens OX=9606 GN=LUM PE=1 SV=2	-	11	3	8	3	338	38.4	6.61	43.844	5.45	1.24687e+08	-	1.24687e+08	2.8086e+06
P49747	Cartilage oligomeric matrix protein OS=Homo sapiens OX=9606 GN=COMP PE=1 SV=2	Plays a role in the structural integrity of cartilage via its interaction with other extracellular matrix proteins such as the collagens and fibronectin. Can mediate the interaction of chondrocytes with the cartilage extracellular matrix through interaction with cell surface integrin receptors (PubMed:16542502, PubMed:16051604). Could play a role in the pathogenesis of osteoarthritis (PubMed:1654…	7	4	6	2	757	82.8	4.6	36.326	5.18	62910662	-	62910662	1.82864e+06
Q6KB66	Keratin, type II cytoskeletal 80 OS=Homo sapiens OX=9606 GN=KRT80 PE=1 SV=2	-	11	5	61	4	452	50.5	5.67	0.148	-2.75	-	6.10096e+06	5.12861e+06	4.30797e+07
Q15113	Procollagen C-endopeptidase enhancer 1 OS=Homo sapiens OX=9606 GN=PCOLCE PE=1 SV=2	Binds to the C-terminal propeptide of type I procollagen and enhances procollagen C-proteinase activity.; FUNCTION: C-terminal processed part of PCPE (CT-PCPE) may have an metalloproteinase inhibitory activity.	10	3	3	3	449	47.9	7.43	5.317	2.41	2.55527e+07	-	2.55527e+07	4.55947e+06
P20908	Collagen alpha-1(V) chain OS=Homo sapiens OX=9606 GN=COL5A1 PE=1 SV=3	Type V collagen is a member of group I collagen (fibrillar forming collagen). It is a minor connective tissue component of nearly ubiquitous distribution. Type V collagen binds to DNA, heparan sulfate, thrombospondin, heparin, and insulin.	3	4	4	4	1838	183.4	5.06	31.858	4.99	23460378	-	23460378	1.80308e+06
Q5VY30	Retinol-binding protein OS=Homo sapiens OX=9606 GN=RBP4 PE=1 SV=2	Retinol-binding protein that mediates retinol transport in blood plasma. {ECO:0000256|PIRNR:PIRNR036893}.	10	3	5	3	199	23	6.09	21.595	4.43	8.29332e+07	-	8.29332e+07	3.26296e+06
P12882	Myosin-1 OS=Homo sapiens OX=9606 GN=MYH1 PE=1 SV=3	Muscle contraction.	4	8	8	1	1939	223	5.74	0.055	-4.19	-	2636900	1.01663e+06	1.86195e+07
J3KMX3	Alpha-fetoprotein OS=Homo sapiens OX=9606 GN=AFP PE=1 SV=1	-	7	4	9	4	622	70.4	5.55	100	6.64	2.261e+09	145850	2.261e+09	2.44989e+06
P19013	Keratin, type II cytoskeletal 4 OS=Homo sapiens OX=9606 GN=KRT4 PE=1 SV=5	-	7	4	65	1	520	56.1	6.61	0.089	-3.49	-	1.35283e+06	848025	9.55251e+06
P35443	Thrombospondin-4 OS=Homo sapiens OX=9606 GN=THBS4 PE=1 SV=2	Adhesive glycoprotein that mediates cell-to-cell and cell-to-matrix interactions and is involved in various processes including cellular proliferation, migration, adhesion and attachment, inflammatory response to CNS injury, regulation of vascular inflammation and adaptive responses of the heart to pressure overload and in myocardial function and remodeling. Binds to structural extracellular matr…	4	3	5	1	961	105.8	4.68	3.922	1.97	6826960	-	6826960	1.74088e+06
A0A087WYX9	Collagen alpha-2(V) chain OS=Homo sapiens OX=9606 GN=COL5A2 PE=1 SV=1	-	4	3	3	3	1112	106.9	6.33	7.102	2.83	17338021	-	17338021	2.59087e+06
P01031	Complement C5 OS=Homo sapiens OX=9606 GN=C5 PE=1 SV=4	Activation of C5 by a C5 convertase initiates the spontaneous assembly of the late complement components, C5-C9, into the membrane attack complex. C5b has a transient binding site for C6. The C5b-C6 complex is the foundation upon which the lytic complex is assembled.; FUNCTION: [C5a anaphylatoxin]: Derived from proteolytic degradation of complement C5, C5a anaphylatoxin is a mediator of local inf…	3	4	4	4	1676	188.2	6.52	22.14	4.47	44671995	65893.2	44671995	2.40104e+06
C9JKY1	Junction plakoglobin (Fragment) OS=Homo sapiens OX=9606 GN=JUP PE=1 SV=8	Common junctional plaque protein. The membrane-associated plaques are architectural elements in an important strategic position to influence the arrangement and function of both the cytoskeleton and the cells within the tissue. The presence of plakoglobin in both the desmosomes and in the intermediate junctions suggests that it plays a central role in the structure and function of submembranous p…	13	3	4	3	297	32.6	6.79	0.012	-6.36	-	1.79722e+07	1.67184e+06	1.26904e+08
P19827	Inter-alpha-trypsin inhibitor heavy chain H1 OS=Homo sapiens OX=9606 GN=ITIH1 PE=1 SV=3	May act as a carrier of hyaluronan in serum or as a binding protein between hyaluronan and other matrix protein, including those on cell surfaces in tissues to regulate the localization, synthesis and degradation of hyaluronan which are essential to cells undergoing biological processes.; FUNCTION: Contains a potential peptide which could stimulate a broad spectrum of phagocytotic cells.	4	3	3	3	911	101.3	6.79	1.443	0.53	5.85645e+07	1.97091e+06	5.85645e+07	1.65979e+07
P02647	Apolipoprotein A-I OS=Homo sapiens OX=9606 GN=APOA1 PE=1 SV=1	Participates in the reverse transport of cholesterol from tissues to the liver for excretion by promoting cholesterol efflux from tissues and by acting as a cofactor for the lecithin cholesterol acyltransferase (LCAT). As part of the SPAP complex, activates spermatozoa motility. {ECO:0000269|PubMed:1909888}.	6	1	16	1	267	30.8	5.76	100	6.64	4.20919e+08	-	4.20919e+08	1.63441e+06
P27658	Collagen alpha-1(VIII) chain OS=Homo sapiens OX=9606 GN=COL8A1 PE=1 SV=2	Macromolecular component of the subendothelium. Major component of the Descemet's membrane (basement membrane) of corneal endothelial cells. Also component of the endothelia of blood vessels. Necessary for migration and proliferation of vascular smooth muscle cells and thus, has a potential role in the maintenance of vessel wall integrity and structure, in particular in atherogenesis. {ECO:000026…	6	2	2	2	744	73.3	9.61	2.194	1.13	7.56755e+06	231174	7.56755e+06	3.37022e+06
Q08380	Galectin-3-binding protein OS=Homo sapiens OX=9606 GN=LGALS3BP PE=1 SV=1	Promotes integrin-mediated cell adhesion. May stimulate host defense against viruses and tumor cells. {ECO:0000269|PubMed:11146440, ECO:0000269|PubMed:8034587, ECO:0000269|PubMed:9501082}.	5	2	2	2	585	65.3	5.27	14.7	3.88	11880020	-	11880020	1.33834e+06
P16035	Metalloproteinase inhibitor 2 OS=Homo sapiens OX=9606 GN=TIMP2 PE=1 SV=2	Complexes with metalloproteinases (such as collagenases) and irreversibly inactivates them by binding to their catalytic zinc cofactor. Known to act on MMP-1, MMP-2, MMP-3, MMP-7, MMP-8, MMP-9, MMP-10, MMP-13, MMP-14, MMP-15, MMP-16 and MMP-19. {ECO:0000269|PubMed:11710594, ECO:0000269|PubMed:2554304, ECO:0000269|PubMed:2793861}.	20	3	3	3	220	24.4	7.49	3.293	1.72	16647095	-	16647095	5.07069e+06
P31944	Caspase-14 OS=Homo sapiens OX=9606 GN=CASP14 PE=1 SV=2	Non-apoptotic caspase involved in epidermal differentiation. Is the predominant caspase in epidermal stratum corneum (PubMed:15556625). Seems to play a role in keratinocyte differentiation and is required for cornification. Regulates maturation of the epidermis by proteolytically processing filaggrin (By similarity). In vitro has a preference for the substrate [WY]-X-X-D motif and is active on th…	17	4	4	4	242	27.7	5.58	0.05	-4.31	-	1.07412e+07	4.15495e+06	7.58447e+07
P62805	Histone H4 OS=Homo sapiens OX=9606 GN=H4C1 PE=1 SV=2	Core component of nucleosome. Nucleosomes wrap and compact DNA into chromatin, limiting DNA accessibility to the cellular machineries which require DNA as a template. Histones thereby play a central role in transcription regulation, DNA repair, DNA replication and chromosomal stability. DNA accessibility is regulated via a complex set of post-translational modifications of histones, also called h…	29	3	6	3	103	11.4	11.36	0.021	-5.56	-	6.67157e+06	1.34624e+06	4.71088e+07
P04114	Apolipoprotein B-100 OS=Homo sapiens OX=9606 GN=APOB PE=1 SV=2	Apolipoprotein B is a major protein constituent of chylomicrons (apo B-48), LDL (apo B-100) and VLDL (apo B-100). Apo B-100 functions as a recognition signal for the cellular binding and internalization of LDL particles by the apoB/E receptor.	1	3	4	3	4563	515.3	7.05	39.208	5.29	39160737	-	39160737	2.08796e+06
E9PFT6	Hemoglobin subunit delta OS=Homo sapiens OX=9606 GN=HBD PE=1 SV=1	-	13	2	9	1	141	15.4	7.91	100	6.64	484898176	-	484898176	1.85137e+06
P18206	Vinculin OS=Homo sapiens OX=9606 GN=VCL PE=1 SV=4	Actin filament (F-actin)-binding protein involved in cell-matrix adhesion and cell-cell adhesion. Regulates cell-surface E-cadherin expression and potentiates mechanosensing by the E-cadherin complex. May also play important roles in cell morphology and locomotion. {ECO:0000269|PubMed:20484056}.	2	1	2	1	1134	123.7	5.66	3.723	1.9	5270729	-	5270729	1.41577e+06
P02100	Hemoglobin subunit epsilon OS=Homo sapiens OX=9606 GN=HBE1 PE=1 SV=2	The epsilon chain is a beta-type chain of early mammalian embryonic hemoglobin.	13	2	6	1	147	16.2	8.63	23.609	4.56	4.87131e+08	1.96696e+06	4.87131e+08	1.56784e+07
D6RAR4	Hepatocyte growth factor activator OS=Homo sapiens OX=9606 GN=HGFAC PE=1 SV=1	-	3	2	2	2	662	71.4	7.05	16.352	4.03	20518993	-	20518993	1.68526e+06
P05543	Thyroxine-binding globulin OS=Homo sapiens OX=9606 GN=SERPINA7 PE=1 SV=2	Major thyroid hormone transport protein in serum.	5	2	7	2	415	46.3	6.3	43.627	5.45	78290758	-	78290758	1.47879e+06
P98160	Basement membrane-specific heparan sulfate proteoglycan core protein OS=Homo sapiens OX=9606 GN=HSPG2 PE=1 SV=4	Integral component of basement membranes. Component of the glomerular basement membrane (GBM), responsible for the fixed negative electrostatic membrane charge, and which provides a barrier which is both size- and charge-selective. It serves as an attachment substrate for cells. Plays essential roles in vascularization. Critical for normal heart development and for regulating the vascular respons…	1	2	2	2	4391	468.5	6.51	5.239	2.39	6601973	-	6601973	1.26006e+06
E7EUT5	Glyceraldehyde-3-phosphate dehydrogenase OS=Homo sapiens OX=9606 GN=GAPDH PE=1 SV=1	-	11	2	3	2	260	27.9	6.95	0.073	-3.78	3311006	4.62191e+06	3.60912e+06	3.26359e+07
F5H5D3	Tubulin alpha chain OS=Homo sapiens OX=9606 GN=TUBA1C PE=1 SV=1	Tubulin is the major constituent of microtubules. It binds two moles of GTP, one at an exchangeable site on the beta chain and one at a non-exchangeable site on the alpha chain. {ECO:0000256|ARBA:ARBA00004036, ECO:0000256|RuleBase:RU000352}.	3	1	2	1	519	57.7	5.07	1.347	0.43	6181086	649713	6181086	4.58771e+06
P04004	Vitronectin OS=Homo sapiens OX=9606 GN=VTN PE=1 SV=1	Vitronectin is a cell adhesion and spreading factor found in serum and tissues. Vitronectin interact with glycosaminoglycans and proteoglycans. Is recognized by certain members of the integrin family and serves as a cell-to-substrate adhesion molecule. Inhibitor of the membrane-damaging effect of the terminal cytolytic complement pathway.; FUNCTION: Somatomedin-B is a growth hormone-dependent ser…	3	1	3	1	478	54.3	5.8	99.886	6.64	69367536	-	69367536	694466
C9JJQ8	Tubulin alpha chain (Fragment) OS=Homo sapiens OX=9606 GN=TUBA4A PE=1 SV=1	Tubulin is the major constituent of microtubules. It binds two moles of GTP, one at an exchangeable site on the beta chain and one at a non-exchangeable site on the alpha chain. {ECO:0000256|ARBA:ARBA00004036, ECO:0000256|RuleBase:RU000352}.	8	1	1	1	198	21.7	6.28	1.998	1	3.09749e+06	-	3.09749e+06	1.55016e+06
A0A0U1RQV3	EGF-containing fibulin-like extracellular matrix protein 1 (Fragment) OS=Homo sapiens OX=9606 GN=EFEMP1 PE=1 SV=1	-	13	2	2	2	280	31.7	6.62	3.089	1.63	1.20567e+07	189241	1.20567e+07	2.94898e+06
P0DUB6	Alpha-amylase 1A OS=Homo sapiens OX=9606 GN=AMY1A PE=1 SV=1	Calcium-binding enzyme that initiates starch digestion in the oral cavity (PubMed:12527308). Catalyzes the hydrolysis of internal (1->4)-alpha-D-glucosidic bonds, yielding a mixture of maltose, isomaltose, small amounts of glucose as well as small linear and branched oligosaccharides called dextrins (PubMed:12527308). {ECO:0000269|PubMed:12527308}.	5	2	2	2	511	57.7	6.93	5.695	2.51	5.54389e+06	-	5.54389e+06	1.71472e+06
Q96PD5	N-acetylmuramoyl-L-alanine amidase OS=Homo sapiens OX=9606 GN=PGLYRP2 PE=1 SV=1	May play a scavenger role by digesting biologically active peptidoglycan (PGN) into biologically inactive fragments. Has no direct bacteriolytic activity. {ECO:0000269|PubMed:14506276}.	2	1	1	1	576	62.2	7.55	3.943	1.98	6356854	-	6356854	1.61212e+06
Q5D862	Filaggrin-2 OS=Homo sapiens OX=9606 GN=FLG2 PE=1 SV=1	Essential for normal cell-cell adhesion in the cornified cell layers (PubMed:29758285). Important for proper integrity and mechanical strength of the stratum corneum of the epidermis (PubMed:29505760). {ECO:0000269|PubMed:29505760, ECO:0000269|PubMed:29758285}.	1	3	3	3	2391	247.9	8.31	0.044	-4.5	-	1.21179e+07	4.15988e+06	8.5566e+07
P02656	Apolipoprotein C-III OS=Homo sapiens OX=9606 GN=APOC3 PE=1 SV=1	Component of triglyceride-rich very low density lipoproteins (VLDL) and high density lipoproteins (HDL) in plasma (PubMed:18201179, PubMed:22510806). Plays a multifaceted role in triglyceride homeostasis (PubMed:18201179, PubMed:22510806). Intracellularly, promotes hepatic very low density lipoprotein 1 (VLDL1) assembly and secretion; extracellularly, attenuates hydrolysis and clearance of trigly…	16	1	1	1	99	10.8	5.41	52.097	5.7	9939772	-	9939772	190794
P08670	Vimentin OS=Homo sapiens OX=9606 GN=VIM PE=1 SV=4	Vimentins are class-III intermediate filaments found in various non-epithelial cells, especially mesenchymal cells. Vimentin is attached to the nucleus, endoplasmic reticulum, and mitochondria, either laterally or terminally. {ECO:0000269|PubMed:21746880}.; FUNCTION: Involved with LARP6 in the stabilization of type I collagen mRNAs for CO1A1 and CO1A2. {ECO:0000269|PubMed:21746880}.	8	4	7	4	466	53.6	5.12	0.108	-3.2	3195514	7.81155e+06	4.95075e+06	5.51583e+07
P12273	Prolactin-inducible protein OS=Homo sapiens OX=9606 GN=PIP PE=1 SV=1	-	14	2	3	2	146	16.6	8.05	0.07	-3.84	-	6.43331e+06	3.17875e+06	4.54264e+07
O76061	Stanniocalcin-2 OS=Homo sapiens OX=9606 GN=STC2 PE=1 SV=1	Has an anti-hypocalcemic action on calcium and phosphate homeostasis.	10	2	2	2	302	33.2	7.3	39.337	5.3	40809415	-	40809415	1.17779e+06
Q13885	Tubulin beta-2A chain OS=Homo sapiens OX=9606 GN=TUBB2A PE=1 SV=1	Tubulin is the major constituent of microtubules. It binds two moles of GTP, one at an exchangeable site on the beta chain and one at a non-exchangeable site on the alpha chain (By similarity). {ECO:0000250}.	4	1	1	1	445	49.9	4.89	1.696	0.76	3.12497e+06	-	3.12497e+06	1.84207e+06
Q5T749	Keratinocyte proline-rich protein OS=Homo sapiens OX=9606 GN=KPRP PE=1 SV=1	-	3	2	2	2	579	64.1	8.27	0.017	-5.84	-	11124508	1.63e+06	7.85516e+07
Q13835	Plakophilin-1 OS=Homo sapiens OX=9606 GN=PKP1 PE=1 SV=2	Seems to play a role in junctional plaques. Contributes to epidermal morphogenesis. {ECO:0000269|PubMed:9326952}.	3	2	2	2	747	82.8	9.13	0.04	-4.63	-	3.22362e+06	864250	2.27624e+07
P04040	Catalase OS=Homo sapiens OX=9606 GN=CAT PE=1 SV=3	Occurs in almost all aerobically respiring organisms and serves to protect cells from the toxic effects of hydrogen peroxide. Promotes growth of cells including T-cells, B-cells, myeloid leukemia cells, melanoma cells, mastocytoma cells and normal and transformed fibroblast cells. {ECO:0000269|PubMed:7882369}.	10	4	5	4	527	59.7	7.39	0.111	-3.17	1.8952e+06	2.44982e+06	3.25077e+06	1.72985e+07
Q15323	Keratin, type I cuticular Ha1 OS=Homo sapiens OX=9606 GN=KRT31 PE=1 SV=3	-	5	2	20	1	416	47.2	4.88	1.392	0.48	4374381	445201	4374381	3.14362e+06
P78386	Keratin, type II cuticular Hb5 OS=Homo sapiens OX=9606 GN=KRT85 PE=1 SV=1	-	4	2	2	2	507	55.8	6.55	0.105	-3.25	-	3.2301e+06	2.50622e+06	2.28082e+07
P00747	Plasminogen OS=Homo sapiens OX=9606 GN=PLG PE=1 SV=2	Plasmin dissolves the fibrin of blood clots and acts as a proteolytic factor in a variety of other processes including embryonic development, tissue remodeling, tumor invasion, and inflammation. In ovulation, weakens the walls of the Graafian follicle. It activates the urokinase-type plasminogen activator, collagenases and several complement zymogens, such as C1 and C5. Cleavage of fibronectin an…	2	2	4	2	810	90.5	7.24	11.159	3.48	3.18729e+07	535038	3.18729e+07	4.27922e+06
Q05639	Elongation factor 1-alpha 2 OS=Homo sapiens OX=9606 GN=EEF1A2 PE=1 SV=1	This protein promotes the GTP-dependent binding of aminoacyl-tRNA to the A-site of ribosomes during protein biosynthesis.	4	2	2	2	463	50.4	9.03	1.248	0.32	1.21515e+07	2.96979e+06	1.21515e+07	2.19532e+07
P02649	Apolipoprotein E OS=Homo sapiens OX=9606 GN=APOE PE=1 SV=1	APOE is an apolipoprotein, a protein associating with lipid particles, that mainly functions in lipoprotein-mediated lipid transport between organs via the plasma and interstitial fluids (PubMed:6860692, PubMed:1911868, PubMed:14754908). APOE is a core component of plasma lipoproteins and is involved in their production, conversion and clearance (PubMed:6860692, PubMed:2762297, PubMed:1911868, Pu…	7	2	2	2	317	36.1	5.73	8.159	3.03	2.59085e+07	1.4155e+06	2.59085e+07	1.01359e+07
A0A0D9SG88	Complement factor H OS=Homo sapiens OX=9606 GN=CFH PE=1 SV=1	-	4	1	1	1	449	51	7.09	30.468	4.93	10453702	-	10453702	343109
A0A087WW43	Inter-alpha-trypsin inhibitor heavy chain H3 OS=Homo sapiens OX=9606 GN=ITIH3 PE=1 SV=1	-	2	1	1	1	670	75	5.86	32.924	5.04	14435131	-	14435131	438443
Q08188	Protein-glutamine gamma-glutamyltransferase E OS=Homo sapiens OX=9606 GN=TGM3 PE=1 SV=4	Catalyzes the calcium-dependent formation of isopeptide cross-links between glutamine and lysine residues in various proteins, as well as the conjugation of polyamines to proteins. Involved in the formation of the cornified envelope (CE), a specialized component consisting of covalent cross-links of proteins beneath the plasma membrane of terminally differentiated keratinocytes. Catalyzes small p…	3	2	2	2	693	76.6	5.86	0.01	-6.64	-	2571621	85155.4	1.81585e+07
P00740	Coagulation factor IX OS=Homo sapiens OX=9606 GN=F9 PE=1 SV=2	Factor IX is a vitamin K-dependent plasma protein that participates in the intrinsic pathway of blood coagulation by converting factor X to its active form in the presence of Ca(2+) ions, phospholipids, and factor VIIIa. {ECO:0000269|PubMed:1730085, ECO:0000269|PubMed:19846852, ECO:0000269|PubMed:20121197, ECO:0000269|PubMed:20121198, ECO:0000269|PubMed:2592373, ECO:0000269|PubMed:8295821}.	3	1	1	1	461	51.7	5.47	13.789	3.79	10979270	-	10979270	796247
Q9Y240	C-type lectin domain family 11 member A OS=Homo sapiens OX=9606 GN=CLEC11A PE=1 SV=1	Promotes osteogenesis by stimulating the differentiation of mesenchymal progenitors into mature osteoblasts (PubMed:27976999). Important for repair and maintenance of adult bone (By similarity). {ECO:0000250|UniProtKB:O88200, ECO:0000269|PubMed:27976999}.	5	1	2	1	323	35.7	5.16	25.759	4.69	7707196	-	7707196	299199
Q9Y490	Talin-1 OS=Homo sapiens OX=9606 GN=TLN1 PE=1 SV=3	Probably involved in connections of major cytoskeletal structures to the plasma membrane. High molecular weight cytoskeletal protein concentrated at regions of cell-substratum contact and, in lymphocytes, at cell-cell contacts (By similarity). {ECO:0000250}.	1	1	1	1	2541	269.6	6.07	2.576	1.37	3.45599e+06	189972	3.45599e+06	1.34142e+06
P81605	Dermcidin OS=Homo sapiens OX=9606 GN=DCD PE=1 SV=2	DCD-1 displays antimicrobial activity thereby limiting skin infection by potential pathogens in the first few hours after bacterial colonization. Highly effective against E.coli, E.faecalis, S.aureus and C.albicans. Optimal pH and salt concentration resemble the conditions in sweat. Also exhibits proteolytic activity, cleaving on the C-terminal side of Arg and, to a lesser extent, Lys residues (P…	16	2	4	2	110	11.3	6.54	0.01	-6.61	4.64149e+06	79028506	5.89577e+06	5.5803e+08
P35555	Fibrillin-1 OS=Homo sapiens OX=9606 GN=FBN1 PE=1 SV=4	[Fibrillin-1]: Structural component of the 10-12 nm diameter microfibrils of the extracellular matrix, which conveys both structural and regulatory properties to load-bearing connective tissues (PubMed:1860873, PubMed:15062093). Fibrillin-1-containing microfibrils provide long-term force bearing structural support (PubMed:27026396). In tissues such as the lung, blood vessels and skin, microfibril…	1	1	1	1	2871	312.1	4.93	12.974	3.7	2.34054e+06	-	2.34054e+06	180399
P07864	L-lactate dehydrogenase C chain OS=Homo sapiens OX=9606 GN=LDHC PE=1 SV=4	Possible role in sperm motility.	4	1	1	1	332	36.3	7.46	10.858	3.44	7.42325e+06	96818.4	7.42325e+06	683647
H3BPK4	Myosin regulatory light chain 2, skeletal muscle isoform (Fragment) OS=Homo sapiens OX=9606 GN=MYLPF PE=1 SV=1	-	12	2	2	2	199	22	5.81	0.214	-2.23	2.55011e+06	1.68901e+06	2.55011e+06	1.19263e+07
Q9NQP5	Coagulation factor XIII A chain (Fragment) OS=Homo sapiens OX=9606 GN=F13A1 PE=1 SV=2	-	12	1	1	1	138	15.9	9.26	9.364	3.23	6699908	-	6699908	715520
Q9BS19	Epididymis secretory sperm binding protein OS=Homo sapiens OX=9606 GN=HPX PE=1 SV=1	-	5	1	1	1	254	28.6	6.92	20.256	4.34	23262522	-	23262522	1.14843e+06
P12259	Coagulation factor V OS=Homo sapiens OX=9606 GN=F5 PE=1 SV=4	Central regulator of hemostasis. It serves as a critical cofactor for the prothrombinase activity of factor Xa that results in the activation of prothrombin to thrombin.	1	1	1	1	2224	251.5	6.05	11.826	3.56	7009081	-	7009081	592678
J3KS17	Beta-2-glycoprotein 1 (Fragment) OS=Homo sapiens OX=9606 GN=APOH PE=1 SV=1	-	17	2	3	2	104	11.7	6.49	99.032	6.63	220378109	-	220378109	2.43257e+06
J3QT83	Collagen alpha-1(XIV) chain (Fragment) OS=Homo sapiens OX=9606 GN=COL14A1 PE=1 SV=1	-	3	1	1	1	843	92.6	4.77	1.249	0.32	1.99409e+06	-	1.99409e+06	1.59661e+06
E9PGA6	C1QTNF3-AMACR readthrough (NMD candidate) OS=Homo sapiens OX=9606 GN=C1QTNF3-AMACR PE=4 SV=1	-	4	1	1	1	284	31.1	8.5	4.185	2.07	6822174	-	6822174	1.63033e+06
P22532	Small proline-rich protein 2D OS=Homo sapiens OX=9606 GN=SPRR2D PE=2 SV=2	Cross-linked envelope protein of keratinocytes. It is a keratinocyte protein that first appears in the cell cytosol, but ultimately becomes cross-linked to membrane proteins by transglutaminase. All that results in the formation of an insoluble envelope beneath the plasma membrane.	31	2	4	2	72	7.9	8.37	0.048	-4.37	-	4365630	1.76041e+06	3.08263e+07
P63104	14-3-3 protein zeta/delta OS=Homo sapiens OX=9606 GN=YWHAZ PE=1 SV=1	Adapter protein implicated in the regulation of a large spectrum of both general and specialized signaling pathways. Binds to a large number of partners, usually by recognition of a phosphoserine or phosphothreonine motif. Binding generally results in the modulation of the activity of the binding partner. Induces ARHGEF7 activity on RAC1 as well as lamellipodia and membrane ruffle formation (PubM…	11	2	2	2	245	27.7	4.79	1.429	0.51	1968739	1.27727e+06	3.31019e+06	9.16234e+06
Q13103	Secreted phosphoprotein 24 OS=Homo sapiens OX=9606 GN=SPP2 PE=1 SV=1	Could coordinate an aspect of bone turnover. {ECO:0000250}.	6	1	1	1	211	24.3	8.32	34.014	5.09	6.15756e+06	-	6.15756e+06	181031
Q16853	Membrane primary amine oxidase OS=Homo sapiens OX=9606 GN=AOC3 PE=1 SV=3	Cell adhesion protein that participates in lymphocyte extravasation and recirculation by mediating the binding of lymphocytes to peripheral lymph node vascular endothelial cells in an L-selectin-independent fashion. Has semicarbazide-sensitive (SSAO) monoamine oxidase activity. May play a role in adipogenesis. {ECO:0000269|PubMed:17400359, ECO:0000269|PubMed:19588076, ECO:0000269|PubMed:23349812,…	2	2	2	2	763	84.6	6.52	19.291	4.27	2.33354e+07	-	2.33354e+07	1.44404e+06
P02748	Complement component C9 OS=Homo sapiens OX=9606 GN=C9 PE=1 SV=2	Constituent of the membrane attack complex (MAC) that plays a key role in the innate and adaptive immune response by forming pores in the plasma membrane of target cells (PubMed:9634479, PubMed:9212048, PubMed:26841934). C9 is the pore-forming subunit of the MAC (PubMed:4055801, PubMed:26841934, PubMed:30111885). {ECO:0000269|PubMed:26841934, ECO:0000269|PubMed:30111885, ECO:0000269|PubMed:405580…	2	1	1	1	559	63.1	5.59	1.005	0.01	10974581	1.54626e+06	10974581	1.09183e+07
P35030	Trypsin-3 OS=Homo sapiens OX=9606 GN=PRSS3 PE=1 SV=2	Digestive protease that cleaves proteins preferentially after an Arg residue and has proteolytic activity toward Kunitz-type trypsin inhibitors. {ECO:0000269|PubMed:11827488, ECO:0000269|PubMed:14507909, ECO:0000269|PubMed:18077447, ECO:0000269|PubMed:25301953, ECO:0000269|PubMed:27810896, ECO:0000269|PubMed:9099703}.	4	1	4	1	304	32.5	7.49	0.01	-6.64	-	1.42056e+07	939212	1.00307e+08
P01034	Cystatin-C OS=Homo sapiens OX=9606 GN=CST3 PE=1 SV=1	As an inhibitor of cysteine proteinases, this protein is thought to serve an important physiological role as a local regulator of this enzyme activity.	8	1	1	1	146	15.8	8.75	27.201	4.77	6302426	-	6302426	231694
P06702	Protein S100-A9 OS=Homo sapiens OX=9606 GN=S100A9 PE=1 SV=1	S100A9 is a calcium- and zinc-binding protein which plays a prominent role in the regulation of inflammatory processes and immune response (PubMed:12626582, PubMed:15331440, PubMed:20103766, PubMed:8423249, PubMed:16258195, PubMed:19122197, PubMed:21325622). It can induce neutrophil chemotaxis, adhesion, can increase the bactericidal activity of neutrophils by promoting phagocytosis via activatio…	11	1	4	1	114	13.2	6.13	0.099	-3.33	9157561	1.30827e+07	9157561	9.23788e+07
P08697	Alpha-2-antiplasmin OS=Homo sapiens OX=9606 GN=SERPINF2 PE=1 SV=3	Serine protease inhibitor. The major targets of this inhibitor are plasmin and trypsin, but it also inactivates matriptase-3/TMPRSS7 and chymotrypsin. {ECO:0000269|PubMed:15853774}.	2	1	1	1	491	54.5	6.29	100	6.64	253950512	-	253950512	653533
H0YJW3	Alpha-actinin-1 (Fragment) OS=Homo sapiens OX=9606 GN=ACTN1 PE=1 SV=1	-	5	1	1	1	251	28.9	5.06	8.289	3.05	4480420	-	4480420	540535
P30530	Tyrosine-protein kinase receptor UFO OS=Homo sapiens OX=9606 GN=AXL PE=1 SV=4	Receptor tyrosine kinase that transduces signals from the extracellular matrix into the cytoplasm by binding growth factor GAS6 and which is thus regulating many physiological processes including cell survival, cell proliferation, migration and differentiation. Ligand binding at the cell surface induces dimerization and autophosphorylation of AXL. Following activation by ligand, AXL binds and ind…	1	1	1	1	894	98.3	5.39	1.526	0.61	2.10675e+06	-	2.10675e+06	1.38037e+06
P55058	Phospholipid transfer protein OS=Homo sapiens OX=9606 GN=PLTP PE=1 SV=1	Mediates the transfer of phospholipids and free cholesterol from triglyceride-rich lipoproteins (low density lipoproteins or LDL and very low density lipoproteins or VLDL) into high-density lipoproteins (HDL) as well as the exchange of phospholipids between triglyceride-rich lipoproteins themselves (PubMed:7654777, PubMed:9132017, PubMed:11013307, PubMed:19321130, PubMed:21515415, PubMed:29883800…	2	1	1	1	493	54.7	7.01	0.163	-2.62	10184640	8857580	10184640	6.25445e+07
C9IZG4	Protein CutA OS=Homo sapiens OX=9606 GN=CUTA PE=1 SV=1	-	10	1	1	1	135	14.4	5.45	7.317	2.87	8965463	-	8965463	1.22533e+06
P26927	Hepatocyte growth factor-like protein OS=Homo sapiens OX=9606 GN=MST1 PE=1 SV=2	-	1	1	1	1	711	80.3	7.68	13.965	3.8	5847228	59298.9	5847228	418717
P31025	Lipocalin-1 OS=Homo sapiens OX=9606 GN=LCN1 PE=1 SV=1	Could play a role in taste reception. Could be necessary for the concentration and delivery of sapid molecules in the gustatory system. Can bind various ligands, with chemical structures ranging from lipids and retinoids to the macrocyclic antibiotic rifampicin and even to microbial siderophores. Exhibits an extremely wide ligand pocket.	6	1	1	1	176	19.2	5.58	0.127	-2.98	7.22588e+06	8.05409e+06	7.22588e+06	5.6871e+07
P05156	Complement factor I OS=Homo sapiens OX=9606 GN=CFI PE=1 SV=2	Trypsin-like serine protease that plays an essential role in regulating the immune response by controlling all complement pathways. Inhibits these pathways by cleaving three peptide bonds in the alpha-chain of C3b and two bonds in the alpha-chain of C4b thereby inactivating these proteins (PubMed:7360115, PubMed:17320177). Essential cofactors for these reactions include factor H and C4BP in the f…	2	1	4	1	583	65.7	7.5	1.997	1	26178261	1.85642e+06	26178261	1.31084e+07
H7C1W1	Peroxidasin homolog (Fragment) OS=Homo sapiens OX=9606 GN=PXDN PE=1 SV=1	-	1	1	1	1	723	79.8	6.65	3.356	1.75	4.4327e+06	-	4.4327e+06	1.32081e+06
P01040	Cystatin-A OS=Homo sapiens OX=9606 GN=CSTA PE=1 SV=1	This is an intracellular thiol proteinase inhibitor. Has an important role in desmosome-mediated cell-cell adhesion in the lower levels of the epidermis. {ECO:0000269|PubMed:21944047}.	18	1	1	1	98	11	5.5	0.048	-4.37	-	1.6439e+06	560579	1.16078e+07
Q9NZT1	Calmodulin-like protein 5 OS=Homo sapiens OX=9606 GN=CALML5 PE=1 SV=2	Binds calcium. May be involved in terminal differentiation of keratinocytes.	8	1	1	1	146	15.9	4.44	0.015	-6.07	-	1.21099e+06	127225	8.55097e+06
P05976	Myosin light chain 1/3, skeletal muscle isoform OS=Homo sapiens OX=9606 GN=MYL1 PE=1 SV=3	Non-regulatory myosin light chain required for proper formation and/or maintenance of myofibers, and thus appropriate muscle function. {ECO:0000269|PubMed:30215711}.	6	1	1	1	194	21.1	5.03	0.443	-1.17	5065806	1.61975e+06	5065806	1.14373e+07
A0A7I2V381	Cation-independent mannose-6-phosphate receptor OS=Homo sapiens OX=9606 GN=IGF2R PE=1 SV=1	-	1	1	1	1	1432	157.8	5.77	25.948	4.7	8931165	-	8931165	344196
P05109	Protein S100-A8 OS=Homo sapiens OX=9606 GN=S100A8 PE=1 SV=1	S100A8 is a calcium- and zinc-binding protein which plays a prominent role in the regulation of inflammatory processes and immune response. It can induce neutrophil chemotaxis and adhesion. Predominantly found as calprotectin (S100A8/A9) which has a wide plethora of intra- and extracellular functions. The intracellular functions include: facilitating leukocyte arachidonic acid trafficking and met…	12	1	1	1	93	10.8	7.03	0.01	-6.64	-	3790108	267811	2.67624e+07
A0A0B4J231	Immunoglobulin lambda-like polypeptide 5 OS=Homo sapiens OX=9606 GN=IGLL5 PE=1 SV=1	-	4	1	2	1	215	23.1	8.84	100	6.64	149525584	-	149525584	72185.9
P05089	Arginase-1 OS=Homo sapiens OX=9606 GN=ARG1 PE=1 SV=2	Key element of the urea cycle converting L-arginine to urea and L-ornithine, which is further metabolized into metabolites proline and polyamides that drive collagen synthesis and bioenergetic pathways critical for cell proliferation, respectively; the urea cycle takes place primarily in the liver and, to a lesser extent, in the kidneys. {ECO:0000305}.; FUNCTION: Functions in L-arginine homeostas…	3	1	1	1	322	34.7	7.21	0.01	-6.64	-	8408237	442023	5.93716e+07
P01876	Immunoglobulin heavy constant alpha 1 OS=Homo sapiens OX=9606 GN=IGHA1 PE=1 SV=2	Constant region of immunoglobulin heavy chains. Immunoglobulins, also known as antibodies, are membrane-bound or secreted glycoproteins produced by B lymphocytes. In the recognition phase of humoral immunity, the membrane-bound immunoglobulins serve as receptors which, upon binding of a specific antigen, trigger the clonal expansion and differentiation of B lymphocytes into immunoglobulins-secret…	5	1	1	1	353	37.6	6.51	0.105	-3.25	-	805117	598925	5.68504e+06
O75144	ICOS ligand OS=Homo sapiens OX=9606 GN=ICOSLG PE=1 SV=2	Ligand for the T-cell-specific cell surface receptor ICOS. Acts as a costimulatory signal for T-cell proliferation and cytokine secretion; induces also B-cell proliferation and differentiation into plasma cells. Could play an important role in mediating local tissue responses to inflammatory conditions, as well as in modulating the secondary immune response by co-stimulating memory T-cell functio…	3	1	1	1	302	33.3	5.31	3.434	1.78	5203374	-	5203374	1.5154e+06
Q8NBJ4	Golgi membrane protein 1 OS=Homo sapiens OX=9606 GN=GOLM1 PE=1 SV=1	Unknown. Cellular response protein to viral infection.	2	1	1	1	401	45.3	4.97	4.588	2.2	4.85713e+06	-	4.85713e+06	1.0586e+06
P43652	Afamin OS=Homo sapiens OX=9606 GN=AFM PE=1 SV=1	Functions as carrier for hydrophobic molecules in body fluids (Probable). Essential for the solubility and activity of lipidated Wnt family members, including WNT1, WNT2B, WNT3, WNT3A, WNT5A, WNT7A, WNT7B, WNT8, WNT9A, WNT9B, WNT10A and WNT10B (PubMed:26902720). Binds vitamin E (PubMed:15952736, PubMed:12463752). May transport vitamin E in body fluids under conditions where the lipoprotein system…	1	1	4	1	599	69	5.9	66.226	6.05	56085382	119935	56085382	846874
A0A7I2V2D2	Plasma protease C1 inhibitor OS=Homo sapiens OX=9606 GN=SERPING1 PE=1 SV=1	-	3	2	2	2	482	53.2	6.47	20.047	4.33	20197629	-	20197629	1.41118e+06
P01042	Kininogen-1 OS=Homo sapiens OX=9606 GN=KNG1 PE=1 SV=2	(1) Kininogens are inhibitors of thiol proteases; (2) HMW-kininogen plays an important role in blood coagulation by helping to position optimally prekallikrein and factor XI next to factor XII; (3) HMW-kininogen inhibits the thrombin- and plasmin-induced aggregation of thrombocytes; (4) the active peptide bradykinin that is released from HMW-kininogen shows a variety of physiological effects: (4A…	1	1	1	1	644	71.9	6.81	9.204	3.2	140402256	2.16034e+06	140402256	1.52545e+07
G8JLG2	Corneodesmosin OS=Homo sapiens OX=9606 GN=CDSN PE=1 SV=1	Important for the epidermal barrier integrity. {ECO:0000256|ARBA:ARBA00004080}.	3	1	1	1	529	51.6	8.44	0.01	-6.64	-	2.17816e+06	118738	1.53803e+07
P13639	Elongation factor 2 OS=Homo sapiens OX=9606 GN=EEF2 PE=1 SV=4	Catalyzes the GTP-dependent ribosomal translocation step during translation elongation. During this step, the ribosome changes from the pre-translocational (PRE) to the post-translocational (POST) state as the newly formed A-site-bound peptidyl-tRNA and P-site-bound deacylated tRNA move to the P and E sites, respectively. Catalyzes the coordinated movement of the two tRNA molecules, the mRNA and …	2	1	1	1	858	95.3	6.83	1.359	0.44	2645936	-	2645936	1.94709e+06
J3KN67	Tropomyosin alpha-3 chain OS=Homo sapiens OX=9606 GN=TPM3 PE=1 SV=1	-	4	1	2	1	285	33.2	4.77	0.01	-6.64	-	4.08928e+06	239335	2.88749e+07
B7ZKJ8	ITIH4 protein OS=Homo sapiens OX=9606 GN=ITIH4 PE=1 SV=1	-	1	1	2	1	935	103.8	6.89	100	6.64	225001664	-	225001664	1.12755e+06
I3L3D5	Profilin (Fragment) OS=Homo sapiens OX=9606 GN=PFN1 PE=1 SV=1	-	7	1	1	1	165	17.5	11.4	3.478	1.8	7.16608e+06	291771	7.16608e+06	2.06023e+06
P10643	Complement component C7 OS=Homo sapiens OX=9606 GN=C7 PE=1 SV=2	Constituent of the membrane attack complex (MAC) that plays a key role in the innate and adaptive immune response by forming pores in the plasma membrane of target cells. C7 serves as a membrane anchor.	1	1	1	1	843	93.5	6.48	9.085	3.18	15231111	-	15231111	1.67647e+06
A0A6Q8PF80	Prelamin-A/C OS=Homo sapiens OX=9606 GN=LMNA PE=1 SV=1	-	3	1	1	1	342	38.6	6.49	0.255	-1.97	-	877860	1.58082e+06	6.19868e+06
O95497	Pantetheinase OS=Homo sapiens OX=9606 GN=VNN1 PE=1 SV=2	Amidohydrolase that hydrolyzes specifically one of the carboamide linkages in D-pantetheine thus recycling pantothenic acid (vitamin B5) and releasing cysteamine. {ECO:0000269|PubMed:10567687, ECO:0000269|PubMed:11491533, ECO:0000269|PubMed:25478849}.	2	1	1	1	513	57	5.55	13.584	3.76	17755504	-	17755504	1.30707e+06
P06732	Creatine kinase M-type OS=Homo sapiens OX=9606 GN=CKM PE=1 SV=2	Reversibly catalyzes the transfer of phosphate between ATP and various phosphogens (e.g. creatine phosphate). Creatine kinase isoenzymes play a central role in energy transduction in tissues with large, fluctuating energy demands, such as skeletal muscle, heart, brain and spermatozoa. {ECO:0000250|UniProtKB:P00563}.	4	1	1	1	381	43.1	7.25	0.032	-4.97	-	1.20167e+06	271579	8.48513e+06
C9JVG0	Serotransferrin (Fragment) OS=Homo sapiens OX=9606 GN=TF PE=1 SV=1	-	7	1	2	1	134	14.7	7.14	33.991	5.09	29338246	-	29338246	863110
P02675	Fibrinogen beta chain OS=Homo sapiens OX=9606 GN=FGB PE=1 SV=2	Cleaved by the protease thrombin to yield monomers which, together with fibrinogen alpha (FGA) and fibrinogen gamma (FGG), polymerize to form an insoluble fibrin matrix. Fibrin has a major function in hemostasis as one of the primary components of blood clots. In addition, functions during the early stages of wound repair to stabilize the lesion and guide cell migration during re-epithelializatio…	2	1	1	1	491	55.9	8.27	0.186	-2.43	-	948945	1.24464e+06	6.70062e+06
Q5T750	Skin-specific protein 32 OS=Homo sapiens OX=9606 GN=XP32 PE=1 SV=1	-	3	1	4	1	250	26.2	7.97	0.01	-6.64	-	17273764	355082	1.21972e+08
Q08554	Desmocollin-1 OS=Homo sapiens OX=9606 GN=DSC1 PE=1 SV=2	Component of intercellular desmosome junctions. Involved in the interaction of plaque proteins and intermediate filaments mediating cell-cell adhesion. May contribute to epidermal cell positioning (stratification) by mediating differential adhesiveness between cells that express different isoforms. Linked to the keratinization of epithelial tissues.	1	1	1	1	894	99.9	5.43	0.188	-2.41	-	626956	830289	4.42702e+06
P22735	Protein-glutamine gamma-glutamyltransferase K OS=Homo sapiens OX=9606 GN=TGM1 PE=1 SV=4	Catalyzes the cross-linking of proteins and the conjugation of polyamines to proteins. Responsible for cross-linking epidermal proteins during formation of the stratum corneum. Involved in cell proliferation (PubMed:26220141). {ECO:0000269|PubMed:26220141}.	2	1	1	1	817	89.7	6.04	0.228	-2.13	-	838527	1.34936e+06	5.92095e+06
I3L0M1	Sex hormone-binding globulin OS=Homo sapiens OX=9606 GN=SHBG PE=1 SV=1	-	9	1	2	1	181	19.8	6.51	1.619	0.69	2.82385e+06	-	2.82385e+06	1.74444e+06
J3QR68	Haptoglobin (Fragment) OS=Homo sapiens OX=9606 GN=HP PE=1 SV=1	-	2	1	1	1	404	45	6.58	5.566	2.48	6936961	-	6936961	1.24634e+06
P01624	Immunoglobulin kappa variable 3-15 OS=Homo sapiens OX=9606 GN=IGKV3-15 PE=1 SV=2	V region of the variable domain of immunoglobulin light chains that participates in the antigen recognition (PubMed:24600447). Immunoglobulins, also known as antibodies, are membrane-bound or secreted glycoproteins produced by B lymphocytes. In the recognition phase of humoral immunity, the membrane-bound immunoglobulins serve as receptors which, upon binding of a specific antigen, trigger the cl…	8	1	1	1	115	12.5	5.19	6.338	2.66	4.9378e+06	-	4.9378e+06	779033
A0A087WTF6	Neural cell adhesion molecule 1 OS=Homo sapiens OX=9606 GN=NCAM1 PE=1 SV=1	This protein is a cell adhesion molecule involved in neuron-neuron adhesion, neurite fasciculation, outgrowth of neurites, etc. {ECO:0000256|ARBA:ARBA00003000}.	3	1	1	1	848	93.3	4.87	1.875	0.91	2850938	-	2850938	1.52076e+06
P10599	Thioredoxin OS=Homo sapiens OX=9606 GN=TXN PE=1 SV=3	Participates in various redox reactions through the reversible oxidation of its active center dithiol to a disulfide and catalyzes dithiol-disulfide exchange reactions (PubMed:2176490, PubMed:17182577, PubMed:19032234). Plays a role in the reversible S-nitrosylation of cysteine residues in target proteins, and thereby contributes to the response to intracellular nitric oxide. Nitrosylates the act…	12	1	1	1	105	11.7	4.92	0.049	-4.36	-	3289160	1.13433e+06	2.32252e+07
Q9UGM3	Deleted in malignant brain tumors 1 protein OS=Homo sapiens OX=9606 GN=DMBT1 PE=1 SV=2	May be considered as a candidate tumor suppressor gene for brain, lung, esophageal, gastric, and colorectal cancers. May play roles in mucosal defense system, cellular immune defense and epithelial differentiation. May play a role as an opsonin receptor for SFTPD and SPAR in macrophage tissues throughout the body, including epithelial cells lining the gastrointestinal tract. May play a role in li…	7	1	1	1	2413	260.6	5.44	0.11	-3.18	-	534650	415862	3.77523e+06
P47929	Galectin-7 OS=Homo sapiens OX=9606 GN=LGALS7 PE=1 SV=2	Could be involved in cell-cell and/or cell-matrix interactions necessary for normal growth control. Pro-apoptotic protein that functions intracellularly upstream of JNK activation and cytochrome c release. {ECO:0000269|PubMed:11706006}.	8	1	1	1	136	15.1	7.62	0.12	-3.06	-	786218	664787	5.55159e+06
J3KSD8	Bleomycin hydrolase (Fragment) OS=Homo sapiens OX=9606 GN=BLMH PE=1 SV=8	-	4	1	1	1	262	30.2	7.46	0.281	-1.83	3274469	1.65099e+06	3274469	1.16578e+07
H3BMZ2	CCR4-NOT transcription complex subunit 1 (Fragment) OS=Homo sapiens OX=9606 GN=CNOT1 PE=1 SV=1	-	2	1	1	1	439	49.7	7.03	15.307	3.94	19402988	-	19402988	1.26759e+06
P59665	Neutrophil defensin 1 OS=Homo sapiens OX=9606 GN=DEFA1 PE=1 SV=1	Defensin 1 and defensin 2 have antibacterial, fungicide and antiviral activities. Has antimicrobial activity against Gram-negative and Gram-positive bacteria. Defensins are thought to kill microbes by permeabilizing their plasma membrane. {ECO:0000269|PubMed:15616305, ECO:0000269|PubMed:17452329}.	10	1	2	1	94	10.2	6.99	0.12	-3.06	-	1.54491e+06	1.30464e+06	1.09088e+07
G3V226	Calmodulin OS=Homo sapiens OX=9606 GN=CALM1 PE=1 SV=1	May be involved in calcium-mediated signal transduction. {ECO:0000256|RuleBase:RU367017}.	12	1	1	1	76	8.9	5.54	0.304	-1.72	-	833098	1.78966e+06	5.88261e+06
Q96IY4	Carboxypeptidase B2 OS=Homo sapiens OX=9606 GN=CPB2 PE=1 SV=2	Cleaves C-terminal arginine or lysine residues from biologically active peptides such as kinins or anaphylatoxins in the circulation thereby regulating their activities. Down-regulates fibrinolysis by removing C-terminal lysine residues from fibrin that has already been partially degraded by plasmin. {ECO:0000269|PubMed:10574983}.	2	1	1	1	423	48.4	7.71	1.375	0.46	14497047	1.49269e+06	14497047	1.05401e+07
Q9H2G4	Testis-specific Y-encoded-like protein 2 OS=Homo sapiens OX=9606 GN=TSPYL2 PE=1 SV=1	Part of the CASK/TBR1/TSPYL2 transcriptional complex which modulates gene expression in response to neuronal synaptic activity, probably by facilitating nucleosome assembly. May inhibit cell proliferation by inducing p53-dependent CDKN1A expression. {ECO:0000269|PubMed:11395479, ECO:0000269|PubMed:17317670}.	1	1	1	1	693	79.4	4.58	6.736	2.75	11254272	-	11254272	1.67081e+06
G3V2W1	Protein Z-dependent protease inhibitor OS=Homo sapiens OX=9606 GN=SERPINA10 PE=1 SV=1	-	1	1	1	1	484	55.1	7.64	4.902	2.29	9017387	-	9017387	1.83962e+06
P03951	Coagulation factor XI OS=Homo sapiens OX=9606 GN=F11 PE=1 SV=1	Factor XI triggers the middle phase of the intrinsic pathway of blood coagulation by activating factor IX.	1	1	1	1	625	70.1	8.1	21.933	4.46	23493140	-	23493140	1.07113e+06
Q9GZX5	Zinc finger protein 350 OS=Homo sapiens OX=9606 GN=ZNF350 PE=1 SV=3	Transcriptional repressor. Binds to a specific sequence, 5'-GGGxxxCAGxxxTTT-3', within GADD45 intron 3. {ECO:0000269|PubMed:11090615}.	2	1	3	1	532	60	8.62	2.236	1.16	1144508928	72482736	1144508928	5.1181e+08
H0Y9S2	BTB/POZ domain-containing protein KCTD8 (Fragment) OS=Homo sapiens OX=9606 GN=KCTD8 PE=1 SV=1	-	23	1	1	1	155	17.6	8.68	11.2	3.49	12956614	-	12956614	1.15681e+06
Q494V2	Cilia- and flagella-associated protein 100 OS=Homo sapiens OX=9606 GN=CFAP100 PE=1 SV=1	May play a role in ciliary/flagellar motility by regulating the assembly and the activity of axonemal inner dynein arm. {ECO:0000250|UniProtKB:A8I4E9}.	1	1	5	1	611	71.1	7.11	16.96	4.08	63070302	526644	63070302	3.7187e+06
P14543	Nidogen-1 OS=Homo sapiens OX=9606 GN=NID1 PE=1 SV=3	Sulfated glycoprotein widely distributed in basement membranes and tightly associated with laminin. Also binds to collagen IV and perlecan. It probably has a role in cell-extracellular matrix interactions.	1	1	1	1	1247	136.3	5.29	5.698	2.51	2.0299e+06	-	2.0299e+06	356240
H0Y7V4	Dynein heavy chain 8, axonemal OS=Homo sapiens OX=9606 GN=DNAH8 PE=1 SV=1	-	0	1	2	1	4188	478.6	6.11	100	6.64	84343313	-	84343313	317696
H0Y512	Adipocyte plasma membrane-associated protein (Fragment) OS=Homo sapiens OX=9606 GN=APMAP PE=1 SV=1	-	2	1	1	1	409	45.4	5.66	0.284	-1.81	13703430	6.82465e+06	13703430	4.81897e+07
Q5SRP5	Apolipoprotein M OS=Homo sapiens OX=9606 GN=APOM PE=1 SV=1	Probably involved in lipid transport. Can bind sphingosine-1-phosphate, myristic acid, palmitic acid and stearic acid, retinol, all-trans-retinoic acid and 9-cis-retinoic acid. {ECO:0000256|ARBA:ARBA00025553}.	5	1	1	1	129	14.2	9.38	24.866	4.64	19550658	-	19550658	786241
O94985	Calsyntenin-1 OS=Homo sapiens OX=9606 GN=CLSTN1 PE=1 SV=1	Induces KLC1 association with vesicles and functions as a cargo in axonal anterograde transport. Complex formation with APBA2 and APP, stabilizes APP metabolism and enhances APBA2-mediated suppression of beta-APP40 secretion, due to the retardation of intracellular APP maturation. In complex with APBA2 and C99, a C-terminal APP fragment, abolishes C99 interaction with PSEN1 and thus APP C99 cleav…	2	1	1	1	981	109.7	4.91	4.324	2.11	7.3687e+06	241354	7.3687e+06	1.70423e+06
Q8WZ42	Titin OS=Homo sapiens OX=9606 GN=TTN PE=1 SV=4	Key component in the assembly and functioning of vertebrate striated muscles. By providing connections at the level of individual microfilaments, it contributes to the fine balance of forces between the two halves of the sarcomere. The size and extensibility of the cross-links are the main determinants of sarcomere extensibility properties of muscle. In non-muscle cells, seems to play a role in c…	0	1	1	1	34350	3813.7	6.35	5.916	2.56	9342533	-	9342533	1.57931e+06
P49411	Elongation factor Tu, mitochondrial OS=Homo sapiens OX=9606 GN=TUFM PE=1 SV=2	Promotes the GTP-dependent binding of aminoacyl-tRNA to the A-site of ribosomes during protein biosynthesis. Plays also a role in the regulation of autophagy and innate immunity. Recruits ATG5-ATG12 and NLRX1 at mitochondria and serves as a checkpoint of the RIG-I/DDX58-MAVS pathway. In turn, inhibits RLR-mediated type I interferon while promoting autophagy. {ECO:0000269|PubMed:22749352, ECO:0000…	2	1	1	1	452	49.5	7.61	0.01	-6.64	-	1.59648e+06	106058	1.12729e+07
A0A1B0GVC3	GTP-binding protein Di-Ras2 (Fragment) OS=Homo sapiens OX=9606 GN=DIRAS2 PE=1 SV=1	-	10	1	1	1	112	12.5	6.52	0.026	-5.24	-	1.78134e+06	332343	1.25783e+07
P01834	Immunoglobulin kappa constant OS=Homo sapiens OX=9606 GN=IGKC PE=1 SV=2	Constant region of immunoglobulin light chains. Immunoglobulins, also known as antibodies, are membrane-bound or secreted glycoproteins produced by B lymphocytes. In the recognition phase of humoral immunity, the membrane-bound immunoglobulins serve as receptors which, upon binding of a specific antigen, trigger the clonal expansion and differentiation of B lymphocytes into immunoglobulins-secret…	17	1	1	1	107	11.8	6.52	0.24	-2.06	-	950524	1.60857e+06	6.71177e+06
Q9BZP6	Acidic mammalian chitinase OS=Homo sapiens OX=9606 GN=CHIA PE=1 SV=1	Degrades chitin and chitotriose. May participate in the defense against nematodes, fungi and other pathogens. Plays a role in T-helper cell type 2 (Th2) immune response. Contributes to the response to IL-13 and inflammation in response to IL-13. Stimulates chemokine production by pulmonary epithelial cells. Protects lung epithelial cells against apoptosis and promotes phosphorylation of AKT1. Its…	2	1	1	1	476	52.2	5.85	3.243	1.7	5964107	260450	5964107	1.83907e+06
E7EQ64	Trypsin-1 OS=Homo sapiens OX=9606 GN=PRSS1 PE=1 SV=1	-	3	1	7	1	261	28.1	7.25	0.01	-6.64	-	208348434	1.13535e+06	1.47117e+09
P02760	Protein AMBP OS=Homo sapiens OX=9606 GN=AMBP PE=1 SV=1	[Alpha-1-microglobulin]: Antioxidant and tissue repair protein with reductase, heme-binding and radical-scavenging activities. Removes and protects against harmful oxidants and repairs macromolecules in intravascular and extravascular spaces and in intracellular compartments (PubMed:11877257, PubMed:15683711, PubMed:22096585, PubMed:23157686, PubMed:23642167, PubMed:25698971, PubMed:32823731, Pub…	2	1	3	1	352	39	6.25	100	6.64	208066832	-	208066832	316692
P31151	Protein S100-A7 OS=Homo sapiens OX=9606 GN=S100A7 PE=1 SV=4	-	12	1	1	1	101	11.5	6.77	0.311	-1.68	-	888956	1.95406e+06	6.27703e+06
