# Supplementary material for: Translating proteome and transcriptome dynamics of periodontal ligament stem cell-derived secretome/conditioned medium in an in vitro model of periodontitis
Source: BMC Oral Health. 2024 Mar 27;24:390. doi: 10.1186/s12903-024-04167-z (PMC10967149; doi:10.1186/s12903-024-04167-z)
Supplement: Supplementary file 2 — Supplementary Material 2. [file 12903_2024_4167_MOESM2_ESM.xlsx]

## Sheet: filter 187
				Fold change	cut-off of ≥ 2
Gene symbol	Protein name	Accession	Description	CON vs. PDLSCs-CM
A2M	Alpha-2-macroglobulin	P01023	Alpha-2-macroglobulin OS=Homo sapiens OX=9606 GN=A2M PE=1 SV=3	100
AHSG	Alpha-2-HS-glycoprotein	P02765	Alpha-2-HS-glycoprotein OS=Homo sapiens OX=9606 GN=AHSG PE=1 SV=2	100
PZP	Pregnancy zone protein	P20742	Pregnancy zone protein OS=Homo sapiens OX=9606 GN=PZP PE=1 SV=4	100
LTF	Lactotransferrin (Fragment)	E7EQB2	Lactotransferrin (Fragment) OS=Homo sapiens OX=9606 GN=LTF PE=1 SV=1	100
AFP	Alpha-fetoprotein	J3KMX3	Alpha-fetoprotein OS=Homo sapiens OX=9606 GN=AFP PE=1 SV=1	100
APOA1	Apolipoprotein A-I	P02647	Apolipoprotein A-I OS=Homo sapiens OX=9606 GN=APOA1 PE=1 SV=1	100
HBD	Hemoglobin subunit delta	E9PFT6	Hemoglobin subunit delta OS=Homo sapiens OX=9606 GN=HBD PE=1 SV=1	100
SERPINF2	Alpha-2-antiplasmin	P08697	Alpha-2-antiplasmin OS=Homo sapiens OX=9606 GN=SERPINF2 PE=1 SV=3	100
IGLL5	Immunoglobulin lambda-like polypeptide 5	A0A0B4J231	Immunoglobulin lambda-like polypeptide 5 OS=Homo sapiens OX=9606 GN=IGLL5 PE=1 SV=1	100
ITIH4	ITIH4 protein	B7ZKJ8	ITIH4 protein OS=Homo sapiens OX=9606 GN=ITIH4 PE=1 SV=1	100
DNAH8	Dynein heavy chain 8, axonemal	H0Y7V4	Dynein heavy chain 8, axonemal OS=Homo sapiens OX=9606 GN=DNAH8 PE=1 SV=1	100
AMBP	Protein AMBP	P02760	Protein AMBP OS=Homo sapiens OX=9606 GN=AMBP PE=1 SV=1	100
VTN	Vitronectin	P04004	Vitronectin OS=Homo sapiens OX=9606 GN=VTN PE=1 SV=1	99.886
APOH	Beta-2-glycoprotein 1 (Fragment)	J3KS17	Beta-2-glycoprotein 1 (Fragment) OS=Homo sapiens OX=9606 GN=APOH PE=1 SV=1	99.032
HBA1	Hemoglobin subunit alpha	P69905	Hemoglobin subunit alpha OS=Homo sapiens OX=9606 GN=HBA1 PE=1 SV=2	82.546
GC	Gc-globulin	D6RF35	Gc-globulin OS=Homo sapiens OX=9606 GN=GC PE=1 SV=1	76.871
C3	Complement C3	P01024	Complement C3 OS=Homo sapiens OX=9606 GN=C3 PE=1 SV=2	76.676
SERPINC1	Antithrombin-III	P01008	Antithrombin-III OS=Homo sapiens OX=9606 GN=SERPINC1 PE=1 SV=1	71.543
AFM	Afamin	P43652	Afamin OS=Homo sapiens OX=9606 GN=AFM PE=1 SV=1	66.226
FN1	Isoform 1 of Fibronectin	P02751-1	Isoform 1 of Fibronectin OS=Homo sapiens OX=9606 GN=FN1	56.037
APOC3	Apolipoprotein C-III	P02656	Apolipoprotein C-III OS=Homo sapiens OX=9606 GN=APOC3 PE=1 SV=1	52.097
ITIH2	Inter-alpha-trypsin inhibitor heavy chain H2	P19823	Inter-alpha-trypsin inhibitor heavy chain H2 OS=Homo sapiens OX=9606 GN=ITIH2 PE=1 SV=2	48.962
C4A	C4a anaphylatoxin	A0A140TA32	C4a anaphylatoxin OS=Homo sapiens OX=9606 GN=C4A PE=1 SV=1	48.261
SERPINF1	Pigment epithelium-derived factor	P36955	Pigment epithelium-derived factor OS=Homo sapiens OX=9606 GN=SERPINF1 PE=1 SV=4	47.808
LUM	Lumican	P51884	Lumican OS=Homo sapiens OX=9606 GN=LUM PE=1 SV=2	43.844
SERPINA7	Thyroxine-binding globulin	P05543	Thyroxine-binding globulin OS=Homo sapiens OX=9606 GN=SERPINA7 PE=1 SV=2	43.627
THBS1	Thrombospondin-1	P07996	Thrombospondin-1 OS=Homo sapiens OX=9606 GN=THBS1 PE=1 SV=2	40.681
STC2	Stanniocalcin-2	O76061	Stanniocalcin-2 OS=Homo sapiens OX=9606 GN=STC2 PE=1 SV=1	39.337
APOB	Apolipoprotein B-100	P04114	Apolipoprotein B-100 OS=Homo sapiens OX=9606 GN=APOB PE=1 SV=2	39.208
IGFBP7	Insulin-like growth factor-binding protein 7	Q16270	Insulin-like growth factor-binding protein 7 OS=Homo sapiens OX=9606 GN=IGFBP7 PE=1 SV=1	36.993
COMP	Cartilage oligomeric matrix protein	P49747	Cartilage oligomeric matrix protein OS=Homo sapiens OX=9606 GN=COMP PE=1 SV=2	36.326
CLEC3B	Tetranectin	E9PHK0	Tetranectin OS=Homo sapiens OX=9606 GN=CLEC3B PE=1 SV=1	35.53
SPP2	Secreted phosphoprotein 24	Q13103	Secreted phosphoprotein 24 OS=Homo sapiens OX=9606 GN=SPP2 PE=1 SV=1	34.014
TF	Serotransferrin (Fragment)	C9JVG0	Serotransferrin (Fragment) OS=Homo sapiens OX=9606 GN=TF PE=1 SV=1	33.991
ITIH3	Inter-alpha-trypsin inhibitor heavy chain H3	A0A087WW43	Inter-alpha-trypsin inhibitor heavy chain H3 OS=Homo sapiens OX=9606 GN=ITIH3 PE=1 SV=1	32.924
SPARC	SPARC	P09486	SPARC OS=Homo sapiens OX=9606 GN=SPARC PE=1 SV=1	32.344
COL5A1	Collagen alpha-1(V) chain	P20908	Collagen alpha-1(V) chain OS=Homo sapiens OX=9606 GN=COL5A1 PE=1 SV=3	31.858
CFH	Complement factor H	A0A0D9SG88	Complement factor H OS=Homo sapiens OX=9606 GN=CFH PE=1 SV=1	30.468
GSN	Actin-depolymerizing factor	A0A0A0MT01	Actin-depolymerizing factor OS=Homo sapiens OX=9606 GN=GSN PE=1 SV=1	27.213
CST3	Cystatin-C	P01034	Cystatin-C OS=Homo sapiens OX=9606 GN=CST3 PE=1 SV=1	27.201
COL1A2	Collagen alpha-2(I) chain	A0A087WTA8	Collagen alpha-2(I) chain OS=Homo sapiens OX=9606 GN=COL1A2 PE=1 SV=1	26.429
B2M	Beta-2-microglobulin	P61769	Beta-2-microglobulin OS=Homo sapiens OX=9606 GN=B2M PE=1 SV=1	26.07
IGF2R	Cation-independent mannose-6-phosphate receptor	A0A7I2V381	Cation-independent mannose-6-phosphate receptor OS=Homo sapiens OX=9606 GN=IGF2R PE=1 SV=1	25.948
CLEC11A	C-type lectin domain family 11 member A	Q9Y240	C-type lectin domain family 11 member A OS=Homo sapiens OX=9606 GN=CLEC11A PE=1 SV=1	25.759
F2	Prothrombin	P00734	Prothrombin OS=Homo sapiens OX=9606 GN=F2 PE=1 SV=2	25.393
APOM	Apolipoprotein M	Q5SRP5	Apolipoprotein M OS=Homo sapiens OX=9606 GN=APOM PE=1 SV=1	24.866
COL1A1	Collagen alpha-1(I) chain	P02452	Collagen alpha-1(I) chain OS=Homo sapiens OX=9606 GN=COL1A1 PE=1 SV=5	23.949
HBE1	Hemoglobin subunit epsilon	P02100	Hemoglobin subunit epsilon OS=Homo sapiens OX=9606 GN=HBE1 PE=1 SV=2	23.609
IGFBP4	Insulin-like growth factor-binding protein 4	P22692	Insulin-like growth factor-binding protein 4 OS=Homo sapiens OX=9606 GN=IGFBP4 PE=1 SV=2	23.041
C5	Complement C5	P01031	Complement C5 OS=Homo sapiens OX=9606 GN=C5 PE=1 SV=4	22.14
F11	Coagulation factor XI	P03951	Coagulation factor XI OS=Homo sapiens OX=9606 GN=F11 PE=1 SV=1	21.933
RBP4	Retinol-binding protein	Q5VY30	Retinol-binding protein OS=Homo sapiens OX=9606 GN=RBP4 PE=1 SV=2	21.595
HPX	Epididymis secretory sperm binding protein	Q9BS19	Epididymis secretory sperm binding protein OS=Homo sapiens OX=9606 GN=HPX PE=1 SV=1	20.256
SERPING1	Plasma protease C1 inhibitor	A0A7I2V2D2	Plasma protease C1 inhibitor OS=Homo sapiens OX=9606 GN=SERPING1 PE=1 SV=1	20.047
AOC3	Membrane primary amine oxidase	Q16853	Membrane primary amine oxidase OS=Homo sapiens OX=9606 GN=AOC3 PE=1 SV=3	19.291
FBLN1	Fibulin-1	P23142	Fibulin-1 OS=Homo sapiens OX=9606 GN=FBLN1 PE=1 SV=4	17.483
FSTL1	Follistatin-related protein 1	Q12841	Follistatin-related protein 1 OS=Homo sapiens OX=9606 GN=FSTL1 PE=1 SV=1	17.075
CFAP100	Cilia- and flagella-associated protein 100	Q494V2	Cilia- and flagella-associated protein 100 OS=Homo sapiens OX=9606 GN=CFAP100 PE=1 SV=1	16.96
PRDX2	Peroxiredoxin-2	P32119	Peroxiredoxin-2 OS=Homo sapiens OX=9606 GN=PRDX2 PE=1 SV=5	16.642
HGFAC	Hepatocyte growth factor activator	D6RAR4	Hepatocyte growth factor activator OS=Homo sapiens OX=9606 GN=HGFAC PE=1 SV=1	16.352
ALB	Albumin	P02768	Albumin OS=Homo sapiens OX=9606 GN=ALB PE=1 SV=2	15.606
BGN	Biglycan	P21810	Biglycan OS=Homo sapiens OX=9606 GN=BGN PE=1 SV=2	15.439
CNOT1	CCR4-NOT transcription complex subunit 1 (Fragment)	H3BMZ2	CCR4-NOT transcription complex subunit 1 (Fragment) OS=Homo sapiens OX=9606 GN=CNOT1 PE=1 SV=1	15.307
TIMP1	Metalloproteinase inhibitor 1	P01033	Metalloproteinase inhibitor 1 OS=Homo sapiens OX=9606 GN=TIMP1 PE=1 SV=1	15.025
IGFBP2	Insulin-like growth factor-binding protein 2	P18065	Insulin-like growth factor-binding protein 2 OS=Homo sapiens OX=9606 GN=IGFBP2 PE=1 SV=2	14.828
LGALS3BP	Galectin-3-binding protein	Q08380	Galectin-3-binding protein OS=Homo sapiens OX=9606 GN=LGALS3BP PE=1 SV=1	14.7
POSTN	Isoform 5 of Periostin	Q15063-5	Isoform 5 of Periostin OS=Homo sapiens OX=9606 GN=POSTN	14.536
SERPINE1	Plasminogen activator inhibitor 1	P05121	Plasminogen activator inhibitor 1 OS=Homo sapiens OX=9606 GN=SERPINE1 PE=1 SV=1	14.004
MST1	Hepatocyte growth factor-like protein	P26927	Hepatocyte growth factor-like protein OS=Homo sapiens OX=9606 GN=MST1 PE=1 SV=2	13.965
F9	Coagulation factor IX	P00740	Coagulation factor IX OS=Homo sapiens OX=9606 GN=F9 PE=1 SV=2	13.789
VNN1	Pantetheinase	O95497	Pantetheinase OS=Homo sapiens OX=9606 GN=VNN1 PE=1 SV=2	13.584
PTX3	Pentraxin-related protein PTX3	P26022	Pentraxin-related protein PTX3 OS=Homo sapiens OX=9606 GN=PTX3 PE=1 SV=3	13.261
COL6A1	Collagen alpha-1(VI) chain	P12109	Collagen alpha-1(VI) chain OS=Homo sapiens OX=9606 GN=COL6A1 PE=1 SV=3	13.231
FBN1	Fibrillin-1	P35555	Fibrillin-1 OS=Homo sapiens OX=9606 GN=FBN1 PE=1 SV=4	12.974
F5	Coagulation factor V	P12259	Coagulation factor V OS=Homo sapiens OX=9606 GN=F5 PE=1 SV=4	11.826
KCTD8	BTB/POZ domain-containing protein KCTD8 (Fragment)	H0Y9S2	BTB/POZ domain-containing protein KCTD8 (Fragment) OS=Homo sapiens OX=9606 GN=KCTD8 PE=1 SV=1	11.2
PLG	Plasminogen	P00747	Plasminogen OS=Homo sapiens OX=9606 GN=PLG PE=1 SV=2	11.159
LDHC	L-lactate dehydrogenase C chain	P07864	L-lactate dehydrogenase C chain OS=Homo sapiens OX=9606 GN=LDHC PE=1 SV=4	10.858
COL6A3	Collagen alpha-3(VI) chain	P12111	Collagen alpha-3(VI) chain OS=Homo sapiens OX=9606 GN=COL6A3 PE=1 SV=5	10.169
COL3A1	Collagen alpha-1(III) chain	P02461	Collagen alpha-1(III) chain OS=Homo sapiens OX=9606 GN=COL3A1 PE=1 SV=4	9.531
COL6A2	Collagen alpha-2(VI) chain	P12110	Collagen alpha-2(VI) chain OS=Homo sapiens OX=9606 GN=COL6A2 PE=1 SV=4	9.488
F13A1	Coagulation factor XIII A chain (Fragment)	Q9NQP5	Coagulation factor XIII A chain (Fragment) OS=Homo sapiens OX=9606 GN=F13A1 PE=1 SV=2	9.364
KNG1	Kininogen-1	P01042	Kininogen-1 OS=Homo sapiens OX=9606 GN=KNG1 PE=1 SV=2	9.204
DCN	Decorin	P07585	Decorin OS=Homo sapiens OX=9606 GN=DCN PE=1 SV=1	9.18
C7	Complement component C7	P10643	Complement component C7 OS=Homo sapiens OX=9606 GN=C7 PE=1 SV=2	9.085
ACTN1	Alpha-actinin-1 (Fragment)	H0YJW3	Alpha-actinin-1 (Fragment) OS=Homo sapiens OX=9606 GN=ACTN1 PE=1 SV=1	8.289
APOE	Apolipoprotein E	P02649	Apolipoprotein E OS=Homo sapiens OX=9606 GN=APOE PE=1 SV=1	8.159
CUTA	Protein CutA	C9IZG4	Protein CutA OS=Homo sapiens OX=9606 GN=CUTA PE=1 SV=1	7.317
COL5A2	Collagen alpha-2(V) chain	A0A087WYX9	Collagen alpha-2(V) chain OS=Homo sapiens OX=9606 GN=COL5A2 PE=1 SV=1	7.102
TSPYL2	Testis-specific Y-encoded-like protein 2	Q9H2G4	Testis-specific Y-encoded-like protein 2 OS=Homo sapiens OX=9606 GN=TSPYL2 PE=1 SV=1	6.736
TGFBI	Transforming growth factor-beta-induced protein ig-h3	Q15582	Transforming growth factor-beta-induced protein ig-h3 OS=Homo sapiens OX=9606 GN=TGFBI PE=1 SV=1	6.615
IGKV3-15	Immunoglobulin kappa variable 3-15	P01624	Immunoglobulin kappa variable 3-15 OS=Homo sapiens OX=9606 GN=IGKV3-15 PE=1 SV=2	6.338
ACAN	Aggrecan core protein	A0A5K1VW97	Aggrecan core protein OS=Homo sapiens OX=9606 GN=ACAN PE=1 SV=2	6.238
TTN	Titin	Q8WZ42	Titin OS=Homo sapiens OX=9606 GN=TTN PE=1 SV=4	5.916
NID1	Nidogen-1	P14543	Nidogen-1 OS=Homo sapiens OX=9606 GN=NID1 PE=1 SV=3	5.698
AMY1A	Alpha-amylase 1A	P0DUB6	Alpha-amylase 1A OS=Homo sapiens OX=9606 GN=AMY1A PE=1 SV=1	5.695
HP	Haptoglobin (Fragment)	J3QR68	Haptoglobin (Fragment) OS=Homo sapiens OX=9606 GN=HP PE=1 SV=1	5.566
PCOLCE	Procollagen C-endopeptidase enhancer 1	Q15113	Procollagen C-endopeptidase enhancer 1 OS=Homo sapiens OX=9606 GN=PCOLCE PE=1 SV=2	5.317
HSPG2	Basement membrane-specific heparan sulfate proteoglycan core protein	P98160	Basement membrane-specific heparan sulfate proteoglycan core protein OS=Homo sapiens OX=9606 GN=HSPG2 PE=1 SV=4	5.239
SERPINA10	Protein Z-dependent protease inhibitor	G3V2W1	Protein Z-dependent protease inhibitor OS=Homo sapiens OX=9606 GN=SERPINA10 PE=1 SV=1	4.902
MMP2	72 kDa type IV collagenase	P08253	72 kDa type IV collagenase OS=Homo sapiens OX=9606 GN=MMP2 PE=1 SV=2	4.881
QSOX1	Sulfhydryl oxidase 1	O00391	Sulfhydryl oxidase 1 OS=Homo sapiens OX=9606 GN=QSOX1 PE=1 SV=3	4.747
COL4A2	Collagen alpha-2(IV) chain	P08572	Collagen alpha-2(IV) chain OS=Homo sapiens OX=9606 GN=COL4A2 PE=1 SV=4	4.743
GOLM1	Golgi membrane protein 1	Q8NBJ4	Golgi membrane protein 1 OS=Homo sapiens OX=9606 GN=GOLM1 PE=1 SV=1	4.588
FN1	Fibronectin	P02751	Fibronectin OS=Homo sapiens OX=9606 GN=FN1 PE=1 SV=5	4.351
CLSTN1	Calsyntenin-1	O94985	Calsyntenin-1 OS=Homo sapiens OX=9606 GN=CLSTN1 PE=1 SV=1	4.324
C1QTNF3-AMACR	C1QTNF3-AMACR readthrough (NMD candidate)	E9PGA6	C1QTNF3-AMACR readthrough (NMD candidate) OS=Homo sapiens OX=9606 GN=C1QTNF3-AMACR PE=4 SV=1	4.185
COL4A1	Collagen alpha-1(IV) chain	P02462	Collagen alpha-1(IV) chain OS=Homo sapiens OX=9606 GN=COL4A1 PE=1 SV=4	4.097
PGLYRP2	N-acetylmuramoyl-L-alanine amidase	Q96PD5	N-acetylmuramoyl-L-alanine amidase OS=Homo sapiens OX=9606 GN=PGLYRP2 PE=1 SV=1	3.943
THBS4	Thrombospondin-4	P35443	Thrombospondin-4 OS=Homo sapiens OX=9606 GN=THBS4 PE=1 SV=2	3.922
VCL	Vinculin	P18206	Vinculin OS=Homo sapiens OX=9606 GN=VCL PE=1 SV=4	3.723
PFN1	Profilin (Fragment)	I3L3D5	Profilin (Fragment) OS=Homo sapiens OX=9606 GN=PFN1 PE=1 SV=1	3.478
ICOSLG	ICOS ligand	O75144	ICOS ligand OS=Homo sapiens OX=9606 GN=ICOSLG PE=1 SV=2	3.434
PXDN	Peroxidasin homolog (Fragment)	H7C1W1	Peroxidasin homolog (Fragment) OS=Homo sapiens OX=9606 GN=PXDN PE=1 SV=1	3.356
TIMP2	Metalloproteinase inhibitor 2	P16035	Metalloproteinase inhibitor 2 OS=Homo sapiens OX=9606 GN=TIMP2 PE=1 SV=2	3.293
CHIA	Acidic mammalian chitinase	Q9BZP6	Acidic mammalian chitinase OS=Homo sapiens OX=9606 GN=CHIA PE=1 SV=1	3.243
EFEMP1	EGF-containing fibulin-like extracellular matrix protein 1 (Fragment)	A0A0U1RQV3	EGF-containing fibulin-like extracellular matrix protein 1 (Fragment) OS=Homo sapiens OX=9606 GN=EFEMP1 PE=1 SV=1	3.089
FBN2	Fibrillin-2	P35556	Fibrillin-2 OS=Homo sapiens OX=9606 GN=FBN2 PE=1 SV=3	2.763
TLN1	Talin-1	Q9Y490	Talin-1 OS=Homo sapiens OX=9606 GN=TLN1 PE=1 SV=3	2.576
ZNF350	Zinc finger protein 350	Q9GZX5	Zinc finger protein 350 OS=Homo sapiens OX=9606 GN=ZNF350 PE=1 SV=3	2.236
COL8A1	Collagen alpha-1(VIII) chain	P27658	Collagen alpha-1(VIII) chain OS=Homo sapiens OX=9606 GN=COL8A1 PE=1 SV=2	2.194
MYL1	Myosin light chain 1/3, skeletal muscle isoform	P05976	Myosin light chain 1/3, skeletal muscle isoform OS=Homo sapiens OX=9606 GN=MYL1 PE=1 SV=3	0.443
S100A7	Protein S100-A7	P31151	Protein S100-A7 OS=Homo sapiens OX=9606 GN=S100A7 PE=1 SV=4	0.311
CALM1	Calmodulin	G3V226	Calmodulin OS=Homo sapiens OX=9606 GN=CALM1 PE=1 SV=1	0.304
APMAP	Adipocyte plasma membrane-associated protein (Fragment)	H0Y512	Adipocyte plasma membrane-associated protein (Fragment) OS=Homo sapiens OX=9606 GN=APMAP PE=1 SV=1	0.284
BLMH	Bleomycin hydrolase (Fragment)	J3KSD8	Bleomycin hydrolase (Fragment) OS=Homo sapiens OX=9606 GN=BLMH PE=1 SV=8	0.281
LMNA	Prelamin-A/C	A0A6Q8PF80	Prelamin-A/C OS=Homo sapiens OX=9606 GN=LMNA PE=1 SV=1	0.255
IGKC	Immunoglobulin kappa constant	P01834	Immunoglobulin kappa constant OS=Homo sapiens OX=9606 GN=IGKC PE=1 SV=2	0.24
TGM1	Protein-glutamine gamma-glutamyltransferase K	P22735	Protein-glutamine gamma-glutamyltransferase K OS=Homo sapiens OX=9606 GN=TGM1 PE=1 SV=4	0.228
MYLPF	Myosin regulatory light chain 2, skeletal muscle isoform (Fragment)	H3BPK4	Myosin regulatory light chain 2, skeletal muscle isoform (Fragment) OS=Homo sapiens OX=9606 GN=MYLPF PE=1 SV=1	0.214
DSC1	Desmocollin-1	Q08554	Desmocollin-1 OS=Homo sapiens OX=9606 GN=DSC1 PE=1 SV=2	0.188
FGB	Fibrinogen beta chain	P02675	Fibrinogen beta chain OS=Homo sapiens OX=9606 GN=FGB PE=1 SV=2	0.186
PLTP	Phospholipid transfer protein	P55058	Phospholipid transfer protein OS=Homo sapiens OX=9606 GN=PLTP PE=1 SV=1	0.163
KRT80	Keratin, type II cytoskeletal 80	Q6KB66	Keratin, type II cytoskeletal 80 OS=Homo sapiens OX=9606 GN=KRT80 PE=1 SV=2	0.148
MYH4	Myosin-4	Q9Y623	Myosin-4 OS=Homo sapiens OX=9606 GN=MYH4 PE=2 SV=2	0.141
LCN1	Lipocalin-1	P31025	Lipocalin-1 OS=Homo sapiens OX=9606 GN=LCN1 PE=1 SV=1	0.127
LGALS7	Galectin-7	P47929	Galectin-7 OS=Homo sapiens OX=9606 GN=LGALS7 PE=1 SV=2	0.12
DEFA1	Neutrophil defensin 1	P59665	Neutrophil defensin 1 OS=Homo sapiens OX=9606 GN=DEFA1 PE=1 SV=1	0.12
KRT77	Keratin, type II cytoskeletal 1b	Q7Z794	Keratin, type II cytoskeletal 1b OS=Homo sapiens OX=9606 GN=KRT77 PE=1 SV=3	0.112
CAT	Catalase	P04040	Catalase OS=Homo sapiens OX=9606 GN=CAT PE=1 SV=3	0.111
DMBT1	Deleted in malignant brain tumors 1 protein	Q9UGM3	Deleted in malignant brain tumors 1 protein OS=Homo sapiens OX=9606 GN=DMBT1 PE=1 SV=2	0.11
VIM	Vimentin	P08670	Vimentin OS=Homo sapiens OX=9606 GN=VIM PE=1 SV=4	0.108
KRT85	Keratin, type II cuticular Hb5	P78386	Keratin, type II cuticular Hb5 OS=Homo sapiens OX=9606 GN=KRT85 PE=1 SV=1	0.105
IGHA1	Immunoglobulin heavy constant alpha 1	P01876	Immunoglobulin heavy constant alpha 1 OS=Homo sapiens OX=9606 GN=IGHA1 PE=1 SV=2	0.105
HRNR	Hornerin	Q86YZ3	Hornerin OS=Homo sapiens OX=9606 GN=HRNR PE=1 SV=2	0.103
S100A9	Protein S100-A9	P06702	Protein S100-A9 OS=Homo sapiens OX=9606 GN=S100A9 PE=1 SV=1	0.099
KRT4	Keratin, type II cytoskeletal 4	P19013	Keratin, type II cytoskeletal 4 OS=Homo sapiens OX=9606 GN=KRT4 PE=1 SV=5	0.089
GAPDH	Glyceraldehyde-3-phosphate dehydrogenase	E7EUT5	Glyceraldehyde-3-phosphate dehydrogenase OS=Homo sapiens OX=9606 GN=GAPDH PE=1 SV=1	0.073
PIP	Prolactin-inducible protein	P12273	Prolactin-inducible protein OS=Homo sapiens OX=9606 GN=PIP PE=1 SV=1	0.07
KRT78	Keratin, type II cytoskeletal 78	Q8N1N4	Keratin, type II cytoskeletal 78 OS=Homo sapiens OX=9606 GN=KRT78 PE=1 SV=2	0.068
KRT14	Keratin, type I cytoskeletal 14	P02533	Keratin, type I cytoskeletal 14 OS=Homo sapiens OX=9606 GN=KRT14 PE=1 SV=4	0.065
MYH1	Myosin-1	P12882	Myosin-1 OS=Homo sapiens OX=9606 GN=MYH1 PE=1 SV=3	0.055
KRT17	Keratin, type I cytoskeletal 17	Q04695	Keratin, type I cytoskeletal 17 OS=Homo sapiens OX=9606 GN=KRT17 PE=1 SV=2	0.051
CASP14	Caspase-14	P31944	Caspase-14 OS=Homo sapiens OX=9606 GN=CASP14 PE=1 SV=2	0.05
TXN	Thioredoxin	P10599	Thioredoxin OS=Homo sapiens OX=9606 GN=TXN PE=1 SV=3	0.049
SPRR2D	Small proline-rich protein 2D	P22532	Small proline-rich protein 2D OS=Homo sapiens OX=9606 GN=SPRR2D PE=2 SV=2	0.048
CSTA	Cystatin-A	P01040	Cystatin-A OS=Homo sapiens OX=9606 GN=CSTA PE=1 SV=1	0.048
KRT16	Keratin, type I cytoskeletal 16	P08779	Keratin, type I cytoskeletal 16 OS=Homo sapiens OX=9606 GN=KRT16 PE=1 SV=4	0.047
DSP	Desmoplakin	P15924	Desmoplakin OS=Homo sapiens OX=9606 GN=DSP PE=1 SV=3	0.045
DSG1	Desmoglein-1	Q02413	Desmoglein-1 OS=Homo sapiens OX=9606 GN=DSG1 PE=1 SV=2	0.045
FLG2	Filaggrin-2	Q5D862	Filaggrin-2 OS=Homo sapiens OX=9606 GN=FLG2 PE=1 SV=1	0.044
PKP1	Plakophilin-1	Q13835	Plakophilin-1 OS=Homo sapiens OX=9606 GN=PKP1 PE=1 SV=2	0.04
KRT9	Keratin, type I cytoskeletal 9	P35527	Keratin, type I cytoskeletal 9 OS=Homo sapiens OX=9606 GN=KRT9 PE=1 SV=3	0.037
KRT1	Keratin, type II cytoskeletal 1	P04264	Keratin, type II cytoskeletal 1 OS=Homo sapiens OX=9606 GN=KRT1 PE=1 SV=6	0.033
ACTG2	Actin, gamma-enteric smooth muscle	P63267	Actin, gamma-enteric smooth muscle OS=Homo sapiens OX=9606 GN=ACTG2 PE=1 SV=1	0.033
CKM	Creatine kinase M-type	P06732	Creatine kinase M-type OS=Homo sapiens OX=9606 GN=CKM PE=1 SV=2	0.032
KRT19	Keratin, type I cytoskeletal 19	P08727	Keratin, type I cytoskeletal 19 OS=Homo sapiens OX=9606 GN=KRT19 PE=1 SV=4	0.028
DIRAS2	GTP-binding protein Di-Ras2 (Fragment)	A0A1B0GVC3	GTP-binding protein Di-Ras2 (Fragment) OS=Homo sapiens OX=9606 GN=DIRAS2 PE=1 SV=1	0.026
KRT10	Keratin, type I cytoskeletal 10	A0A1B0GVI3	Keratin, type I cytoskeletal 10 OS=Homo sapiens OX=9606 GN=KRT10 PE=1 SV=2	0.025
KRT6A	Keratin, type II cytoskeletal 6A	P02538	Keratin, type II cytoskeletal 6A OS=Homo sapiens OX=9606 GN=KRT6A PE=1 SV=3	0.023
H4C1	Histone H4	P62805	Histone H4 OS=Homo sapiens OX=9606 GN=H4C1 PE=1 SV=2	0.021
KRT6B	Keratin, type II cytoskeletal 6B	P04259	Keratin, type II cytoskeletal 6B OS=Homo sapiens OX=9606 GN=KRT6B PE=1 SV=5	0.018
KPRP	Keratinocyte proline-rich protein	Q5T749	Keratinocyte proline-rich protein OS=Homo sapiens OX=9606 GN=KPRP PE=1 SV=1	0.017
KRT5	Keratin, type II cytoskeletal 5	P13647	Keratin, type II cytoskeletal 5 OS=Homo sapiens OX=9606 GN=KRT5 PE=1 SV=3	0.015
CALML5	Calmodulin-like protein 5	Q9NZT1	Calmodulin-like protein 5 OS=Homo sapiens OX=9606 GN=CALML5 PE=1 SV=2	0.015
KRT2	Keratin, type II cytoskeletal 2 epidermal	P35908	Keratin, type II cytoskeletal 2 epidermal OS=Homo sapiens OX=9606 GN=KRT2 PE=1 SV=2	0.014
JUP	Junction plakoglobin (Fragment)	C9JKY1	Junction plakoglobin (Fragment) OS=Homo sapiens OX=9606 GN=JUP PE=1 SV=8	0.012
TGM3	Protein-glutamine gamma-glutamyltransferase E	Q08188	Protein-glutamine gamma-glutamyltransferase E OS=Homo sapiens OX=9606 GN=TGM3 PE=1 SV=4	0.01
DCD	Dermcidin	P81605	Dermcidin OS=Homo sapiens OX=9606 GN=DCD PE=1 SV=2	0.01
PRSS3	Trypsin-3	P35030	Trypsin-3 OS=Homo sapiens OX=9606 GN=PRSS3 PE=1 SV=2	0.01
S100A8	Protein S100-A8	P05109	Protein S100-A8 OS=Homo sapiens OX=9606 GN=S100A8 PE=1 SV=1	0.01
ARG1	Arginase-1	P05089	Arginase-1 OS=Homo sapiens OX=9606 GN=ARG1 PE=1 SV=2	0.01
CDSN	Corneodesmosin	G8JLG2	Corneodesmosin OS=Homo sapiens OX=9606 GN=CDSN PE=1 SV=1	0.01
TPM3	Tropomyosin alpha-3 chain	J3KN67	Tropomyosin alpha-3 chain OS=Homo sapiens OX=9606 GN=TPM3 PE=1 SV=1	0.01
XP32	Skin-specific protein 32	Q5T750	Skin-specific protein 32 OS=Homo sapiens OX=9606 GN=XP32 PE=1 SV=1	0.01
TUFM	Elongation factor Tu, mitochondrial	P49411	Elongation factor Tu, mitochondrial OS=Homo sapiens OX=9606 GN=TUFM PE=1 SV=2	0.01
PRSS1	Trypsin-1	E7EQ64	Trypsin-1 OS=Homo sapiens OX=9606 GN=PRSS1 PE=1 SV=1	0.01
