# Supplementary material for: Translating proteome and transcriptome dynamics of periodontal ligament stem cell-derived secretome/conditioned medium in an in vitro model of periodontitis
Source: BMC Oral Health. 2024 Mar 27;24:390. doi: 10.1186/s12903-024-04167-z (PMC10967149; doi:10.1186/s12903-024-04167-z)
Supplement: Supplementary file 3 — Supplementary Material 3. [file 12903_2024_4167_MOESM3_ESM.xlsx]

## Sheet: total (25737)
Filter: 25737		Fold change						Normalized data (log2)				Raw data				KEGG input							Annotation													Gene information
ID	Gene symbol	CON VS. LPS	CON VS. PDLSC-CM	CON VS. LPS+PDLSC-CM	LPS VS. PDLSC-CM	LPS VS. LPS+PDLSC-CM	PDLSC-CM VS. LPS+PDLSC-CM	CON	LPS	PDLSC-CM	LPS+PDLSC-CM	CON	LPS	PDLSC-CM	LPS+PDLSC-CM	Entrez ID	CON VS. LPS	CON VS. PDLSC-CM	CON VS. LPS+PDLSC-CM	LPS VS. PDLSC-CM	LPS VS. LPS+PDLSC-CM	PDLSC-CM VS. LPS+PDLSC-CM	Gene ID	Entrez ID	chromosome	start	end	width	strand	transcript_id	Biotype	tss_id	p_id	Aliases	Description	NCBI search
1	DDX11L1	1.23589	2.25593	1.88843	1.82535	1.52799	0.837096	1.52287	1.82842	2.69659	2.44006	10	8	18	19	100287102		#FF6347,black	#FFA07A,black	#FFA07A,black	#FFA07A,black		DDX11L1	100287102	chr1	11874	14409	1652	+	NR_046018	misc_RNA	TSS16932	.	.	DEAD /H-box helicase 11 like 1	DDX11L1
2	WASH7P	0.943252	1.57853	1.61836	1.6735	1.71572	1.02523	2.76728	2.683	3.42586	3.46181	31	17	32	43	653635		#FFA07A,black	#FFA07A,black	#FFA07A,black	#FFA07A,black		WASH7P	653635	chr1	14362	29370	1769	-	NR_024540	misc_RNA	TSS8568	.	FAM39F|FLJ35264|FLJ50976|FLJ51139|FLJ99967|WASH5P	WAS protein family homolog 7 pseudogene	WASH7P
3	FAM138A	1	1	1	1	1	1	0	0	0	0	0	0	0	0	645520							FAM138A	645520	chr1	34611	36081	1130	-	NR_026818	lncRNA	TSS9577	.	F379	family with sequence similarity 138 member A	FAM138A
4	FAM138F	1	1	1	1	1	1	0	0	0	0	0	0	0	0	641702							FAM138F	641702	chr1	34611	35174	564	-	NR_026820	lncRNA	TSS9577	.	F379|MGC168827	family with sequence similarity 138 member F	FAM138F
5	OR4F5	1	1	1	1	1	1	0	0	0	0	0	0	0	0	79501							OR4F5	79501	chr1	69091	70008	918	+	NM_001005484	protein_coding	TSS16448	P1386	.	olfactory receptor family 4 subfamily F member 5	OR4F5
6	LOC729737	1.31893	1.30459	1.46596	0.989127	1.11147	1.12369	0	0.399373	0.383601	0.551848	0	1	1	2	729737	#FFE4B3,black	#FFE4B3,black	#FFE4B3,black				LOC729737	729737	chr1	134773	140566	5474	-	NR_039983	lncRNA	TSS21159	.	.	uncharacterized LOC729737	LOC729737
7	LOC100133331	1.63787	1	1.46596	0.610549	0.895042	1.46596	0	0.71182	0	0.551848	0	2	0	2	100133331	#FFA07A,black		#FFE4B3,black	#B0E0E6,black		#FFE4B3,black	LOC100133331	100133331	chr1	323892	665731	8546	+	NR_028327_1	lncRNA	TSS14025	.	.	uncharacterized LOC100133331	LOC100133331
8	LOC100132287	1	1	1	1	1	1	0	0	0	0	0	0	0	0	100132287							LOC100132287	100132287	chr1	323892	324060	169	+	NR_028322	lncRNA	TSS14025	.	.	uncharacterized LOC100132287	LOC100132287
9	LOC100132062	1	1	1	1	1	1	0	0	0	0	0	0	0	0	100132062							LOC100132062	100132062	chr1	323892	324060	169	+	NR_028325	lncRNA	TSS14025	.	FLJ53527|FLJ60455|FLJ61476|FLJ79453|FLJ79455	uncharacterized LOC100132062	LOC100132062
10	OR4F3	1	1	1	1	1	1	0	0	0	0	0	0	0	0	26683							OR4F3	26683	chr1	367659	368597	939	+	NM_001005224_2	protein_coding	TSS5667	P26091	OR4F16|OR4F29	olfactory receptor family 4 subfamily F member 3	OR4F3
11	OR4F29	1	1	1	1	1	1	0	0	0	0	0	0	0	0	729759							OR4F29	729759	chr1	367659	368597	939	+	NM_001005221	protein_coding	TSS5667	P26091	OR4F16|OR4F3|OR7-21	olfactory receptor family 4 subfamily F member 29	OR4F29
12	OR4F16	1	1	1	1	1	1	0	0	0	0	0	0	0	0	81399							OR4F16	81399	chr1	367659	622034	1878	+	NM_001005277	protein_coding	TSS5667	P26091	OR1-1|OR4F29|OR4F3|OR7-21	olfactory receptor family 4 subfamily F member 16	OR4F16
13	LOC101928626	1	1	1	1	1	1	0	0	0	0	0	0	0	0	101928626							LOC101928626	101928626	chr1	562760	564389	798	-	NR_125957	lncRNA	TSS26338	.	.	uncharacterized LOC101928626	LOC101928626
14	LOC100288069	1	1.30459	1	1.30459	1	0.766522	0	0	0.383601	0	0	0	1	0	100288069		#FFE4B3,black		#FFE4B3,black		#E0FFFF,black	LOC100288069	100288069	chr1	700245	714068	1371	-	NR_033908	lncRNA	TSS9920	.	.	uncharacterized LOC100288069	LOC100288069
15	FAM87B	0.842203	1.35526	1.03842	1.60919	1.23298	0.766213	0.247761	0	0.686333	0.30215	1	0	2	1	400728		#FFE4B3,black		#FFA07A,black		#E0FFFF,black	FAM87B	400728	chr1	752751	755214	1944	+	NR_103536	lncRNA	TSS19519	.	.	family with sequence similarity 87 member B	FAM87B
16	LINC00115	1	1.30459	3.32981	1.30459	3.32981	2.55237	0	0	0.383601	1.73544	0	0	1	10	79854		#FFE4B3,black	#FF6347,black	#FFE4B3,black	#FF6347,black	#FF6347,black	LINC00115	79854	chr1	761586	762902	1317	-	NR_024321	lncRNA	TSS20889	.	.	long intergenic non-protein coding RNA 115	LINC00115
17	LINC01128	0.517525	0.989105	0.794197	1.91122	1.53461	0.802945	2.64297	1.69267	2.62716	2.31054	28	7	17	17	643837	#B0E0E6,black		#E0FFFF,black	#FFA07A,black	#FFA07A,black		LINC01128	643837	chr1	762971	794826	9233	+	NR_047519	lncRNA	TSS1569	.	.	long intergenic non-protein coding RNA 1128	LINC01128
18	FAM41C	1	1	1	1	1	1	0	0	0	0	0	0	0	0	284593							FAM41C	284593	chr1	803451	812182	1706	-	NR_027055	lncRNA	TSS23755	.	.	family with sequence similarity 41 member C	FAM41C
19	LOC100130417	2.59467	1	2.1649	0.385405	0.834365	2.1649	0	1.37555	0	1.1143	0	5	0	5	100130417	#FF6347,black		#FF6347,black	#87CEEB,black		#FF6347,black	LOC100130417	100130417	chr1	852198	855072	1446	-	NR_122045	lncRNA	TSS24304	.	.	uncharacterized LOC100130417	LOC100130417
20	SAMD11	1.02488	1.57008	0.742168	1.53196	0.72415	0.472696	6.04472	6.08017	6.69555	5.61454	347	209	337	206	148398		#FFA07A,black	#E0FFFF,black	#FFA07A,black	#E0FFFF,black	#87CEEB,black	SAMD11	148398	chr1	861121	879961	2554	+	NM_152486	protein_coding	TSS32374	P12757	MGC45873	sterile alpha motif domain containing 11	SAMD11
21	NOC2L	1.00949	1.56121	0.741488	1.54654	0.734519	0.474944	6.05288	6.06651	6.69555	5.62138	349	207	337	207	26155		#FFA07A,black	#E0FFFF,black	#FFA07A,black	#E0FFFF,black	#87CEEB,black	NOC2L	26155	chr1	879583	894679	2800	-	NM_015658	protein_coding	TSS9465	P32803	DKFZp564C186|FLJ35172|NET15|NET7|NIR	NOC2 like nucleolar associated transcriptional repressor	NOC2L
22	KLHL17	2.14764	1.26627	2.12197	0.589608	0.988046	1.67577	1.78061	2.88337	2.12119	2.86601	13	20	11	27	339451	#FF6347,black	#FFE4B3,black	#FF6347,black	#B0E0E6,black		#FFA07A,black	KLHL17	339451	chr1	895967	901099	2564	+	NM_198317	protein_coding	TSS20060	P12051	RP11-54O7.6	kelch like family member 17	KLHL17
23	PLEKHN1	0.848587	0.238939	0.628617	0.281573	0.740781	2.63087	2.06528	1.82842	0	1.39554	17	8	0	7	84069		#00BFFF,black	#B0E0E6,black	#87CEEB,black	#E0FFFF,black	#FF6347,black	PLEKHN1	84069	chr1	901877	910484	2532	+	NM_001160184	protein_coding	TSS13763	P13443	DKFZp434H2010|MGC120613|MGC120616|RP11-54O7.7	pleckstrin homology domain containing N1	PLEKHN1
24	PERM1	1.31893	1	1	0.758188	0.758188	1	0	0.399373	0	0	0	1	0	0	84808	#FFE4B3,black			#E0FFFF,black	#E0FFFF,black		PERM1	84808	chr1	910579	917497	3064	-	NM_001291366	protein_coding	TSS923	P6871	.	PPARGC1 and ESRR induced regulator, muscle 1	PERM1
25	HES4	1.42696	1.37557	0.956669	0.963988	0.670424	0.69547	5.67844	6.19139	6.13848	5.61454	268	226	228	206	57801	#FFE4B3,black	#FFE4B3,black			#E0FFFF,black	#E0FFFF,black	HES4	57801	chr1	934342	935552	1431	-	NM_021170	protein_coding	TSS8398	P12994	bHLHb42	hes family bHLH transcription factor 4	HES4
26	ISG15	2.75654	2.50769	0.953936	0.909727	0.346063	0.380404	5.27277	6.73562	6.59913	5.20473	201	331	315	154	9636	#FF6347,black	#FF6347,black			#87CEEB,black	#87CEEB,black	ISG15	9636	chr1	948847	949919	666	+	NM_005101	protein_coding	TSS18696	P26662	G1P2|IFI15|IP17|UCRP|hUCRP	ISG15 ubiquitin-like modifier	ISG15
27	AGRN	1.03038	1.02328	0.77109	0.993106	0.748355	0.75355	5.3209	5.36407	5.35409	4.94587	208	126	131	128	375790			#E0FFFF,black		#E0FFFF,black	#E0FFFF,black	AGRN	375790	chr1	955503	991499	7511	+	NM_198576	protein_coding	TSS23100	P10465	FLJ45064	agrin	AGRN
28	RNF223	1	1	1	1	1	1	0	0	0	0	0	0	0	0	401934							RNF223	401934	chr1	1007126	1009687	1122	-	NM_001205252	protein_coding	TSS18309	P6775	.	ring finger protein 223	RNF223
29	C1orf159	0.533529	0.718054	0.62649	1.34586	1.17424	0.872484	2.59903	1.69267	2.12119	1.92439	27	7	11	12	54991	#B0E0E6,black	#E0FFFF,black	#B0E0E6,black	#FFE4B3,black			C1orf159	54991	chr1	1017198	1051736	2104	-	NM_017891	protein_coding	TSS13580	P11545	FLJ20584|FLJ21143|FLJ36119	chromosome 1 open reading frame 159	C1orf159
30	LINC01342	1	1	1	1	1	1	0	0	0	0	0	0	0	0	254099							LINC01342	254099	chr1	1072397	1079434	1618	+	NR_038869	lncRNA	TSS33527	.	.	long intergenic non-protein coding RNA 1342	LINC01342
31	TTLL10	1	1	1	1	1	1	0	0	0	0	0	0	0	0	254173							TTLL10	254173	chr1	1109286	1133313	2416	+	NM_001130045	protein_coding	TSS5899	P25735	FLJ36119|FLJ42131|TTLL5	tubulin tyrosine ligase like 10	TTLL10
32	TNFRSF18	1.9568	1.60919	1	0.822355	0.511037	0.621431	0	0.968499	0.686333	0	0	3	2	0	8784	#FFA07A,black	#FFA07A,black			#B0E0E6,black	#B0E0E6,black	TNFRSF18	8784	chr1	1138888	1142089	1374	-	NM_148901	protein_coding	TSS32145	P17669	AITR|GITR|GITR-D	tumor necrosis factor receptor superfamily member 18	TNFRSF18
33	TNFRSF4	1	1	1	1	1	1	0	0	0	0	0	0	0	0	7293							TNFRSF4	7293	chr1	1146706	1149548	1104	-	NM_003327	protein_coding	TSS28799	P27818	ACT35|CD134|OX40|TXGP1L	tumor necrosis factor receptor superfamily member 4	TNFRSF4
34	SDF4	1.11295	1.29964	0.885791	1.16774	0.795893	0.681569	8.35319	8.50759	8.7313	8.17823	1740	1138	1392	1239	51150		#FFE4B3,black			#E0FFFF,black	#E0FFFF,black	SDF4	51150	chr1	1152288	1167447	2022	-	NM_016176	protein_coding	TSS26838	P34160	Cab45	stromal cell derived factor 4	SDF4
35	B3GALT6	1.16448	1.03567	0.754032	0.88938	0.647525	0.728064	6.06908	6.28877	6.11964	5.66178	353	242	225	213	126792			#E0FFFF,black		#B0E0E6,black	#E0FFFF,black	B3GALT6	126792	chr1	1167629	1170420	2792	+	NM_080605	protein_coding	TSS28680	P28967	beta3GalT6	beta-1,3-galactosyltransferase 6	B3GALT6
36	FAM132A	1	1	1	1	1	1	0	0	0	0	0	0	0	0	388581							FAM132A	388581	chr1	1177826	1182102	1043	-	NM_001014980	protein_coding	TSS18270	P28512	C1QDC2|C1QTNF12|MGC105127	family with sequence similarity 132 member A	FAM132A
37	UBE2J2	1.21153	1.3438	1.06677	1.10918	0.880516	0.793843	7.16762	7.44445	7.59394	7.26087	762	543	631	654	118424		#FFE4B3,black				#E0FFFF,black	UBE2J2	118424	chr1	1189292	1209234	2568	-	NM_194315	protein_coding	TSS28650	P16148	NCUBE-2|NCUBE2|PRO2121	ubiquitin conjugating enzyme E2 J2	UBE2J2
38	SCNN1D	0.29106	0.911647	0.901364	3.13216	3.09683	0.98872	1.78061	0	1.64716	1.63079	13	0	7	9	6339	#87CEEB,black			#FF6347,black	#FF6347,black		SCNN1D	6339	chr1	1215816	1227409	3054	+	NM_001130413	protein_coding	TSS19468	P6538	ENaCd|ENaCdelta|MGC149710|MGC149711|SCNED|dNaCh	sodium channel epithelial 1 delta subunit	SCNN1D
39	ACAP3	0.724064	1.48646	0.874535	2.05294	1.20781	0.588333	3.14881	2.683	3.72069	2.9554	42	17	40	29	116983	#E0FFFF,black	#FFE4B3,black		#FF6347,black		#B0E0E6,black	ACAP3	116983	chr1	1227764	1243269	3759	-	NM_030649	protein_coding	TSS15071	P2574	CENTB5|KIAA1716	ArfGAP with coiled-coil, ankyrin repeat and PH domains 3	ACAP3
40	PUSL1	1.17313	2.15293	0.925774	1.8352	0.78915	0.430007	4.5989	4.82926	5.7052	4.48763	124	86	168	92	126789		#FF6347,black		#FFA07A,black	#E0FFFF,black	#87CEEB,black	PUSL1	126789	chr1	1243994	1247057	1240	+	NM_153339	protein_coding	TSS6784	P24252	FLJ90811	pseudouridylate synthase-like 1	PUSL1
41	CPSF3L	1.17205	2.15115	0.907788	1.83538	0.774532	0.422001	4.79664	5.02567	5.90175	4.65707	143	99	193	104	54973		#FF6347,black		#FFA07A,black	#E0FFFF,black	#87CEEB,black	CPSF3L	54973	chr1	1246965	1260067	2843	-	NM_001256456	.	TSS23921	P29144	CPSF73L|FLJ13294|FLJ20542|INT11|INTS11|RC-68|RC68	cleavage and polyadenylation specific factor 3-like	CPSF3L
42	CPTP	0.771303	0.878352	0.707621	1.13879	0.917436	0.805623	4.70634	4.33171	4.51921	4.20739	134	60	72	75	80772	#E0FFFF,black		#E0FFFF,black				CPTP	80772	chr1	1260143	1264276	2193	+	NM_001029885	protein_coding	TSS27848	P26267	.	ceramide-1-phosphate transfer protein	CPTP
43	TAS1R3	0.842203	0.842203	0.842203	1	1	1	0.247761	0	0	0	1	0	0	0	83756							TAS1R3	83756	chr1	1266726	1269844	2559	+	NM_152228	protein_coding	TSS13384	P35959	T1R3	taste 1 receptor member 3	TAS1R3
44	DVL1	0.816208	1.36434	0.996211	1.67156	1.22054	0.730177	6.10487	5.81187	6.55307	6.09939	362	173	305	290	1855		#FFE4B3,black		#FFA07A,black		#E0FFFF,black	DVL1	1855	chr1	1270658	1284492	2924	-	NM_004421	protein_coding	TSS12483	P18911	DVL|DVL1L1|MGC54245	dishevelled segment polarity protein 1	DVL1
45	MXRA8	0.987039	1.323	0.77266	1.34038	0.782806	0.584019	10.0329	10.0141	10.4367	9.66079	5586	3239	4547	3470	54587		#FFE4B3,black	#E0FFFF,black	#FFE4B3,black	#E0FFFF,black	#B0E0E6,black	MXRA8	54587	chr1	1288069	1298921	2551	-	NM_001282585	protein_coding	TSS34075	P15753	DKFZp586E2023|MGC3047	matrix-remodelling associated 8	MXRA8
46	AURKAIP1	1.12622	2.10942	0.922838	1.873	0.81941	0.437484	8.59467	8.76616	9.67151	8.47882	2058	1362	2674	1527	54998		#FF6347,black		#FFA07A,black		#87CEEB,black	AURKAIP1	54998	chr1	1309110	1310818	1474	-	NM_001127229	protein_coding	TSS29533	P34127	AIP|AKIP|FLJ20608	aurora kinase A interacting protein 1	AURKAIP1
47	CCNL2	1.16598	0.992068	1.21564	0.850846	1.04259	1.22536	6.0731	6.29464	6.06161	6.35481	354	243	216	347	81669							CCNL2	81669	chr1	1321091	1334718	3631	-	NM_030937	protein_coding	TSS14048	P5760	ANIA-6B|CCNM|DKFZp761A1210|DKFZp762O195|HCLA-ISO|HLA-ISO|PCEE|SB138	cyclin L2	CCNL2
48	LOC148413	1.25348	1.56922	0.872924	1.2519	0.696401	0.556277	6.75718	7.08311	7.40723	6.5611	572	422	554	401	148413	#FFE4B3,black	#FFA07A,black		#FFE4B3,black	#E0FFFF,black	#B0E0E6,black	LOC148413	148413	chr1	1334910	1337426	1748	+	NR_015434	lncRNA	TSS11239	.	.	uncharacterized LOC148413	LOC148413
49	MRPL20	1.25811	1.52273	0.864228	1.21033	0.686924	0.56755	7.21023	7.54149	7.81689	6.99971	785	581	737	545	55052	#FFE4B3,black	#FFA07A,black			#E0FFFF,black	#B0E0E6,black	MRPL20	55052	chr1	1337276	1342693	733	-	NM_017971	protein_coding	TSS16368	P26433	L20mt|MGC4779|MGC74465|MRP-L20	mitochondrial ribosomal protein L20	MRPL20
50	ANKRD65	1.42341	4.05093	1.23584	2.84592	0.868223	0.305076	0.459143	0.968499	2.4774	0.764637	2	3	15	3	441869	#FFE4B3,black	#FF4500,black		#FF6347,black		#87CEEB,black	ANKRD65	441869	chr1	1353800	1356824	2382	-	NM_001145210	protein_coding	TSS18478	P13645	.	ankyrin repeat domain 65	ANKRD65
51	TMEM88B	1	1	1	1	1	1	0	0	0	0	0	0	0	0	643965							TMEM88B	643965	chr1	1361508	1363167	492	+	NM_001146685	protein_coding	TSS6713	P28609	.	transmembrane protein 88B	TMEM88B
52	LOC102724312	1	1	1	1	1	1	0	0	0	0	0	0	0	0	102724312							LOC102724312	102724312	chr1	1365537	1369953	1288	-	NR_125996	.	TSS2763	.	.	uncharacterized LOC102724312	LOC102724312
53	VWA1	1.10292	0.696551	0.409759	0.631554	0.371523	0.588268	2.91795	3.05927	2.39625	1.63079	35	23	14	9	64856		#E0FFFF,black	#87CEEB,black	#B0E0E6,black	#87CEEB,black	#B0E0E6,black	VWA1	64856	chr1	1370903	1378262	4822	+	NM_022834	protein_coding	TSS7480	P9192	DKFZp761O051|FLJ22215|WARP	von Willebrand factor A domain containing 1	VWA1
54	ATAD3C	1.04851	0.835161	0.640169	0.796519	0.610549	0.766522	0.643475	0.71182	0.383601	0	3	2	1	0	219293			#B0E0E6,black	#E0FFFF,black	#B0E0E6,black	#E0FFFF,black	ATAD3C	219293	chr1	1385069	1405538	3859	+	NM_001039211	protein_coding	TSS32081	P12353	FLJ34599|FLJ37183	ATPase family, AAA domain containing 3C	ATAD3C
55	ATAD3B	0.979258	1.24064	1.07488	1.26692	1.09765	0.866392	3.47477	3.44453	3.78586	3.57895	54	31	42	47	83858				#FFE4B3,black			ATAD3B	83858	chr1	1407164	1431582	2433	+	NM_031921	protein_coding	TSS3092	P4857	AAA-TOB3|KIAA1273|TOB3	ATPase family, AAA domain containing 3B	ATAD3B
56	ATAD3A	0.913874	1.53516	0.525712	1.67984	0.575257	0.342447	5.66252	5.53259	6.28091	4.73487	265	142	252	110	55210		#FFA07A,black	#B0E0E6,black	#FFA07A,black	#B0E0E6,black	#87CEEB,black	ATAD3A	55210	chr1	1447523	1470067	2909	+	NM_001170535	protein_coding	TSS31109	P4598	FLJ10709|FLJ35514	ATPase family, AAA domain containing 3A	ATAD3A
57	TMEM240	1.37942	2.38138	1.23464	1.72637	0.895042	0.518454	0.247761	0.71182	1.49956	0.551848	1	2	6	2	339453	#FFE4B3,black	#FF6347,black		#FFA07A,black		#B0E0E6,black	TMEM240	339453	chr1	1470158	1475740	1117	-	NM_001114748	protein_coding	TSS30267	P16806	.	transmembrane protein 240	TMEM240
58	SSU72	0.923017	1.66674	0.850277	1.80575	0.921193	0.510144	6.05288	5.93731	6.78991	5.81889	349	189	360	238	29101		#FFA07A,black		#FFA07A,black		#B0E0E6,black	SSU72	29101	chr1	1477053	1510262	1303	-	NM_014188	protein_coding	TSS1793	P9384	FLJ13048|HSPC182|PNAS-120	SSU72 homolog, RNA polymerase II CTD phosphatase	SSU72
59	C1orf233	0.511636	0.842874	0.583067	1.64741	1.13961	0.691761	3.49888	2.53207	3.25227	2.72062	55	15	28	24	643988	#B0E0E6,black		#B0E0E6,black	#FFA07A,black		#E0FFFF,black	C1orf233	643988	chr1	1533388	1535476	2089	-	NM_001242659	.	TSS6639	P15415	.	chromosome 1 open reading frame 233	C1orf233
60	MIB2	1.20951	2.40857	0.848992	1.99137	0.701931	0.352487	3.63565	3.91007	4.90383	3.39947	61	44	95	41	142678		#FF6347,black		#FFA07A,black	#E0FFFF,black	#87CEEB,black	MIB2	142678	chr1	1550795	1565990	3722	+	NM_080875	protein_coding	TSS4586	P14250	FLJ20648|FLJ39787|FLJ41406|ZZANK1|ZZZ5	mindbomb E3 ubiquitin protein ligase 2	MIB2
61	MMP23B	1	1	1	1	1	1	0	0	0	0	0	0	0	0	8510							MMP23B	8510	chr1	1567560	1568499	465	+	NM_006983	protein_coding	TSS4741	P21641	MIFR|MIFR-1|MMP22|MMP23A	matrix metallopeptidase 23B	MMP23B
62	MMP23A	1.49784	2.68475	1.51167	1.79242	1.00923	0.563056	1.78061	2.36349	3.2054	2.37675	13	13	27	18	8511	#FFE4B3,black	#FF6347,black	#FFA07A,black	#FFA07A,black		#B0E0E6,black	MMP23A	8511	chr1	1568159	1633247	1812	+	NR_002946	misc_RNA	TSS23827	.	MIFR|MIFR-1|MMP21	matrix metallopeptidase 23A (pseudogene)	MMP23A
63	CDK11B	0.837965	0.495109	0.927956	0.590846	1.10739	1.87425	6.42102	6.16598	5.40684	6.31315	452	222	136	337	984		#87CEEB,black		#B0E0E6,black		#FFA07A,black	CDK11B	984	chr1	1570603	1655859	3118	-	NM_001787	protein_coding	TSS26050	P29620	CDC2L1|CDK11|CDK11-p110|CDK11-p46|CDK11-p58|CLK-1|FLJ59152|PK58|p58|p58CDC2L1|p58CLK-1	cyclin-dependent kinase 11B	CDK11B
64	SLC35E2B	0.805449	0.489675	1.51605	0.607952	1.88225	3.09604	4.81596	4.50383	3.78586	5.41629	145	68	42	179	728661		#87CEEB,black	#FFA07A,black	#B0E0E6,black	#FFA07A,black	#FF6347,black	SLC35E2B	728661	chr1	1592939	1624243	6421	-	NM_001110781	protein_coding	TSS16097	P1873	DKFZp564C093|DKFZp686M0869|FLJ43631|KIAA0447|MGC104754|MGC117254|SLC35E2	solute carrier family 35 member E2B	SLC35E2B
65	CDK11A	0.872065	0.687338	0.996411	0.788173	1.14259	1.44967	5.91633	5.71884	5.37542	5.91114	317	162	133	254	728642		#E0FFFF,black		#E0FFFF,black		#FFE4B3,black	CDK11A	728642	chr1	1634170	1655791	2211	-	NM_033529	protein_coding	TSS29832	P15200	CDC2L2|CDC2L3|CDK11-p110|CDK11-p46|CDK11-p58|MGC131975|PITSLRE|p58GTA	cyclin-dependent kinase 11A	CDK11A
66	SLC35E2	0.638527	0.491389	1.07252	0.769566	1.67968	2.18263	3.9119	3.26472	2.88684	4.0129	75	27	21	65	9906	#B0E0E6,black	#87CEEB,black		#E0FFFF,black	#FFA07A,black	#FF6347,black	SLC35E2	9906	chr1	1656277	1677438	7297	-	NM_001199787	protein_coding	TSS14550	P874	DKFZp686M0869|FLJ34996|FLJ44537|KIAA0447|MGC104754|MGC117254|MGC126715|MGC138494	solute carrier family 35 member E2	SLC35E2
67	NADK	0.742178	1.34461	0.87935	1.81171	1.18482	0.653982	4.64284	4.21268	5.07003	4.45735	128	55	107	90	65220	#E0FFFF,black	#FFE4B3,black		#FFA07A,black		#B0E0E6,black	NADK	65220	chr1	1682671	1711508	4307	-	NM_001198993	protein_coding	TSS17322	P27741	FLJ13052|FLJ37724|dJ283E3.1	NAD kinase	NADK
68	GNB1	0.912439	0.798988	0.890406	0.875662	0.975853	1.11442	8.57779	8.44559	8.25403	8.41033	2034	1090	999	1456	2782		#E0FFFF,black					GNB1	2782	chr1	1716724	1822556	3194	-	NM_002074	protein_coding	TSS16815	P32021	.	G protein subunit beta 1	GNB1
69	CALML6	1.63787	1	1	0.610549	0.610549	1	0	0.71182	0	0	0	2	0	0	163688	#FFA07A,black			#B0E0E6,black	#B0E0E6,black		CALML6	163688	chr1	1846266	1848733	1101	+	NM_138705	protein_coding	TSS26094	P21931	CAGLP	calmodulin like 6	CALML6
70	TMEM52	3.55148	1	1	0.281573	0.281573	1	0	1.82842	0	0	0	8	0	0	339456	#FF6347,black			#87CEEB,black	#87CEEB,black		TMEM52	339456	chr1	1849029	1850740	958	-	NM_178545	protein_coding	TSS7644	P29641	.	transmembrane protein 52	TMEM52
71	CFAP74	1	1	1	1	1	1	0	0	0	0	0	0	0	0	85452							CFAP74	85452	chr1	1853390	1935276	5412	-	NM_001304360	protein_coding	TSS2884	P3328	.	cilia and flagella associated protein 74	CFAP74
72	GABRD	1	1	1	1	1	1	0	0	0	0	0	0	0	0	2563							GABRD	2563	chr1	1950768	1962192	1925	+	NM_000815	protein_coding	TSS21788	P19737	EIG10|EJM7|GEFSP5|MGC45284	gamma-aminobutyric acid type A receptor delta subunit	GABRD
73	PRKCZ	0.556011	0.71161	0.866573	1.27985	1.55855	1.21776	3.11801	2.27119	2.62716	2.9114	41	12	17	28	5590	#B0E0E6,black	#E0FFFF,black		#FFE4B3,black	#FFA07A,black		PRKCZ	5590	chr1	1981909	2116834	3079	+	NM_002744	protein_coding	TSS30167	P18738	PKC-ZETA|PKC2	protein kinase C zeta	PRKCZ
74	FAAP20	0.909519	1.56392	0.985591	1.71951	1.08364	0.630204	4.89984	4.76302	5.54501	4.87891	154	82	150	122	199990		#FFA07A,black		#FFA07A,black		#B0E0E6,black	FAAP20	199990	chr1	2115899	2144159	7764	-	NM_001256945	protein_coding	TSS7608	P12270	.	Fanconi anemia core complex associated protein 20	FAAP20
75	SKI	0.779898	0.780554	1.0418	1.00084	1.33581	1.33469	6.80872	6.45008	6.45129	6.86779	593	271	284	497	6497	#E0FFFF,black	#E0FFFF,black			#FFE4B3,black	#FFE4B3,black	SKI	6497	chr1	2160134	2241652	5707	+	NM_003036	protein_coding	TSS8857	P33315	SKV	v-ski avian sarcoma viral oncogene homolog	SKI
76	MORN1	0.89695	0.307849	0.809908	0.343217	0.902958	2.63087	1.69971	1.54281	0	1.39554	12	6	0	7	79906		#87CEEB,black		#87CEEB,black		#FF6347,black	MORN1	79906	chr1	2252692	2323190	6378	-	NM_024848	protein_coding	TSS28621	P12853	FLJ13941	MORN repeat containing 1	MORN1
77	LOC100129534	0.842203	1.35526	1.03842	1.60919	1.23298	0.766213	0.247761	0	0.686333	0.30215	1	0	2	1	100129534		#FFE4B3,black		#FFA07A,black		#E0FFFF,black	LOC100129534	100129534	chr1	2281853	2284100	2248	-	NR_024489	misc_RNA	TSS3917	.	MGC71285	small nuclear ribonucleoprotein polypeptide N pseudogene	LOC100129534
78	RER1	1.04149	1.43076	0.829427	1.37377	0.796385	0.579709	7.72133	7.77998	8.23811	7.45151	1121	686	988	747	11079		#FFE4B3,black		#FFE4B3,black	#E0FFFF,black	#B0E0E6,black	RER1	11079	chr1	2323214	2336885	3104	+	NM_007033	protein_coding	TSS4742	P23716	.	retention in endoplasmic reticulum sorting receptor 1	RER1
79	PEX10	1.03811	1.63124	0.723174	1.57135	0.696622	0.443328	5.6994	5.75337	6.40537	5.23182	272	166	275	157	5192		#FFA07A,black	#E0FFFF,black	#FFA07A,black	#E0FFFF,black	#87CEEB,black	PEX10	5192	chr1	2336241	2344010	2014	-	NM_153818	protein_coding	TSS24596	P34285	MGC1998|NALD|RNF69	peroxisomal biogenesis factor 10	PEX10
80	PLCH2	1	1	1	1	1	1	0	0	0	0	0	0	0	0	9651							PLCH2	9651	chr1	2398898	2436969	8546	+	NM_001303012	protein_coding	TSS17182	P878	PLC-eta2|PLCL4|PLCeta2	phospholipase C eta 2	PLCH2
81	PANK4	2.12237	1.76132	1.23854	0.829883	0.583563	0.703187	1.0869	2.17258	1.90356	1.39554	6	11	9	7	55229	#FF6347,black	#FFA07A,black			#B0E0E6,black	#E0FFFF,black	PANK4	55229	chr1	2439970	2458067	2679	-	NM_018216	protein_coding	TSS20920	P9218	DKFZp547M242|FLJ10782	pantothenate kinase 4	PANK4
82	HES5	1	1	1	1	1	1	0	0	0	0	0	0	0	0	388585							HES5	388585	chr1	2460184	2461684	1306	-	NM_001010926	protein_coding	TSS2779	P28849	bHLHb38	hes family bHLH transcription factor 5	HES5
83	LOC115110	1.25269	1.22514	0.640169	0.978014	0.511037	0.522525	0.643475	0.968499	0.936427	0	3	3	3	0	115110	#FFE4B3,black		#B0E0E6,black		#B0E0E6,black	#B0E0E6,black	LOC115110	115110	chr1	2481359	2488450	4619	-	NR_037844	lncRNA	TSS24076	.	DKFZp762D186	uncharacterized LOC115110	LOC115110
84	TNFRSF14	1.22485	1.8628	0.715471	1.52084	0.584131	0.384085	3.5226	3.8152	4.42007	3.03956	56	41	67	31	8764		#FFA07A,black	#E0FFFF,black	#FFA07A,black	#B0E0E6,black	#87CEEB,black	TNFRSF14	8764	chr1	2487804	2497061	3501	+	NM_003820	protein_coding	TSS5244	P6115	ATAR|HVEA|HVEM|LIGHTR|TR2	tumor necrosis factor receptor superfamily member 14	TNFRSF14
85	LOC100996583	1	1	1	1	1	1	0	0	0	0	0	0	0	0	100996583							LOC100996583	100996583	chr1	2497974	2515973	698	+	NR_121638	lncRNA	TSS34140	.	.	uncharacterized LOC100996583	LOC100996583
86	FAM213B	1.45001	1.90384	1.13655	1.31298	0.783823	0.59698	4.93561	5.47168	5.86453	5.12028	158	136	188	145	127281	#FFE4B3,black	#FFA07A,black		#FFE4B3,black	#E0FFFF,black	#B0E0E6,black	FAM213B	127281	chr1	2517899	2522908	3292	+	NM_001195741	protein_coding	TSS12837	.	.	family with sequence similarity 213 member B	FAM213B
87	MMEL1	1	1	1	1	1	1	0	0	0	0	0	0	0	0	79258							MMEL1	79258	chr1	2522081	2564481	2902	-	NM_033467	protein_coding	TSS17722	P30327	MGC119454|MGC119455|MGC119456|MMEL2|NEP2|NEPII|NL1|NL2|SEP	membrane metallo-endopeptidase-like 1	MMEL1
88	TTC34	1	1	1	1	1	1	0	0	0	0	0	0	0	0	100287898							TTC34	100287898	chr1	2572807	2706230	1775	-	NM_001242672	protein_coding	TSS13563	P19838	.	tetratricopeptide repeat domain 34	TTC34
89	ACTRT2	1	1	1	1	1	1	0	0	0	0	0	0	0	0	140625							ACTRT2	140625	chr1	2938046	2939467	1422	+	NM_080431	protein_coding	TSS14651	P21755	ARPM2|ARPT2|Arp-T2|FLJ25424|HARPM2	actin related protein T2	ACTRT2
90	LINC00982	1.88741	1.39212	1.74427	0.737581	0.924157	1.25296	0.459143	1.37555	0.936427	1.26176	2	5	3	6	440556	#FFA07A,black	#FFE4B3,black	#FFA07A,black	#E0FFFF,black		#FFE4B3,black	LINC00982	440556	chr1	2976181	2984289	3939	-	NR_015440	lncRNA	TSS26168	.	.	long intergenic non-protein coding RNA 982	LINC00982
91	PRDM16	0.410078	0.487426	1.1476	1.18862	2.79849	2.3544	4.28902	3.00298	3.25227	4.48763	99	22	28	92	63976	#87CEEB,black	#87CEEB,black			#FF6347,black	#FF6347,black	PRDM16	63976	chr1	2985742	3355185	13611	+	NM_199454	protein_coding	TSS9784	P12320	KIAA1675|MEL1|MGC166915|PFM13	PR domain 16	PRDM16
92	ARHGEF16	1	1	1	1	1	1	0	0	0	0	0	0	0	0	27237							ARHGEF16	27237	chr1	3371147	3397677	2904	+	NM_014448	protein_coding	TSS18135	P24759	GEF16|NBR	Rho guanine nucleotide exchange factor 16	ARHGEF16
93	MEGF6	0.949661	0.723946	1.04496	0.76232	1.10035	1.44342	2.24709	2.17258	1.78105	2.31054	20	11	8	17	1953		#E0FFFF,black		#E0FFFF,black		#FFE4B3,black	MEGF6	1953	chr1	3404506	3528059	7439	-	NM_001409	protein_coding	TSS32717	P35912	EGFL3|KIAA0815	multiple EGF like domains 6	MEGF6
94	TPRG1L	1.27566	1.51987	0.833162	1.19144	0.653124	0.548179	6.84914	7.20038	7.45309	6.58581	610	458	572	408	127262	#FFE4B3,black	#FFA07A,black			#B0E0E6,black	#B0E0E6,black	TPRG1L	127262	chr1	3541556	3546694	2427	+	NM_182752	protein_coding	TSS7521	P10984	FAM79A|FLJ21811|RP11-46F15.3|h-mover|mover	tumor protein p63 regulated 1-like	TPRG1L
95	WRAP73	0.995519	1.74001	0.853747	1.74784	0.85759	0.490658	3.72012	3.71364	4.51921	3.492	65	38	72	44	49856		#FFA07A,black		#FFA07A,black		#87CEEB,black	WRAP73	49856	chr1	3547331	3566671	1699	-	NM_017818	protein_coding	TSS30124	P33744	.	WD repeat containing, antisense to TP73	WRAP73
96	TP73	0.79194	0.347992	0.915522	0.439418	1.15605	2.63087	1.52287	1.18633	0	1.39554	10	4	0	7	7161	#E0FFFF,black	#87CEEB,black		#87CEEB,black		#FF6347,black	TP73	7161	chr1	3569129	3652765	5522	+	NM_001204188	protein_coding	TSS14594	P14394	P73	tumor protein p73	TP73
97	TP73-AS1	2.11439	0.907445	1.24193	0.429176	0.587373	1.36861	2.76728	3.84752	2.62716	3.07987	31	42	17	32	57212	#FF6347,black			#87CEEB,black	#B0E0E6,black	#FFE4B3,black	TP73-AS1	57212	chr1	3652548	3663335	3912	-	NR_033708	lncRNA	TSS14588	.	.	TP73 antisense RNA 1	TP73-AS1
98	CCDC27	1	1	1	1	1	1	0	0	0	0	0	0	0	0	148870							CCDC27	148870	chr1	3668965	3688209	2174	+	NM_152492	protein_coding	TSS33864	P3354	FLJ32825|MGC138313|MGC138317	coiled-coil domain containing 27	CCDC27
99	SMIM1	0.708563	0.959697	1.03736	1.35443	1.46403	1.08092	1.20885	0.71182	1.1495	1.26176	7	2	4	6	388588	#E0FFFF,black			#FFE4B3,black	#FFE4B3,black		SMIM1	388588	chr1	3689325	3692546	575	+	NM_001288583	protein_coding	TSS33289	P18352	.	small integral membrane protein 1 (Vel blood group)	SMIM1
100	LRRC47	1.0592	1.18889	0.946301	1.12244	0.893409	0.795955	7.05016	7.13314	7.29977	6.97053	702	437	514	534	57470						#E0FFFF,black	LRRC47	57470	chr1	3696784	3713068	2648	-	NM_020710	protein_coding	TSS5853	P27859	KIAA1185	leucine rich repeat containing 47	LRRC47
101	CEP104	1.03563	0.623092	0.768165	0.601657	0.74174	1.23283	5.43151	5.48201	4.74902	5.051	225	137	85	138	9731		#B0E0E6,black	#E0FFFF,black	#B0E0E6,black	#E0FFFF,black		CEP104	9731	chr1	3728645	3773797	6458	-	NM_014704	protein_coding	TSS17498	P9038	.	centrosomal protein 104	CEP104
102	DFFB	1.5735	2.96757	2.53447	1.88597	1.61072	0.854055	2.98776	3.64174	4.55704	4.32944	37	36	74	82	1677	#FFA07A,black	#FF6347,black	#FF6347,black	#FFA07A,black	#FFA07A,black		DFFB	1677	chr1	3773831	3801993	3396	+	NM_001282669	protein_coding	TSS24914	P16981	CAD|CPAN|DFF-40|DFF2|DFF40	DNA fragmentation factor subunit beta	DFFB
103	C1orf174	1.0941	1.17795	1.61301	1.07664	1.47429	1.36934	4.03243	4.16217	4.26871	4.72219	82	53	60	109	339448			#FFA07A,black		#FFE4B3,black	#FFE4B3,black	C1orf174	339448	chr1	3805697	3816857	1666	-	NM_207356	protein_coding	TSS19840	P22423	RP13-531C17.2	chromosome 1 open reading frame 174	C1orf174
104	LINC01134	1	1	1	1	1	1	0	0	0	0	0	0	0	0	100133612							LINC01134	100133612	chr1	3816968	3832011	1952	+	NR_024455	lncRNA	TSS9099	.	.	long intergenic non-protein coding RNA 1134	LINC01134
105	LINC01346	1	1	1	1	1	1	0	0	0	0	0	0	0	0	728716							LINC01346	728716	chr1	4000672	4012643	568	+	NR_040065	lncRNA	TSS31377	.	.	long intergenic non-protein coding RNA 1346	LINC01346
106	LOC284661	1	1	1	1	1	1	0	0	0	0	0	0	0	0	284661							LOC284661	284661	chr1	4472111	4484744	2074	+	NR_027088	.	TSS18673	.	.	uncharacterized LOC284661	LOC284661
107	AJAP1	1	1	1	1	1	1	0	0	0	0	0	0	0	0	55966							AJAP1	55966	chr1	4715105	4843851	3317	+	NM_018836	protein_coding	TSS6782	P18202	MOT8|RP3-426F10.1|SHREW-1|SHREW1	adherens junctions associated protein 1	AJAP1
108	NPHP4	0.540095	0.52822	0.404618	0.978014	0.749161	0.766002	1.85722	0.968499	0.936427	0.551848	14	3	3	2	261734	#B0E0E6,black	#B0E0E6,black	#87CEEB,black		#E0FFFF,black	#E0FFFF,black	NPHP4	261734	chr1	5922868	6052533	5553	-	NM_015102	protein_coding	TSS30463	P30603	FLJ46306|KIAA0673|POC10|SLSN4	nephronophthisis 4	NPHP4
109	KCNAB2	1.1563	0.52822	1.43349	0.456821	1.23973	2.71382	1.85722	2.06673	0.936427	2.37675	14	10	3	18	8514		#B0E0E6,black	#FFE4B3,black	#87CEEB,black		#FF6347,black	KCNAB2	8514	chr1	6052358	6161253	5828	+	NM_001199861	protein_coding	TSS31596	P2769	AKR6A5|HKvbeta2|HKvbeta2.1|HKvbeta2.2|KCNA2B|KV-BETA-2|MGC117289	potassium voltage-gated channel subfamily A regulatory beta subunit 2	KCNAB2
110	CHD5	0.753914	0.571608	0.571608	0.758188	0.758188	1	0.806902	0.399373	0	0	4	1	0	0	26038	#E0FFFF,black	#B0E0E6,black	#B0E0E6,black	#E0FFFF,black	#E0FFFF,black		CHD5	26038	chr1	6161847	6240194	9663	-	NM_015557	protein_coding	TSS28316	P14289	DKFZp434N231|KIAA0444	chromodomain helicase DNA binding protein 5	CHD5
111	RPL22	1.01022	0.967531	0.971848	0.957744	0.962017	1.00446	9.4189	9.43357	9.37128	9.37771	3648	2165	2171	2851	6146							RPL22	6146	chr1	6245080	6259679	2085	-	NM_000983	protein_coding	TSS8776	P27156	EAP|HBP15|HBP15 /L22	ribosomal protein L22	RPL22
112	LOC102724450	0.640169	0.640169	1.53505	1	2.39789	2.39789	0.643475	0	0	1.26176	3	0	0	6	102724450	#B0E0E6,black	#B0E0E6,black	#FFA07A,black		#FF6347,black	#FF6347,black	LOC102724450	102724450	chr1	6264900	6265840	378	-	NR_125997	lncRNA	TSS16430	.	.	uncharacterized LOC102724450	LOC102724450
113	RNF207	1.47084	0.842874	0.933416	0.573055	0.634613	1.10742	3.49888	4.05553	3.25227	3.39947	55	49	28	41	388591	#FFE4B3,black			#B0E0E6,black	#B0E0E6,black		RNF207	388591	chr1	6266189	6281359	3971	+	NM_207396	protein_coding	TSS27461	P25494	C1orf188|FLJ32096|FLJ46380|FLJ46593	ring finger protein 207	RNF207
114	ICMT	1.31178	1.06224	1.10946	0.809772	0.845767	1.04445	5.79986	6.19139	5.88698	5.94972	292	226	191	261	23463	#FFE4B3,black						ICMT	23463	chr1	6281253	6296044	4815	-	NM_012405	protein_coding	TSS28062	P18598	HSTE14|MGC39955|MST098|MSTP098|PCCMT|PCMT|PPMT	isoprenylcysteine carboxyl methyltransferase	ICMT
115	LINC00337	1	1	1	1	1	1	0	0	0	0	0	0	0	0	148645							LINC00337	148645	chr1	6296300	6299502	1640	+	NR_103534	lncRNA	TSS25474	.	.	long intergenic non-protein coding RNA 337	LINC00337
116	HES3	1	1	1	1	1	1	0	0	0	0	0	0	0	0	390992							HES3	390992	chr1	6304252	6305638	697	+	NM_001024598	protein_coding	TSS27571	P2828	bHLHb43	hes family bHLH transcription factor 3	HES3
117	GPR153	0.506285	0.992617	0.701436	1.96059	1.38546	0.706654	3.59149	2.60951	3.5808	3.07987	59	16	36	32	387509	#B0E0E6,black		#E0FFFF,black	#FFA07A,black	#FFE4B3,black	#E0FFFF,black	GPR153	387509	chr1	6307406	6321035	4082	-	NM_207370	protein_coding	TSS8730	P8978	DKFZp762B2210|PGR1	G protein-coupled receptor 153	GPR153
118	ACOT7	1.01471	2.24192	0.764156	2.20941	0.753075	0.340849	5.0046	5.02567	6.16933	4.61654	166	99	233	101	11332		#FF6347,black	#E0FFFF,black	#FF6347,black	#E0FFFF,black	#87CEEB,black	ACOT7	11332	chr1	6324332	6453826	2389	-	NM_007274	protein_coding	TSS8510	P24912	ACH1|ACT|BACH|CTE-II|LACH|LACH1|MGC1126|RP1-120G22.10|hBACH	acyl-CoA thioesterase 7	ACOT7
119	HES2	1.31893	1	1.23298	0.758188	0.934831	1.23298	0	0.399373	0	0.30215	0	1	0	1	54626	#FFE4B3,black			#E0FFFF,black			HES2	54626	chr1	6475294	6479979	4260	-	NM_019089	protein_coding	TSS32784	P12540	bHLHb40	hes family bHLH transcription factor 2	HES2
120	ESPN	1	1	1	1	1	1	0	0	0	0	0	0	0	0	83715							ESPN	83715	chr1	6484848	6521004	3531	+	NM_031475	protein_coding	TSS8236	P14350	DFNB36|DKFZp434A196|DKFZp434G2126	espin	ESPN
121	TNFRSF25	0.516312	0.988109	0.997476	1.91378	1.93192	1.00948	0.953685	0	0.936427	0.950038	5	0	3	4	8718	#B0E0E6,black			#FFA07A,black	#FFA07A,black		TNFRSF25	8718	chr1	6521214	6526255	2045	-	NM_003790	protein_coding	TSS25987	P11335	APO-3|DDR3|DR3|LARD|TNFRSF12|TR3|TRAMP|WSL-1|WSL-LR	tumor necrosis factor receptor superfamily member 25	TNFRSF25
122	PLEKHG5	1.32209	2.52667	1.15284	1.91112	0.871983	0.456269	1.4256	1.82842	2.76284	1.63079	9	8	19	9	57449	#FFE4B3,black	#FF6347,black		#FFA07A,black		#87CEEB,black	PLEKHG5	57449	chr1	6526152	6580121	5782	-	NM_001265592	protein_coding	TSS27397	P35887	DSMA4|GEF720|KIAA0720	pleckstrin homology and RhoGEF domain containing G5	PLEKHG5
123	NOL9	0.76486	0.415946	0.700285	0.54382	0.915573	1.6836	5.53424	5.14751	4.26871	5.02025	242	108	60	135	79707	#E0FFFF,black	#87CEEB,black	#E0FFFF,black	#B0E0E6,black		#FFA07A,black	NOL9	79707	chr1	6581407	6614658	6712	-	NM_024654	protein_coding	TSS19102	P23760	FLJ23323|MGC131821|MGC138483|NET6	nucleolar protein 9	NOL9
124	TAS1R1	0.640169	0.640169	0.938463	1	1.46596	1.46596	0.643475	0	0	0.551848	3	0	0	2	80835	#B0E0E6,black	#B0E0E6,black			#FFE4B3,black	#FFE4B3,black	TAS1R1	80835	chr1	6615338	6639817	2795	+	NM_138697	protein_coding	TSS27951	P14107	GPR70|T1R1|TR1	taste 1 receptor member 1	TAS1R1
125	ZBTB48	1.3014	0.696458	0.674786	0.535162	0.518509	0.968882	2.30294	2.683	1.78105	1.73544	21	17	8	10	3104	#FFE4B3,black	#E0FFFF,black	#E0FFFF,black	#B0E0E6,black	#B0E0E6,black		ZBTB48	3104	chr1	6640051	6649340	2263	+	NM_001278647	protein_coding	TSS16982	P19416	HKR3|ZNF855|pp9964	zinc finger and BTB domain containing 48	ZBTB48
126	KLHL21	1.02703	0.676276	0.743665	0.658474	0.72409	1.09965	4.89984	4.93833	4.33553	4.47257	154	93	63	91	9903		#E0FFFF,black	#E0FFFF,black	#B0E0E6,black	#E0FFFF,black		KLHL21	9903	chr1	6650784	6662958	4516	-	NM_014851	protein_coding	TSS12691	P29662	KIAA0469|MGC99635	kelch like family member 21	KLHL21
127	PHF13	0.875278	0.916905	1.1226	1.04756	1.28257	1.22434	4.27512	4.08294	4.14996	4.44197	98	50	55	89	148479					#FFE4B3,black		PHF13	148479	chr1	6673756	6684093	3670	+	NM_153812	protein_coding	TSS16730	P35860	MGC43399|PHF5|SPOC1	PHD finger protein 13	PHF13
128	THAP3	0.831547	1.1705	0.591893	1.40762	0.711798	0.505675	5.84758	5.58145	6.07471	5.09099	302	147	218	142	90326			#B0E0E6,black	#FFE4B3,black	#E0FFFF,black	#B0E0E6,black	THAP3	90326	chr1	6684925	6695646	3140	+	NM_001195753	protein_coding	TSS31533	P25790	MGC33488	THAP domain containing, apoptosis associated protein 3	THAP3
129	DNAJC11	0.895536	0.950482	0.622546	1.06136	0.695166	0.654979	5.15632	4.99714	5.08305	4.47257	185	97	108	91	55735			#B0E0E6,black		#E0FFFF,black	#B0E0E6,black	DNAJC11	55735	chr1	6694228	6761966	3293	-	NM_018198	protein_coding	TSS33032	P9102	FLJ10737|dJ126A5.1	DnaJ heat shock protein family (Hsp40) member C11	DNAJC11
130	LOC100505887	1	1	1	1	1	1	0	0	0	0	0	0	0	0	100505887							LOC100505887	100505887	chr1	6784805	6790072	485	+	NR_104620	.	TSS2548	.	.	uncharacterized LOC100505887	LOC100505887
131	CAMTA1	1.37919	1.1147	1.28646	0.808228	0.932765	1.15409	4.74717	5.211	4.90383	5.11058	138	113	95	144	23261	#FFE4B3,black		#FFE4B3,black				CAMTA1	23261	chr1	6845384	7829766	9076	+	NM_001195563	protein_coding	TSS10270	P13039	KIAA0833	calmodulin binding transcription activator 1	CAMTA1
132	VAMP3	0.578041	0.806877	1.20378	1.39588	2.08252	1.4919	6.14362	5.35286	5.83404	6.41119	372	125	184	361	9341	#B0E0E6,black			#FFE4B3,black	#FF6347,black	#FFE4B3,black	VAMP3	9341	chr1	7831329	7841492	2205	+	NM_004781	protein_coding	TSS2828	P36159	CEB	vesicle associated membrane protein 3	VAMP3
133	PER3	0.400176	1.00963	0.773109	2.52297	1.93192	0.765734	1.32129	0	1.33512	0.950038	8	0	5	4	8863	#87CEEB,black		#E0FFFF,black	#FF6347,black	#FFA07A,black	#E0FFFF,black	PER3	8863	chr1	7844489	7905240	6834	+	NM_016831	protein_coding	TSS16018	P17225	GIG13	period circadian clock 3	PER3
134	UTS2	1	1	1	1	1	1	0	0	0	0	0	0	0	0	10911							UTS2	10911	chr1	7907672	7913551	634	-	NM_021995	protein_coding	TSS8350	P10504	PRO1068|U-II|UCN2|UII	urotensin 2	UTS2
135	TNFRSF9	0.842203	0.842203	0.842203	1	1	1	0.247761	0	0	0	1	0	0	0	3604							TNFRSF9	3604	chr1	7975931	8003225	5993	-	NM_001561	protein_coding	TSS31496	P11835	4-1BB|CD137|CDw137|ILA|MGC2172	tumor necrosis factor receptor superfamily member 9	TNFRSF9
136	PARK7	1.21282	0.803694	1.05475	0.662665	0.869664	1.31237	8.12436	8.40273	7.80908	8.20126	1484	1058	733	1259	11315				#B0E0E6,black		#FFE4B3,black	PARK7	11315	chr1	8021714	8045342	903	+	NM_001123377	protein_coding	TSS21327	P459	DJ-1|DJ1|FLJ27376|FLJ34360|FLJ92274	Parkinsonism associated deglycase	PARK7
137	ERRFI1	0.837195	0.454018	0.829647	0.542309	0.990984	1.82734	4.56504	4.30868	3.42586	4.29561	121	59	32	80	54206		#87CEEB,black		#B0E0E6,black		#FFA07A,black	ERRFI1	54206	chr1	8071779	8086393	3129	-	NM_018948	protein_coding	TSS12683	P34637	GENE-33|MIG-6|MIG6|RALT	ERBB receptor feedback inhibitor 1	ERRFI1
138	LOC102724539	1	1	1	1	1	1	0	0	0	0	0	0	0	0	102724539							LOC102724539	102724539	chr1	8268732	8275268	495	+	NR_125998	.	TSS9348	.	.	uncharacterized LOC102724539	LOC102724539
139	SLC45A1	1.02814	2.64712	0.719597	2.57468	0.699905	0.271842	2.64297	2.683	4.04739	2.16823	28	17	51	15	50651		#FF6347,black	#E0FFFF,black	#FF6347,black	#E0FFFF,black	#87CEEB,black	SLC45A1	50651	chr1	8378145	8404227	2527	+	NM_001080397	protein_coding	TSS1705	P21802	DNB5|FLJ26758|KIAA0458	solute carrier family 45 member 1	SLC45A1
140	RERE	0.718279	0.882876	0.850105	1.22916	1.18353	0.962881	6.4147	5.93731	6.23498	6.18041	450	189	244	307	473	#E0FFFF,black						RERE	473	chr1	8412464	8877699	8321	-	NM_001042681	protein_coding	TSS32348	P7617	ARG|ARP|ATN1L|DNB1|FLJ38775|KIAA0458	arginine-glutamic acid dipeptide repeats	RERE
141	LOC102724552	1	1	1	1	1	1	0	0	0	0	0	0	0	0	102724552							LOC102724552	102724552	chr1	8484705	8495076	694	+	NR_125999	lncRNA	TSS27894	.	.	uncharacterized LOC102724552	LOC102724552
142	ENO1	1.00916	1.5397	0.726862	1.52572	0.720263	0.47208	10.1056	10.1187	10.7282	9.64534	5875	3483	5566	3433	2023		#FFA07A,black	#E0FFFF,black	#FFA07A,black	#E0FFFF,black	#87CEEB,black	ENO1	2023	chr1	8921059	8939151	2187	-	NM_001201483	protein_coding	TSS3465	P11134	ENO1L1|MPB1|NNE|PPH	enolase 1	ENO1
143	ENO1-AS1	3.23254	1	1	0.309354	0.309354	1	0	1.69267	0	0	0	7	0	0	100505975	#FF6347,black			#87CEEB,black	#87CEEB,black		ENO1-AS1	100505975	chr1	8938894	8939943	446	+	NR_038351	lncRNA	TSS7494	.	.	ENO1 antisense RNA 1	ENO1-AS1
144	CA6	1	1	1	1	1	1	0	0	0	0	0	0	0	0	765							CA6	765	chr1	9005893	9035148	1463	+	NM_001215	protein_coding	TSS21480	P13137	CA-VI|GUSTIN|MGC21256	carbonic anhydrase 6	CA6
145	SLC2A7	1	1	1	1	1	1	0	0	0	0	0	0	0	0	155184							SLC2A7	155184	chr1	9063359	9086404	1539	-	NM_207420	protein_coding	TSS6726	P32289	GLUT7	solute carrier family 2 member 7	SLC2A7
146	SLC2A5	1	1	1	1	1	1	0	0	0	0	0	0	0	0	6518							SLC2A5	6518	chr1	9097005	9129887	3008	-	NM_003039	protein_coding	TSS16416	P30594	GLUT5	solute carrier family 2 member 5	SLC2A5
147	GPR157	1	1	1	1	1	1	0	0	0	0	0	0	0	0	80045							GPR157	80045	chr1	9164476	9189229	1153	-	NM_024980	protein_coding	TSS7062	P10023	FLJ12132	G protein-coupled receptor 157	GPR157
148	H6PD	0.728703	0.743398	0.747236	1.02017	1.02543	1.00516	5.87548	5.41888	5.44768	5.45511	308	131	140	184	9563	#E0FFFF,black	#E0FFFF,black	#E0FFFF,black				H6PD	9563	chr1	9294863	9331394	9290	+	NM_004285	protein_coding	TSS8978	P641	DKFZp686A01246|G6PDH|GDH|MGC87643	hexose-6-phosphate dehydrogenase /glucose 1-dehydrogenase	H6PD
149	SPSB1	0.429134	1.48848	1.24117	3.46856	2.89228	0.833856	2.189	0.968499	2.76284	2.5007	19	3	19	20	80176	#87CEEB,black	#FFE4B3,black		#FF6347,black	#FF6347,black		SPSB1	80176	chr1	9352941	9429590	3117	+	NM_025106	protein_coding	TSS13985	P5879	SSB-1|SSB1	splA /ryanodine receptor domain and SOCS box containing 1	SPSB1
150	LOC100506022	0.516312	0.516312	0.516312	1	1	1	0.953685	0	0	0	5	0	0	0	100506022	#B0E0E6,black	#B0E0E6,black	#B0E0E6,black				LOC100506022	100506022	chr1	9485153	9489055	2438	-	NR_104623	lncRNA	TSS7316	.	.	uncharacterized LOC100506022	LOC100506022
151	SLC25A33	1.00917	2.10228	1.14206	2.08318	1.13169	0.54325	2.80645	2.81962	3.87841	2.99809	32	19	45	30	84275		#FF6347,black		#FF6347,black		#B0E0E6,black	SLC25A33	84275	chr1	9599528	9642831	1461	+	NM_032315	protein_coding	TSS10073	P36220	BMSC-MCP|MGC4399	solute carrier family 25 member 33	SLC25A33
152	TMEM201	1.08463	1.50616	0.805917	1.38864	0.743032	0.535081	1.4256	1.54281	2.01648	1.1143	9	6	10	5	199953		#FFA07A,black		#FFE4B3,black	#E0FFFF,black	#B0E0E6,black	TMEM201	199953	chr1	9648932	9674935	3852	+	NM_001010866	protein_coding	TSS18249	P9745	NET5	transmembrane protein 201	TMEM201
153	PIK3CD	0.894649	1.4563	1.20754	1.62779	1.34973	0.829181	6.87009	6.70948	7.41239	7.14215	619	325	556	602	5293		#FFE4B3,black		#FFA07A,black	#FFE4B3,black		PIK3CD	5293	chr1	9711790	9789172	5411	+	NM_005026	protein_coding	TSS16783	P32190	P110DELTA|PI3K|p110D	phosphatidylinositol-4,5-bisphosphate 3-kinase catalytic subunit delta	PIK3CD
154	PIK3CD-AS1	1	1	1	1	1	1	0	0	0	0	0	0	0	0	644997							PIK3CD-AS1	644997	chr1	9712668	9714644	1823	-	NR_027045	lncRNA	TSS31539	.	.	PIK3CD antisense RNA 1	PIK3CD-AS1
155	PIK3CD-AS2	0.837638	1.52782	1.88897	1.82396	2.25511	1.23639	3.65724	3.40164	4.26871	4.57484	62	30	60	98	101929074		#FFA07A,black	#FFA07A,black	#FFA07A,black	#FF6347,black		PIK3CD-AS2	101929074	chr1	9732484	9747632	1249	-	NR_126366	lncRNA	TSS33357	.	.	PIK3CD antisense RNA 2	PIK3CD-AS2
156	CLSTN1	0.985345	1.17784	0.904787	1.19536	0.918243	0.768171	6.92005	6.89875	7.1562	6.7757	641	371	465	466	22883						#E0FFFF,black	CLSTN1	22883	chr1	9789079	9884584	5226	-	NM_014944	protein_coding	TSS5232	P1141	ALC-ALPHA|CDHR12|CSTN1|FLJ32258|KIAA0911|PIK3CD|XB31alpha|alcalpha1|alcalpha2	calsyntenin 1	CLSTN1
157	CTNNBIP1	1.08658	1.49779	1.06122	1.37844	0.976658	0.708523	5.16388	5.28367	5.74671	5.2496	186	119	173	159	56998		#FFE4B3,black		#FFE4B3,black		#E0FFFF,black	CTNNBIP1	56998	chr1	9908334	9970316	2995	-	NM_001012329	protein_coding	TSS20400	P21793	ICAT|MGC15093	catenin beta interacting protein 1	CTNNBIP1
158	LZIC	1.01992	1.05799	1.07252	1.03733	1.05157	1.01373	3.9119	3.94036	3.99323	4.0129	75	45	49	65	84328							LZIC	84328	chr1	9989776	10002826	1407	-	NM_032368	protein_coding	TSS15500	P7048	MGC15436	leucine zipper and CTNNBIP1 domain containing	LZIC
159	NMNAT1	1.02791	0.984468	0.882764	0.95774	0.858798	0.896691	4.01582	4.05553	3.99323	3.83592	81	49	49	57	64802							NMNAT1	64802	chr1	10002981	10045556	4395	+	NM_001297778	protein_coding	TSS17188	P7801	NMNAT|PNAT1	nicotinamide nucleotide adenylyltransferase 1	NMNAT1
160	RBP7	0.727418	0.727418	1.40532	1	1.93192	1.93192	0.459143	0	0	0.950038	2	0	0	4	116362	#E0FFFF,black	#E0FFFF,black	#FFE4B3,black		#FFA07A,black	#FFA07A,black	RBP7	116362	chr1	10057255	10076078	655	+	NM_052960	protein_coding	TSS29639	P6557	CRBP4|CRBPIV|MGC70641	retinol binding protein 7	RBP7
161	UBE4B	0.933279	0.464978	0.932946	0.49822	0.999643	2.00643	4.7572	4.65758	3.65244	4.65707	139	76	38	104	10277		#87CEEB,black		#87CEEB,black		#FF6347,black	UBE4B	10277	chr1	10093041	10241296	5879	+	NM_006048	protein_coding	TSS33796	P20263	E4|HDNB1|KIAA0684|UBOX3|UFD2	ubiquitination factor E4B	UBE4B
162	KIF1B	0.721156	0.330277	0.817636	0.457983	1.13379	2.47561	5.91185	5.44023	4.3136	5.62138	316	133	62	207	23095	#E0FFFF,black	#87CEEB,black		#87CEEB,black		#FF6347,black	KIF1B	23095	chr1	10270764	10441661	16016	+	NM_183416	protein_coding	TSS2879	P1797	CMT2|CMT2A|CMT2A1|FLJ23699|HMSNII|KIAA0591|KIAA1448|KLP|MGC134844|NBLST1	kinesin family member 1B	KIF1B
163	RNU6-2	0.753914	1.79037	1.1043	2.37476	1.46476	0.616803	0.806902	0.399373	1.64716	0.950038	4	1	7	4	103625684	#E0FFFF,black	#FFA07A,black		#FF6347,black	#FFE4B3,black	#B0E0E6,black	RNU6-2	103625684	chr1	10359024	10359128	105	+	NR_125730	snRNA	TSS31101	.	RNU6B|U6	RNA, U6 small nuclear 2	RNU6-2
164	PGD	1.02334	1.62192	1.03535	1.58493	1.01174	0.638347	6.41152	6.44481	7.10923	6.46164	449	270	450	374	5226		#FFA07A,black		#FFA07A,black		#B0E0E6,black	PGD	5226	chr1	10459049	10480568	2553	+	NM_002631	protein_coding	TSS30813	P12835	6PGD	phosphogluconate dehydrogenase	PGD
165	APITD1-CORT	1.34175	0.521713	1.01523	0.388831	0.756644	1.94595	4.78688	5.211	3.84821	4.80868	142	113	44	116	100526739	#FFE4B3,black	#B0E0E6,black		#87CEEB,black	#E0FFFF,black	#FFA07A,black	APITD1-CORT	100526739	chr1	10490159	10512060	2151	+	NM_001270517	protein_coding	TSS30315	P34624	.	APITD1-CORT readthrough	APITD1-CORT
166	APITD1	1	1	1.23298	1	1.23298	1.23298	0	0	0	0.30215	0	0	0	1	378708							APITD1	378708	chr1	10490159	10490625	467	+	NM_199294	.	TSS30315	P34624	CENP-S|CENPS|MGC32686|MHF1	apoptosis-inducing, TAF9-like domain 1	APITD1
167	CORT	1	1	1	1	1	1	0	0	0	0	0	0	0	0	1325							CORT	1325	chr1	10509776	10510379	604	+	NM_001302	protein_coding	TSS19123	P2489	CST-14|CST-17|CST-29	cortistatin	CORT
168	DFFA	0.823722	0.582697	0.908387	0.707396	1.10278	1.55894	4.56504	4.28527	3.78586	4.42642	121	58	42	88	1676		#B0E0E6,black		#E0FFFF,black		#FFA07A,black	DFFA	1676	chr1	10520603	10532613	2038	-	NM_004401	protein_coding	TSS14458	P26476	DFF-45|DFF1|ICAD	DNA fragmentation factor subunit alpha	DFFA
169	PEX14	1.32157	1.2648	0.802382	0.957046	0.607144	0.634393	4.08115	4.4834	4.42007	3.76351	85	67	67	54	5195	#FFE4B3,black	#FFE4B3,black			#B0E0E6,black	#B0E0E6,black	PEX14	5195	chr1	10535003	10690815	1926	+	NM_004565	protein_coding	TSS511	P13648	MGC12767|NAPP2|Pex14p|dJ734G22.2	peroxisomal biogenesis factor 14	PEX14
170	CASZ1	1	1	1.23298	1	1.23298	1.23298	0	0	0	0.30215	0	0	0	1	54897							CASZ1	54897	chr1	10696666	10856733	8893	-	NM_001079843	protein_coding	TSS24857	P6391	CST|FLJ12223|FLJ20321|SRG|ZNF693|dJ734G22.1	castor zinc finger 1	CASZ1
171	C1orf127	1	1	1	1	1	1	0	0	0	0	0	0	0	0	148345							C1orf127	148345	chr1	11006530	11042094	2761	-	NM_001170754	protein_coding	TSS29457	P17967	FLJ37118|FLJ37833	chromosome 1 open reading frame 127	C1orf127
172	TARDBP	1.03666	0.639295	1.25369	0.616685	1.20935	1.96106	6.49481	6.54676	5.84936	6.82099	476	290	186	481	23435		#B0E0E6,black	#FFE4B3,black	#B0E0E6,black		#FFA07A,black	TARDBP	23435	chr1	11072679	11085549	4217	+	NM_007375	protein_coding	TSS11960	P24899	ALS10|TDP-43	TAR DNA binding protein	TARDBP
173	MASP2	1.31893	1	1	0.758188	0.758188	1	0	0.399373	0	0	0	1	0	0	10747	#FFE4B3,black			#E0FFFF,black	#E0FFFF,black		MASP2	10747	chr1	11086580	11107296	2611	-	NM_006610	protein_coding	TSS13215	P30047	MAP19|MASP-2|MASP1P1|sMAP	mannan binding lectin serine peptidase 2	MASP2
174	SRM	0.813657	1.1638	0.639814	1.43033	0.786343	0.549761	8.33907	8.04157	8.55792	7.6948	1723	823	1234	885	6723			#B0E0E6,black	#FFE4B3,black	#E0FFFF,black	#B0E0E6,black	SRM	6723	chr1	11114649	11120091	1273	-	NM_003132	protein_coding	TSS15558	P13922	PAPT|SPDSY|SPS1|SRML1	spermidine synthase	SRM
175	EXOSC10	0.483873	0.530736	0.787868	1.09685	1.62825	1.48448	4.98766	3.94036	4.07373	4.64369	164	45	52	103	5394	#87CEEB,black	#B0E0E6,black	#E0FFFF,black		#FFA07A,black	#FFE4B3,black	EXOSC10	5394	chr1	11126670	11159967	2842	-	NM_002685	protein_coding	TSS16241	P24348	PM-Scl|PM /Scl-100|PMSCL|PMSCL2|RRP6|Rrp6p|p2|p3|p4	exosome component 10	EXOSC10
176	MTOR	0.449748	0.656452	0.950176	1.4596	2.11269	1.44744	4.7572	3.60439	4.14996	4.68347	139	35	55	106	2475	#87CEEB,black	#B0E0E6,black		#FFE4B3,black	#FF6347,black	#FFE4B3,black	MTOR	2475	chr1	11166588	11322608	8725	-	NM_004958	protein_coding	TSS11551	P1176	FLJ44809|FRAP|FRAP1|FRAP2|RAFT1|RAPT1	mechanistic target of rapamycin	MTOR
177	MTOR-AS1	1	2.21838	1.93192	2.21838	1.93192	0.870873	0	0	1.1495	0.950038	0	0	4	4	100873935		#FF6347,black	#FFA07A,black	#FF6347,black	#FFA07A,black		MTOR-AS1	100873935	chr1	11203955	11209595	706	+	NR_046600	lncRNA	TSS119	.	.	MTOR antisense RNA 1	MTOR-AS1
178	ANGPTL7	0.640169	0.640169	0.640169	1	1	1	0.643475	0	0	0	3	0	0	0	10218	#B0E0E6,black	#B0E0E6,black	#B0E0E6,black				ANGPTL7	10218	chr1	11249346	11256038	2290	+	NM_021146	protein_coding	TSS15624	P17879	AngX|CDT6|RP4-647M16.2|dJ647M16.1	angiopoietin like 7	ANGPTL7
179	UBIAD1	0.886592	0.62592	0.851201	0.705983	0.960082	1.35992	5.15632	4.98266	4.48037	4.92389	185	96	70	126	29914		#B0E0E6,black		#E0FFFF,black		#FFE4B3,black	UBIAD1	29914	chr1	11333255	11348491	3654	+	NM_013319	protein_coding	TSS10419	P24901	RP4-796F18.1|SCCD|TERE1	UbiA prenyltransferase domain containing 1	UBIAD1
180	PTCHD2	1	1	1	1	1	1	0	0	0	0	0	0	0	0	.							PTCHD2	.	chr1	11539295	11597640	5214	+	NM_020780	.	TSS9550	P13242	DISP3|KIAA1337	.	.
181	LOC101929181	1	1	1	1	1	1	0	0	0	0	0	0	0	0	101929181							LOC101929181	101929181	chr1	11669588	11673411	1284	+	NR_104624	.	TSS10456	.	.	uncharacterized LOC101929181	LOC101929181
182	FBXO2	1.84775	0.571608	1.1043	0.309354	0.597648	1.93192	0.806902	1.69267	0	0.950038	4	7	0	4	26232	#FFA07A,black	#B0E0E6,black		#87CEEB,black	#B0E0E6,black	#FFA07A,black	FBXO2	26232	chr1	11708418	11714888	1715	-	NM_012168	protein_coding	TSS10346	P9428	FBG1|FBX2|Fbs1|NFB42|OCP1	F-box protein 2	FBXO2
183	FBXO44	0.708908	1.48848	1.24117	2.09968	1.75083	0.833856	2.189	1.69267	2.76284	2.5007	19	7	19	20	93611	#E0FFFF,black	#FFE4B3,black		#FF6347,black	#FFA07A,black		FBXO44	93611	chr1	11714432	11723384	3689	+	NM_183412	protein_coding	TSS28199	P22335	DKFZp781J0852|FBG3|FBX30|FBX6A|Fbx44|Fbxo6a|MGC14140	F-box protein 44	FBXO44
184	FBXO6	0.602399	0.870462	0.451294	1.44499	0.749161	0.518454	1.69971	0.968499	1.49956	0.551848	12	3	6	2	26270	#B0E0E6,black		#87CEEB,black	#FFE4B3,black	#E0FFFF,black	#B0E0E6,black	FBXO6	26270	chr1	11724150	11734409	1549	+	NM_018438	protein_coding	TSS13979	P2917	FBG2|FBS2|FBX6|Fbx6b	F-box protein 6	FBXO6
185	MAD2L2	1.43355	2.12514	0.839091	1.48243	0.585323	0.39484	5.013	5.53259	6.10056	4.75989	167	142	222	112	10459	#FFE4B3,black	#FF6347,black		#FFE4B3,black	#B0E0E6,black	#87CEEB,black	MAD2L2	10459	chr1	11734537	11751678	1328	-	NM_001127325	protein_coding	TSS562	P14989	MAD2B|REV7	MAD2 mitotic arrest deficient-like 2 (yeast)	MAD2L2
186	DRAXIN	1	1	1	1	1	1	0	0	0	0	0	0	0	0	374946							DRAXIN	374946	chr1	11751781	11780336	1773	+	NM_198545	protein_coding	TSS33284	P21139	.	dorsal inhibitory axon guidance protein	DRAXIN
187	AGTRAP	1.21331	2.0901	0.751306	1.72265	0.619221	0.359459	4.94442	5.22337	6.00799	4.53189	159	114	208	95	57085		#FF6347,black	#E0FFFF,black	#FFA07A,black	#B0E0E6,black	#87CEEB,black	AGTRAP	57085	chr1	11796142	11810828	1259	+	NM_001040195	protein_coding	TSS26158	P26805	ATRAP|MGC29646	angiotensin II receptor associated protein	AGTRAP
188	C1orf167	1.31893	1	1	0.758188	0.758188	1	0	0.399373	0	0	0	1	0	0	284498	#FFE4B3,black			#E0FFFF,black	#E0FFFF,black		C1orf167	284498	chr1	11822250	11849642	4672	+	NM_001010881	protein_coding	TSS13486	P25825	DKFZp434E1410|DKFZp434F1313	chromosome 1 open reading frame 167	C1orf167
189	LOC102724659	1	1	1	1	1	1	0	0	0	0	0	0	0	0	102724659							LOC102724659	102724659	chr1	11837134	11839676	1868	-	NR_126000	lncRNA	TSS5586	.	.	uncharacterized LOC102724659	LOC102724659
190	MTHFR	0.844508	1.12789	0.681709	1.33556	0.807227	0.604412	4.68548	4.44167	4.85911	4.13271	132	65	92	71	4524			#E0FFFF,black	#FFE4B3,black		#B0E0E6,black	MTHFR	4524	chr1	11845787	11866160	7150	-	NM_005957	protein_coding	TSS6068	P23931	.	methylenetetrahydrofolate reductase (NAD(P)H)	MTHFR
191	CLCN6	2.34576	0.665982	2.13166	0.283909	0.908729	3.20077	1.52287	2.75292	0.936427	2.61485	10	18	3	22	1185	#FF6347,black	#B0E0E6,black	#FF6347,black	#87CEEB,black		#FF6347,black	CLCN6	1185	chr1	11866153	11903201	5805	+	NM_001286	protein_coding	TSS30318	.	CLC-6|KIAA0046	chloride voltage-gated channel 6	CLCN6
192	NPPA-AS1	1	1	1	1	1	1	0	0	0	0	0	0	0	0	100379251							NPPA-AS1	100379251	chr1	11900376	11907673	1662	+	NR_037806	antisense_RNA	TSS13498	.	.	NPPA antisense RNA 1	NPPA-AS1
193	NPPA	1	1	1	1	1	1	0	0	0	0	0	0	0	0	4878							NPPA	4878	chr1	11905767	11907840	854	-	NM_006172	protein_coding	TSS2098	P26397	ANF|ANP|ATFB6|CDD-ANF|PND	natriuretic peptide A	NPPA
194	NPPB	1	1	1	1	1	1	0	0	0	0	0	0	0	0	4879							NPPB	4879	chr1	11917521	11918992	698	-	NM_002521	protein_coding	TSS33729	P16135	BNP	natriuretic peptide B	NPPB
195	KIAA2013	1.1793	1.49705	0.957282	1.26944	0.811739	0.639447	6.33323	6.57116	6.91535	6.27024	425	295	393	327	90231		#FFE4B3,black		#FFE4B3,black		#B0E0E6,black	KIAA2013	90231	chr1	11979645	11986485	2823	-	NM_138346	protein_coding	TSS5580	P4183	MGC33867	KIAA2013	KIAA2013
196	PLOD1	0.971794	0.976635	0.82653	1.00498	0.85052	0.846304	6.90884	6.86757	6.87474	6.63398	636	363	382	422	5351							PLOD1	5351	chr1	11994724	12035599	3031	+	NM_000302	protein_coding	TSS19535	P4998	FLJ42041|LH|LH1|LLH|PLOD	procollagen-lysine,2-oxoglutarate 5-dioxygenase 1	PLOD1
197	MFN2	1.15062	1.30202	0.827355	1.13159	0.719053	0.635437	6.42102	6.62343	6.80178	6.1476	452	306	363	300	9927		#FFE4B3,black			#E0FFFF,black	#B0E0E6,black	MFN2	9927	chr1	12040238	12073572	4677	+	NM_014874	protein_coding	TSS20076	P24009	CMT2A|CMT2A2|CPRP1|HSG|KIAA0214|MARF	mitofusin 2	MFN2
198	MIIP	0.941437	1.25112	0.671669	1.32895	0.713451	0.536854	3.61374	3.52668	3.93696	3.03956	60	33	47	31	60672		#FFE4B3,black	#E0FFFF,black	#FFE4B3,black	#E0FFFF,black	#B0E0E6,black	MIIP	60672	chr1	12079299	12092106	1801	+	NM_021933	protein_coding	TSS28141	P29488	FLJ12438|FLJ38609|IIP45	migration and invasion inhibitory protein	MIIP
199	TNFRSF8	1	1	1.69894	1	1.69894	1.69894	0	0	0	0.764637	0	0	0	3	943			#FFA07A,black		#FFA07A,black	#FFA07A,black	TNFRSF8	943	chr1	12123434	12204264	3891	+	NM_001281430	protein_coding	TSS26581	P21746	CD30|D1S166E|Ki-1	tumor necrosis factor receptor superfamily member 8	TNFRSF8
200	TNFRSF1B	1.13272	1.46716	1.29427	1.29526	1.14263	0.882162	3.76057	3.94036	4.3136	4.13271	67	45	62	71	7133		#FFE4B3,black	#FFE4B3,black	#FFE4B3,black			TNFRSF1B	7133	chr1	12227060	12269277	3675	+	NM_001066	protein_coding	TSS33080	P33649	CD120b|TBPII|TNF-R-II|TNF-R75|TNFBR|TNFR1B|TNFR2|TNFR80|p75|p75TNFR	tumor necrosis factor receptor superfamily member 1B	TNFRSF1B
201	VPS13D	1.01992	0.653276	1.28921	0.640515	1.26403	1.97346	3.9119	3.94036	3.29767	4.27839	75	45	29	79	55187		#B0E0E6,black	#FFE4B3,black	#B0E0E6,black	#FFE4B3,black	#FFA07A,black	VPS13D	55187	chr1	12290096	12572098	16345	+	NM_018156	protein_coding	TSS27069	P5280	FLJ23066	vacuolar protein sorting 13 homolog D	VPS13D
202	SNORA59B	1	1	1	1	1	1	0	0	0	0	0	0	0	0	677882							SNORA59B	677882	chr1	12567300	12567451	152	+	NR_003022	snoRNA	TSS3273	.	ACA59	small nucleolar RNA, H /ACA box 59B	SNORA59B
203	SNORA59A	1	1	1	1	1	1	0	0	0	0	0	0	0	0	677885							SNORA59A	677885	chr1	12567300	12567451	152	+	NR_003025_1	snoRNA	TSS3273	.	ACA59	small nucleolar RNA, H /ACA box 59A	SNORA59A
204	DHRS3	0.704312	1.65288	1.54227	2.34681	2.18976	0.933081	4.44607	3.94036	5.17106	5.07113	111	45	115	140	9249	#E0FFFF,black	#FFA07A,black	#FFA07A,black	#FF6347,black	#FF6347,black		DHRS3	9249	chr1	12627939	12677737	1723	-	NM_004753	protein_coding	TSS2546	P8921	RDH17|Rsdr1|SDR1|SDR16C1|retSDR1	dehydrogenase /reductase (SDR family) member 3	DHRS3
205	AADACL4	1	1	1	1	1	1	0	0	0	0	0	0	0	0	343066							AADACL4	343066	chr1	12704566	12727097	1575	+	NM_001013630	protein_coding	TSS17045	P28455	.	arylacetamide deacetylase-like 4	AADACL4
206	AADACL3	1	1	1	1	1	1	0	0	0	0	0	0	0	0	126767							AADACL3	126767	chr1	12776118	12788726	4049	+	NM_001103170	protein_coding	TSS1790	P35826	.	arylacetamide deacetylase-like 3	AADACL3
207	C1orf158	1	1	1	1	1	1	0	0	0	0	0	0	0	0	93190							C1orf158	93190	chr1	12806134	12821102	1048	+	NM_152290	protein_coding	TSS21539	P13080	DKFZp686C0236|MGC35194	chromosome 1 open reading frame 158	C1orf158
208	PRAMEF12	1	1	1	1	1	1	0	0	0	0	0	0	0	0	390999							PRAMEF12	390999	chr1	12834991	12838048	1778	+	NM_001080830	protein_coding	TSS13266	P3805	.	PRAME family member 12	PRAMEF12
209	PRAMEF1	1	1	1	1	1	1	0	0	0	0	0	0	0	0	65121							PRAMEF1	65121	chr1	12851546	12856777	2436	+	NM_023013	protein_coding	TSS17275	P19076	RP5-845O24.1|dJ1198H6.1	PRAME family member 1	PRAMEF1
210	PRAMEF11	1	1	1	1	1	1	0	0	0	0	0	0	0	0	440560							PRAMEF11	440560	chr1	12884618	12891264	1689	-	NM_001146344	protein_coding	TSS21496	P7918	RP5-845O24.2	PRAME family member 11	PRAMEF11
211	HNRNPCL4	2.09798	1.71981	1.31616	0.819746	0.627347	0.765294	1.614	2.683	2.39625	2.01033	11	17	14	13	101060301	#FF6347,black	#FFA07A,black	#FFE4B3,black		#B0E0E6,black	#E0FFFF,black	HNRNPCL4	101060301	chr1	12907230	12908157	928	-	NM_001302551	protein_coding	TSS11286	P171	.	heterogeneous nuclear ribonucleoprotein C-like 4	HNRNPCL4
212	HNRNPCL3	2.09798	1.71981	1.31616	0.819746	0.627347	0.765294	1.614	2.683	2.39625	2.01033	11	17	14	13	649330	#FF6347,black	#FFA07A,black	#FFE4B3,black		#B0E0E6,black	#E0FFFF,black	HNRNPCL3	649330	chr1	12907230	12908235	1006	-	NM_001146181	protein_coding	TSS33779	P171	.	heterogeneous nuclear ribonucleoprotein C-like 3	HNRNPCL3
213	HNRNPCL1	2.09798	1.71981	1.31616	0.819746	0.627347	0.765294	1.614	2.683	2.39625	2.01033	11	17	14	13	343069	#FF6347,black	#FFA07A,black	#FFE4B3,black		#B0E0E6,black	#E0FFFF,black	HNRNPCL1	343069	chr1	12907230	12908609	1170	-	NM_001013631	protein_coding	TSS26926	P171	HNRPCL1	heterogeneous nuclear ribonucleoprotein C-like 1	HNRNPCL1
214	PRAMEF2	1	1	1	1	1	1	0	0	0	0	0	0	0	0	65122							PRAMEF2	65122	chr1	12916941	12921764	1642	+	NM_023014	protein_coding	TSS22699	P9087	DJ845O24.3|FLJ43580|RP5-845O24.1	PRAME family member 2	PRAMEF2
215	PRAMEF4	1	1	1	1	1	1	0	0	0	0	0	0	0	0	400735							PRAMEF4	400735	chr1	12939033	12946025	1840	-	NM_001009611	protein_coding	TSS24905	P716	RP5-845O24.6	PRAME family member 4	PRAMEF4
216	PRAMEF8	1	1	1	1	1	1	0	0	0	0	0	0	0	0	391002							PRAMEF8	391002	chr1	12976467	13390748	3116	+	NM_001012276_1	protein_coding	TSS30297	P28333	.	PRAME family member 8	PRAMEF8
217	PRAMEF7	1	1	1	1	1	1	0	0	0	0	0	0	0	0	441871							PRAMEF7	441871	chr1	12976467	13611533	1599	+	NM_001012277_2	protein_coding	TSS30297	P28333	MGC178110	PRAME family member 7	PRAMEF7
218	PRAMEF6	1	1	1	1	1	1	0	0	0	0	0	0	0	0	440561							PRAMEF6	440561	chr1	12998302	13365177	1202	-	NM_001010889_1	protein_coding	TSS18353	P5944	.	PRAME family member 6	PRAMEF6
219	PRAMEF9	1	1	1	1	1	1	0	0	0	0	0	0	0	0	343070							PRAMEF9	343070	chr1	12998505	13002353	1436	-	NM_001010890	protein_coding	TSS2946	P21786	PRAMEF15	PRAME family member 9	PRAMEF9
220	LOC101929983	1	1	1	1	1	1	0	0	0	0	0	0	0	0	.							LOC101929983	.	chr1	12998505	13648656	4290	-	NM_001300891	.	TSS2946	P21786	.	.	.
221	LOC391003	1	1	1	1	1	1	0	0	0	0	0	0	0	0	.							LOC391003	.	chr1	13035499	13330992	2706	+	NM_001099850	.	TSS20385	P17913	.	.	.
222	PRAMEF22	1	1	1	1	1	1	0	0	0	0	0	0	0	0	653606							PRAMEF22	653606	chr1	13035543	13331671	1734	+	NM_001100631	protein_coding	TSS10559	P10735	PRAMEF3L	Derived by automated computational analysis using gene prediction method: Gnomon.	PRAMEF22
223	PRAMEF25	1	1	1	1	1	1	0	0	0	0	0	0	0	0	441873							PRAMEF25	441873	chr1	13052240	13109399	1048	-	NM_001310134	protein_coding	TSS4593	P18731	.	PRAME family member 25	PRAMEF25
224	PRAMEF26	1	1	1	1	1	1	0	0	0	0	0	0	0	0	645359							PRAMEF26	645359	chr1	13052394	13052787	394	-	NM_001306072	protein_coding	TSS4593	P18731	.	PRAME family member 26	PRAMEF26
225	PRAMEF5	1	1	1	1	1	1	0	0	0	0	0	0	0	0	343068							PRAMEF5	343068	chr1	13108514	13359896	1933	-	NM_001013407	protein_coding	TSS24491	P34837	.	PRAME family member 5	PRAMEF5
226	LOC649324	1	1	1	1	1	1	0	0	0	0	0	0	0	0	.							LOC649324	.	chr1	13161986	13199727	4429	-	NR_111947_1	.	TSS2772	.	.	.	.
227	LOC645354	1	1	1	1	1	1	0	0	0	0	0	0	0	0	.							LOC645354	.	chr1	13161986	13163233	1248	-	NR_111945_1	.	TSS2772	.	.	.	.
228	HNRNPCL2	1.37164	1.04435	0.799813	0.761385	0.583106	0.76585	1.0869	1.54281	1.1495	0.764637	6	6	4	3	440563	#FFE4B3,black		#E0FFFF,black	#E0FFFF,black	#B0E0E6,black	#E0FFFF,black	HNRNPCL2	440563	chr1	13182960	13184326	1156	-	NM_001136561	protein_coding	TSS1680	P24969	.	heterogeneous nuclear ribonucleoprotein C-like 2	HNRNPCL2
229	PRAMEF10	1	1	1	1	1	1	0	0	0	0	0	0	0	0	343071							PRAMEF10	343071	chr1	13409128	13629979	1580	+	NM_001039361	protein_coding	TSS9977	P28994	MGC138413|MGC138415|RP5-845O24.7	PRAME family member 10	PRAMEF10
230	LOC645382	1	1	1	1	1	1	0	0	0	0	0	0	0	0	.							LOC645382	.	chr1	13409135	13635299	1566	+	NM_001291381	.	TSS26119	P28994	.	.	.
231	PRAMEF15	1	1	1	1	1	1	0	0	0	0	0	0	0	0	653619							PRAMEF15	653619	chr1	13421176	13646345	1356	+	NM_001098376_1	protein_coding	TSS17074	P3272	PRAMEF9	PRAME family member 15	PRAMEF15
232	LOC400736	1	1	1	1	1	1	0	0	0	0	0	0	0	0	.							LOC400736	.	chr1	13447414	13452656	2164	-	NM_001291380	.	TSS32347	P6863	.	.	.
233	PRAMEF14	1	1	1	1	1	1	0	0	0	0	0	0	0	0	729528							PRAMEF14	729528	chr1	13447414	13673511	3359	-	NM_001024661_1	protein_coding	TSS32347	P6863	.	PRAME family member 14	PRAMEF14
234	PRAMEF19	1	1	1	1	1	1	0	0	0	0	0	0	0	0	645414							PRAMEF19	645414	chr1	13474053	13698405	4246	-	NM_001099790_1	protein_coding	TSS32316	P25194	.	PRAME family member 19	PRAMEF19
235	PRAMEF16	1	1	1	1	1	1	0	0	0	0	0	0	0	0	.							PRAMEF16	.	chr1	13495254	13496545	896	+	NM_001045480	.	TSS5961	P2768	.	.	.
236	PRAMEF17	1	1	1	1	1	1	0	0	0	0	0	0	0	0	391004							PRAMEF17	391004	chr1	13495258	13719089	2579	+	NM_001099851	protein_coding	TSS1514	P2768	MGC178210|MGC181961	PRAME family member 17	PRAMEF17
237	PRAMEF20	1	1	1	1	1	1	0	0	0	0	0	0	0	0	645425							PRAMEF20	645425	chr1	13516066	13747803	3194	+	NM_001099852_1	protein_coding	TSS33490	P11794	.	PRAME family member 20	PRAMEF20
238	LRRC38	1	1	1	1	1	1	0	0	0	0	0	0	0	0	126755							LRRC38	126755	chr1	13801445	13840242	1908	-	NM_001010847	protein_coding	TSS18612	P9047	RP4-597A16.1	leucine rich repeat containing 38	LRRC38
239	PDPN	0.476719	0.29106	0.765741	0.610549	1.60627	2.63087	1.78061	0.71182	0	1.39554	13	2	0	7	10630	#87CEEB,black	#87CEEB,black	#E0FFFF,black	#B0E0E6,black	#FFA07A,black	#FF6347,black	PDPN	10630	chr1	13910252	13944452	2974	+	NM_198389	protein_coding	TSS32226	P15647	AGGRUS|GP36|GP40|Gp38|HT1A-1|OTS8|PA2.26|T1A|T1A-2	podoplanin	PDPN
240	PRDM2	0.356018	0.751456	1.25681	2.11072	3.53018	1.6725	5.09437	3.60439	4.68213	5.42413	177	35	81	180	7799	#87CEEB,black	#E0FFFF,black	#FFE4B3,black	#FF6347,black	#FF6347,black	#FFA07A,black	PRDM2	7799	chr1	14026735	14151574	9690	+	NM_001135610	protein_coding	TSS3639	P14141	HUMHOXY1|KMT8|MTB-ZF|RIZ|RIZ1|RIZ2	PR domain 2	PRDM2
241	KAZN	1.95034	0.696155	1.6421	0.356941	0.841955	2.35881	1.20885	2.17258	0.686333	1.92439	7	11	2	12	23254	#FFA07A,black	#E0FFFF,black	#FFA07A,black	#87CEEB,black		#FF6347,black	KAZN	23254	chr1	14925213	15444544	6966	+	NM_201628	protein_coding	TSS18649	P2306	.	kazrin, periplakin interacting protein	KAZN
242	TMEM51-AS1	1	1	1.69894	1	1.69894	1.69894	0	0	0	0.764637	0	0	0	3	200197			#FFA07A,black		#FFA07A,black	#FFA07A,black	TMEM51-AS1	200197	chr1	15438311	15478960	6979	-	NR_027136	lncRNA	TSS11342	.	.	TMEM51 antisense RNA 1	TMEM51-AS1
243	TMEM51	0.608841	0.647303	0.188347	1.06317	0.309354	0.290972	2.40853	1.69267	1.78105	0	23	7	8	0	55092	#B0E0E6,black	#B0E0E6,black	#00BFFF,black		#87CEEB,black	#87CEEB,black	TMEM51	55092	chr1	15479028	15546974	2238	+	NM_001136216	protein_coding	TSS26320	P15480	C1orf72|FLJ10199	transmembrane protein 51	TMEM51
244	C1orf195	1	1	1	1	1	1	0	0	0	0	0	0	0	0	727684							C1orf195	727684	chr1	15490692	15498120	719	-	NM_001278502	protein_coding	TSS24272	P19999	.	chromosome 1 open reading frame 195	C1orf195
245	FHAD1	0.842203	0.842203	0.842203	1	1	1	0.247761	0	0	0	1	0	0	0	114827							FHAD1	114827	chr1	15573768	15724622	5090	+	NM_052929	protein_coding	TSS4902	P22283	DKFZp686G2134|DKFZp686P19183|FLJ31291|KIAA1937	forkhead-associated (FHA) phosphopeptide binding domain 1	FHAD1
246	EFHD2	0.952367	0.878511	0.526887	0.92245	0.553239	0.59975	6.26808	6.19767	6.08121	5.34365	406	227	219	170	79180			#B0E0E6,black		#B0E0E6,black	#B0E0E6,black	EFHD2	79180	chr1	15736391	15756839	2419	+	NM_024329	protein_coding	TSS19360	P31727	MGC4342|SWS1	EF-hand domain family member D2	EFHD2
247	CTRC	1	1	1	1	1	1	0	0	0	0	0	0	0	0	11330							CTRC	11330	chr1	15764938	15773153	899	+	NM_007272	protein_coding	TSS30034	P15372	CLCR|ELA4	chymotrypsin C	CTRC
248	CELA2A	1	1	1	1	1	1	0	0	0	0	0	0	0	0	63036							CELA2A	63036	chr1	15783223	15798586	920	+	NM_033440	protein_coding	TSS12402	P15227	ELA2A|PE-1	chymotrypsin like elastase family member 2A	CELA2A
249	CELA2B	1	1.60919	1	1.60919	1	0.621431	0	0	0.686333	0	0	0	2	0	51032		#FFA07A,black		#FFA07A,black		#B0E0E6,black	CELA2B	51032	chr1	15802596	15817895	923	+	NM_015849	protein_coding	TSS26667	P26310	ELA2B|MGC142100|MGC142102|MGC97052	chymotrypsin like elastase family member 2B	CELA2B
250	CASP9	0.904824	1.83291	0.544413	2.02571	0.601678	0.297021	3.54593	3.40164	4.42007	2.6687	57	30	67	23	842		#FFA07A,black	#B0E0E6,black	#FF6347,black	#B0E0E6,black	#87CEEB,black	CASP9	842	chr1	15817896	15851285	3392	-	NM_032996	protein_coding	TSS8410	.	APAF-3|APAF3|CASPASE-9c|ICE-LAP6|MCH6	caspase 9, apoptosis-related cysteine peptidase	CASP9
251	DNAJC16	0.826454	0.651994	1.06586	0.788905	1.28968	1.63478	4.71666	4.44167	4.09959	4.80868	135	65	53	116	23341		#B0E0E6,black		#E0FFFF,black	#FFE4B3,black	#FFA07A,black	DNAJC16	23341	chr1	15853308	15898228	6069	+	NM_001287811	protein_coding	TSS34121	P16213	DKFZp686G1298|DKFZp686N0387|DKFZp781I1547|KIAA0962	DnaJ heat shock protein family (Hsp40) member C16	DNAJC16
252	AGMAT	0.728982	0.589934	1.76808	0.809257	2.4254	2.99707	2.40853	1.95249	1.64716	3.23071	23	9	7	36	79814	#E0FFFF,black	#B0E0E6,black	#FFA07A,black		#FF6347,black	#FF6347,black	AGMAT	79814	chr1	15898194	15911605	3154	-	NM_024758	protein_coding	TSS34163	P4018	FLJ23384	agmatinase	AGMAT
253	DDI2	1.11081	0.842203	0.842203	0.758188	0.758188	1	0.247761	0.399373	0	0	1	1	0	0	84301				#E0FFFF,black	#E0FFFF,black		DDI2	84301	chr1	15943953	15987552	2680	+	NM_032341	protein_coding	TSS11377	P11591	MGC14844|RP4-680D5.5	DNA damage inducible 1 homolog 2	DDI2
254	RSC1A1	1	1	1.23298	1	1.23298	1.23298	0	0	0	0.30215	0	0	0	1	6248							RSC1A1	6248	chr1	15986364	15988217	1854	+	NM_006511	protein_coding	TSS19150	P29637	RS1	regulatory solute carrier protein, family 1, member 1	RSC1A1
255	PLEKHM2	1.01707	1.48407	0.679108	1.45916	0.66771	0.457599	6.31637	6.34079	6.88593	5.75808	420	251	385	228	23207		#FFE4B3,black	#E0FFFF,black	#FFE4B3,black	#E0FFFF,black	#87CEEB,black	PLEKHM2	23207	chr1	16010827	16061264	4122	+	NM_015164	protein_coding	TSS16760	P8058	KIAA0842|RP11-169K16.1|SKIP	pleckstrin homology and RUN domain containing M2	PLEKHM2
256	SLC25A34	2.59467	1.30459	1	0.502797	0.385405	0.766522	0	1.37555	0.383601	0	0	5	1	0	284723	#FF6347,black	#FFE4B3,black		#B0E0E6,black	#87CEEB,black	#E0FFFF,black	SLC25A34	284723	chr1	16062809	16067887	3073	+	NM_207348	protein_coding	TSS33745	P23296	DKFZp781A10161|RP11-169K16.2	solute carrier family 25 member 34	SLC25A34
257	TMEM82	1	1	1	1	1	1	0	0	0	0	0	0	0	0	388595							TMEM82	388595	chr1	16068987	16074292	1265	+	NM_001013641	protein_coding	TSS14135	P17258	.	transmembrane protein 82	TMEM82
258	FBLIM1	0.805532	1.18323	0.762809	1.46888	0.946963	0.644683	6.20353	5.89154	6.44626	5.81292	388	183	283	237	54751			#E0FFFF,black	#FFE4B3,black		#B0E0E6,black	FBLIM1	54751	chr1	16085255	16113084	3536	+	NM_017556	protein_coding	TSS19399	P23300	CAL|DKFZp434G171|FBLP-1|FBLP1	filamin binding LIM protein 1	FBLIM1
259	UQCRHL	1.89472	1.0016	1.29061	0.52863	0.681163	1.28854	4.28902	5.211	4.29133	4.65707	99	113	61	104	440567	#FFA07A,black		#FFE4B3,black	#B0E0E6,black	#E0FFFF,black	#FFE4B3,black	UQCRHL	440567	chr1	16133657	16134194	538	-	NM_001089591	protein_coding	TSS18659	P2775	.	ubiquinol-cytochrome c reductase hinge protein like	UQCRHL
260	FLJ37453	0.584577	1.39318	0.819625	2.38322	1.40208	0.588314	2.72702	1.95249	3.2054	2.44006	30	9	27	19	729614	#B0E0E6,black	#FFE4B3,black		#FF6347,black	#FFE4B3,black	#B0E0E6,black	FLJ37453	729614	chr1	16160710	16174642	2732	-	NR_024279	lncRNA	TSS7659	.	FLJ42024	uncharacterized LOC729614	FLJ37453
261	SPEN	0.707639	0.348342	1.44327	0.492259	2.03956	4.14327	5.64642	5.14751	4.125	6.17577	262	108	54	306	23013	#E0FFFF,black	#87CEEB,black	#FFE4B3,black	#87CEEB,black	#FF6347,black	#FF4500,black	SPEN	23013	chr1	16174359	16266950	12227	+	NM_015001	protein_coding	TSS24480	P7342	KIAA0929|MINT|RBM15C|SHARP	spen family transcriptional repressor	SPEN
262	ZBTB17	0.831648	1.62472	0.96756	1.95361	1.16342	0.595525	4.08115	3.8152	4.78134	4.03358	85	41	87	66	7709		#FFA07A,black		#FFA07A,black		#B0E0E6,black	ZBTB17	7709	chr1	16268364	16302627	2954	-	NM_001287603	protein_coding	TSS7395	P29244	MIZ-1|ZNF151|ZNF60|pHZ-67	zinc finger and BTB domain containing 17	ZBTB17
263	C1orf64	1	1	1	1	1	1	0	0	0	0	0	0	0	0	149563							C1orf64	149563	chr1	16330731	16333190	927	+	NM_178840	protein_coding	TSS33852	P19329	MGC24047|RP11-5P18.4	chromosome 1 open reading frame 64	C1orf64
264	HSPB7	1.37164	1.90471	0.909494	1.38864	0.663069	0.477497	1.0869	1.54281	2.01648	0.950038	6	6	10	4	27129	#FFE4B3,black	#FFA07A,black		#FFE4B3,black	#B0E0E6,black	#87CEEB,black	HSPB7	27129	chr1	16340523	16345285	2892	-	NM_014424	protein_coding	TSS15301	P25895	DKFZp779D0968|FLJ32733|cvHSP	heat shock protein family B (small) member 7	HSPB7
265	CLCNKA	0.842203	0.842203	0.842203	1	1	1	0.247761	0	0	0	1	0	0	0	1187							CLCNKA	1187	chr1	16348486	16360545	2617	+	NM_001257139	protein_coding	TSS863	P24767	CLCK1|ClC-K1|MGC61490|hClC-Ka	chloride voltage-gated channel Ka	CLCNKA
266	CLCNKB	1	1.30459	1	1.30459	1	0.766522	0	0	0.383601	0	0	0	1	0	1188		#FFE4B3,black		#FFE4B3,black		#E0FFFF,black	CLCNKB	1188	chr1	16370231	16383821	3191	+	NM_000085	protein_coding	TSS20420	P19211	CLCKB|ClC-K2|ClC-Kb|MGC24087|hClC-Kb	chloride voltage-gated channel Kb	CLCNKB
267	FAM131C	1.31893	1.30459	1.69894	0.989127	1.28812	1.30228	0	0.399373	0.383601	0.764637	0	1	1	3	348487	#FFE4B3,black	#FFE4B3,black	#FFA07A,black		#FFE4B3,black	#FFE4B3,black	FAM131C	348487	chr1	16384264	16400127	1701	-	NM_182623	protein_coding	TSS34222	P25844	C1orf117|FLJ36766|RP11-5P18.9	family with sequence similarity 131 member C	FAM131C
268	EPHA2	1.52276	1.62391	1.44397	1.06642	0.948258	0.889194	3.20851	3.8152	3.90798	3.73855	44	41	46	53	1969	#FFA07A,black	#FFA07A,black	#FFE4B3,black				EPHA2	1969	chr1	16450832	16482582	3964	-	NM_004431	protein_coding	TSS3205	P21297	ARCC2|ECK	EPH receptor A2	EPHA2
269	ARHGEF19	1.13646	1.93337	0.968386	1.70122	0.852107	0.50088	5.56882	5.75337	6.51994	5.52247	248	166	298	193	128272		#FFA07A,black		#FFA07A,black		#B0E0E6,black	ARHGEF19	128272	chr1	16524599	16539104	3029	-	NM_153213	protein_coding	TSS17933	P24003	FLJ33962|RP4-733M16.1|WGEF	Rho guanine nucleotide exchange factor 19	ARHGEF19
270	RSG1	0.432612	0.827926	0.432612	1.91378	1	0.522525	1.20885	0	0.936427	0	7	0	3	0	79363	#87CEEB,black		#87CEEB,black	#FFA07A,black		#B0E0E6,black	RSG1	79363	chr1	16558182	16563659	1560	-	NM_030907	protein_coding	TSS25346	P25399	.	REM2 and RAB like small GTPase 1	RSG1
271	FBXO42	0.85018	0.923704	1.28377	1.08648	1.50999	1.3898	3.49888	3.26472	3.38438	3.85926	55	27	31	58	54455			#FFE4B3,black		#FFA07A,black	#FFE4B3,black	FBXO42	54455	chr1	16573335	16678986	6238	-	NM_018994	protein_coding	TSS7261	P15032	Fbx42|KIAA1332	F-box protein 42	FBXO42
272	SZRD1	0.994768	1.06926	0.617712	1.07489	0.620961	0.577699	7.37887	7.3713	7.47548	6.68387	883	516	581	437	26099			#B0E0E6,black		#B0E0E6,black	#B0E0E6,black	SZRD1	26099	chr1	16693525	16724643	4018	+	NM_001271869	protein_coding	TSS15136	.	.	SUZ RNA binding domain containing 1	SZRD1
273	SPATA21	1	1	1	1	1	1	0	0	0	0	0	0	0	0	374955							SPATA21	374955	chr1	16725138	16763919	2015	-	NM_198546	protein_coding	TSS11022	P23482	MGC27074|spergen-2|spergen2	spermatogenesis associated 21	SPATA21
274	NECAP2	1.21323	1.07555	0.90188	0.886516	0.74337	0.838531	5.55739	5.83624	5.66246	5.40839	246	176	163	178	55707					#E0FFFF,black		NECAP2	55707	chr1	16767167	16786584	2003	+	NM_001145278	protein_coding	TSS19506	P28866	FLJ10420	NECAP endocytosis associated 2	NECAP2
275	CROCCP3	2.08831	0.432612	0.835774	0.207159	0.400215	1.93192	1.20885	2.27119	0	0.950038	7	12	0	4	114819	#FF6347,black	#87CEEB,black		#00BFFF,black	#87CEEB,black	#FFA07A,black	CROCCP3	114819	chr1	16793931	16819196	5368	-	NR_023386	misc_RNA	TSS22637	.	CROCCL2|KIAA0445|KIAA1922|dJ798A10.2	ciliary rootlet coiled-coil, rootletin pseudogene 3	CROCCP3
276	FAM231B	1	1	1	1	1	1	0	0	0	0	0	0	0	0	100133301							FAM231B	100133301	chr1	16865219	16866530	1312	+	NM_001310155	protein_coding	TSS15028	P21340	.	family with sequence similarity 231 member B	FAM231B
277	NBPF1	0.567621	0.473591	0.949552	0.834343	1.67286	2.00501	5.12568	4.30868	4.04739	5.051	181	59	51	138	55672	#B0E0E6,black	#87CEEB,black			#FFA07A,black	#FF6347,black	NBPF1	55672	chr1	16888922	16940100	5947	-	NM_017940	protein_coding	TSS19376	P8252	AB13|AB14|AB23|AD2|FLJ20719|KIAA1693|NBG|NBPF	neuroblastoma breakpoint family member 1	NBPF1
278	CROCCP2	1.23251	1.51996	1.00321	1.23323	0.813957	0.66002	3.54593	3.84752	4.14996	3.55055	57	42	55	46	84809		#FFA07A,black				#B0E0E6,black	CROCCP2	84809	chr1	16944751	16957401	1765	-	NR_026752	misc_RNA	TSS15285	.	CROCCL1|MGC12760	ciliary rootlet coiled-coil, rootletin pseudogene 2	CROCCP2
279	MST1P2	1.11081	0.842203	1.23464	0.758188	1.11147	1.46596	0.247761	0.399373	0	0.551848	1	1	0	2	11209				#E0FFFF,black		#FFE4B3,black	MST1P2	11209	chr1	16972069	16976915	2636	+	NR_027504	misc_RNA	TSS24149	.	FLJ18435|MSPL-1|MSPL-2|MSPL-3|MSPL1|MSPL2|MSPL3|MSTP1|MSTP2|MSTP3	macrophage stimulating 1 (hepatocyte growth factor-like) pseudogene 2	MST1P2
280	FAM231A	1	1	1	1	1	1	0	0	0	0	0	0	0	0	729574							FAM231A	729574	chr1	16999498	17060956	1020	+	NM_001282321_1	protein_coding	TSS22700	P19177	.	family with sequence similarity 231 member A	FAM231A
281	FAM231C	1	1	1	1	1	1	0	0	0	0	0	0	0	0	729587							FAM231C	729587	chr1	16999498	17060956	1310	+	NM_001310138	protein_coding	TSS22700	P19177	.	family with sequence similarity 231 member C	FAM231C
282	ESPNP	1	1	1	1	1	1	0	0	0	0	0	0	0	0	284729							ESPNP	284729	chr1	17017713	17046652	2015	-	NR_026567	misc_RNA	TSS30535	.	FLJ60011|RP1-163M9.1|dJ1182A14.1	espin pseudogene	ESPNP
283	MST1L	0.842203	0.842203	1.62707	1	1.93192	1.93192	0.247761	0	0	0.950038	1	0	0	4	11223			#FFA07A,black		#FFA07A,black	#FFA07A,black	MST1L	11223	chr1	17081129	17090975	4668	-	NM_001271733	protein_coding	TSS2812	P25458	.	macrophage stimulating 1-like	MST1L
284	CROCC	0.689487	0.395128	0.443432	0.573075	0.643134	1.12225	3.89383	3.35743	2.55422	2.72062	74	29	16	24	9696	#E0FFFF,black	#87CEEB,black	#87CEEB,black	#B0E0E6,black	#B0E0E6,black		CROCC	9696	chr1	17248445	17299474	6656	+	NM_014675	protein_coding	TSS21522	P25657	KIAA0445|ROLT	ciliary rootlet coiled-coil, rootletin	CROCC
285	MFAP2	1.21919	1.10717	0.839455	0.908121	0.688537	0.758199	4.96187	5.24779	5.10875	4.7094	161	116	110	108	4237					#E0FFFF,black	#E0FFFF,black	MFAP2	4237	chr1	17300999	17308081	1171	-	NM_001135248	protein_coding	TSS8890	P9223	FLJ50901|MAGP|MAGP-1|MAGP1	microfibrillar associated protein 2	MFAP2
286	ATP13A2	1.10554	1.18796	0.437654	1.07455	0.395873	0.368409	3.56889	3.71364	3.81737	2.37675	58	38	43	18	23400			#87CEEB,black		#87CEEB,black	#87CEEB,black	ATP13A2	23400	chr1	17312453	17338467	4155	-	NM_022089	protein_coding	TSS12878	P28823	FLJ26510|HSA9947|KRPPD|PARK9	ATPase 13A2	ATP13A2
287	SDHB	1.16276	1.35935	1.45352	1.16907	1.25006	1.06928	5.05426	5.27181	5.49717	5.59381	172	118	145	203	6390		#FFE4B3,black	#FFE4B3,black		#FFE4B3,black		SDHB	6390	chr1	17345225	17380665	1145	-	NM_003000	protein_coding	TSS30283	P8135	FLJ92337|IP|PGL4|SDH|SDH1|SDH2|SDHIP	succinate dehydrogenase complex iron sulfur subunit B	SDHB
288	PADI2	1.31893	1	1	0.758188	0.758188	1	0	0.399373	0	0	0	1	0	0	11240	#FFE4B3,black			#E0FFFF,black	#E0FFFF,black		PADI2	11240	chr1	17393256	17445948	4363	-	NM_007365	protein_coding	TSS21873	P33534	KIAA0994|PAD-H19|PAD2|PDI2	peptidyl arginine deiminase 2	PADI2
289	PADI1	2.22629	0.696155	0.533403	0.312698	0.239593	0.766213	1.20885	2.36349	0.686333	0.30215	7	13	2	1	29943	#FF6347,black	#E0FFFF,black	#B0E0E6,black	#87CEEB,black	#00BFFF,black	#E0FFFF,black	PADI1	29943	chr1	17531621	17572501	3847	+	NM_013358	protein_coding	TSS9955	P22072	HPAD10|PAD1|PDI|PDI1	peptidyl arginine deiminase 1	PADI1
290	PADI3	1	1	1	1	1	1	0	0	0	0	0	0	0	0	51702							PADI3	51702	chr1	17575593	17610727	3188	+	NM_016233	protein_coding	TSS16190	P10207	MGC126307|MGC126308|PAD3|PDI3	peptidyl arginine deiminase 3	PADI3
291	PADI4	1	1	1	1	1	1	0	0	0	0	0	0	0	0	23569							PADI4	23569	chr1	17634690	17690495	2265	+	NM_012387	protein_coding	TSS12101	P19509	PAD|PAD4|PADI5|PDI4|PDI5	peptidyl arginine deiminase 4	PADI4
292	PADI6	1	1	1	1	1	1	0	0	0	0	0	0	0	0	353238							PADI6	353238	chr1	17698691	17728195	2396	+	NM_207421	protein_coding	TSS29995	P34390	.	peptidyl arginine deiminase 6	PADI6
293	RCC2	1.45821	1.31535	1.28155	0.902035	0.878854	0.974302	7.36582	7.91001	7.76127	7.72371	875	751	709	903	55920	#FFE4B3,black	#FFE4B3,black	#FFE4B3,black				RCC2	55920	chr1	17733251	17766250	4122	-	NM_018715	protein_coding	TSS16050	P21443	DKFZp762N0610|KIAA1470|TD-60	regulator of chromosome condensation 2	RCC2
294	ARHGEF10L	0.86551	1.66758	1.16686	1.9267	1.34817	0.699732	4.42106	4.21268	5.15881	4.64369	109	55	114	103	55160		#FFA07A,black		#FFA07A,black	#FFE4B3,black	#E0FFFF,black	ARHGEF10L	55160	chr1	17866330	18024370	4494	+	NM_018125	protein_coding	TSS30999	P4055	FLJ10521|GrinchGEF|KIAA1626	Rho guanine nucleotide exchange factor 10 like	ARHGEF10L
295	ACTL8	1	1	1	1	1	1	0	0	0	0	0	0	0	0	81569							ACTL8	81569	chr1	18081808	18153558	1861	+	NM_030812	protein_coding	TSS1277	P9423	CT57	actin like 8	ACTL8
296	LOC101927876	1	1	1	1	1	1	0	0	0	0	0	0	0	0	101927876							LOC101927876	101927876	chr1	18392151	18400905	2470	+	NR_125946	.	TSS16617	.	.	uncharacterized LOC101927876	LOC101927876
297	IGSF21	1	1	1	1	1	1	0	0	0	0	0	0	0	0	84966							IGSF21	84966	chr1	18434240	18704977	1944	+	NM_032880	protein_coding	TSS29412	P18593	FLJ41177|MGC15730	immunoglobin superfamily member 21	IGSF21
298	KLHDC7A	0.842203	0.842203	0.842203	1	1	1	0.247761	0	0	0	1	0	0	0	127707							KLHDC7A	127707	chr1	18807424	18812480	5057	+	NM_152375	protein_coding	TSS32259	P5580	FLJ38753|RP11-422P22.2	kelch domain containing 7A	KLHDC7A
299	PAX7	1	1	1	1	1	1	0	0	0	0	0	0	0	0	5081							PAX7	5081	chr1	18957500	19075360	6182	+	NM_002584	protein_coding	TSS21448	P30088	FLJ37460|HUP1|PAX7B|RMS2	paired box 7	PAX7
300	TAS1R2	1	1	1	1	1	1	0	0	0	0	0	0	0	0	80834							TAS1R2	80834	chr1	19166093	19186155	2521	-	NM_152232	protein_coding	TSS7930	P16615	GPR71|T1R2|TR2	taste 1 receptor member 2	TAS1R2
301	ALDH4A1	1.57082	1.88766	1.35113	1.2017	0.860138	0.715767	3.9119	4.56342	4.8285	4.34606	75	71	90	83	8659	#FFA07A,black	#FFA07A,black	#FFE4B3,black			#E0FFFF,black	ALDH4A1	8659	chr1	19197924	19229293	2568	-	NM_170726	protein_coding	TSS26350	P8572	ALDH4|DKFZp779M035|P5CD|P5CDh	aldehyde dehydrogenase 4 family member A1	ALDH4A1
302	IFFO2	0.817916	1.80088	0.923022	2.20179	1.1285	0.51254	2.3567	2.06673	3.2054	2.24114	22	10	27	16	126917		#FFA07A,black		#FF6347,black		#B0E0E6,black	IFFO2	126917	chr1	19230774	19282826	5835	-	NM_001136265	protein_coding	TSS16075	P30662	.	intermediate filament family orphan 2	IFFO2
303	UBR4	0.723075	0.817183	0.947581	1.13015	1.31049	1.15957	6.8255	6.35772	6.53423	6.74782	600	254	301	457	23352	#E0FFFF,black				#FFE4B3,black		UBR4	23352	chr1	19401000	19536746	15882	-	NM_020765	protein_coding	TSS24939	P17768	FLJ41863|KIAA0462|KIAA1307|RBAF600|ZUBR1|p600	ubiquitin protein ligase E3 component n-recognin 4	UBR4
304	EMC1	0.707479	0.783548	0.972411	1.10752	1.37447	1.24104	5.51072	5.01148	5.15881	5.47036	238	98	114	186	23065	#E0FFFF,black	#E0FFFF,black			#FFE4B3,black		EMC1	23065	chr1	19542158	19578053	6665	-	NM_015047	protein_coding	TSS3052	P26543	.	ER membrane protein complex subunit 1	EMC1
305	MRTO4	1.12059	1.28972	0.754223	1.15093	0.673056	0.584796	7.24272	7.40698	7.60978	6.83578	803	529	638	486	51154		#FFE4B3,black	#E0FFFF,black		#E0FFFF,black	#B0E0E6,black	MRTO4	51154	chr1	19578075	19586622	2273	+	NM_016183	protein_coding	TSS32824	P10534	C1orf33|MRT4|dJ657E11.4	MRT4 homolog, ribosome maturation factor	MRTO4
306	AKR7L	0.842203	0.842203	2.80437	1	3.32981	3.32981	0.247761	0	0	1.73544	1	0	0	10	246181			#FF6347,black		#FF6347,black	#FF6347,black	AKR7L	246181	chr1	19592476	19600568	2314	-	NR_040288	misc_RNA	TSS10320	.	AFAR3|AKR7A4	aldo-keto reductase family 7-like (gene /pseudogene)	AKR7L
307	AKR7A3	1.64803	0.842203	1.43085	0.511037	0.868223	1.69894	0.247761	0.968499	0	0.764637	1	3	0	3	22977	#FFA07A,black		#FFE4B3,black	#B0E0E6,black		#FFA07A,black	AKR7A3	22977	chr1	19609057	19615280	1241	-	NM_012067	protein_coding	TSS9229	P11343	AFAR2	aldo-keto reductase family 7, member A3 (aflatoxin aldehyde reductase)	AKR7A3
308	LOC100506730	0.494431	0.181623	0.593311	0.367338	1.19999	3.26671	2.84458	1.82842	0.383601	2.09144	33	8	1	14	100506730	#87CEEB,black	#00BFFF,black	#B0E0E6,black	#87CEEB,black		#FF6347,black	LOC100506730	100506730	chr1	19619741	19622230	2490	-	NR_037847	lncRNA	TSS13274	.	.	uncharacterized LOC100506730	LOC100506730
309	AKR7A2	0.95249	1.81942	0.714543	1.91017	0.750184	0.392731	5.29359	5.22337	6.15707	4.80868	204	114	231	116	8574		#FFA07A,black	#E0FFFF,black	#FFA07A,black	#E0FFFF,black	#87CEEB,black	AKR7A2	8574	chr1	19629202	19638640	2619	-	NM_003689	protein_coding	TSS6434	P1660	AFAR|AFAR1|AFB1-AR1|AKR7	aldo-keto reductase family 7, member A2	AKR7A2
310	PQLC2	1.81236	0.696155	0.432612	0.384114	0.238701	0.621431	1.20885	2.06673	0.686333	0	7	10	2	0	54896	#FFA07A,black	#E0FFFF,black	#87CEEB,black	#87CEEB,black	#00BFFF,black	#B0E0E6,black	PQLC2	54896	chr1	19638740	19658922	2776	+	NM_017765	protein_coding	TSS32372	P18548	FLJ20320|FLJ23906|FLJ26661|FLJ26665	PQ loop repeat containing 2	PQLC2
311	CAPZB	1.2661	1.29305	1.08137	1.02128	0.854097	0.836297	9.82718	10.1676	10.198	9.94004	4843	3603	3853	4212	832	#FFE4B3,black	#FFE4B3,black					CAPZB	832	chr1	19665267	19812135	2907	-	NM_001282162	protein_coding	TSS716	P14791	CAPB|CAPPB|CAPZ|MGC104401|MGC129749|MGC129750	capping actin protein of muscle Z-line beta subunit	CAPZB
312	MINOS1	1.00322	0.761904	0.911352	0.759456	0.908424	1.19615	6.08907	6.09371	5.69675	5.95515	358	211	167	262	440574		#E0FFFF,black		#E0FFFF,black			MINOS1	440574	chr1	19923471	19956315	4231	+	NM_001204083	protein_coding	TSS11669	.	.	mitochondrial inner membrane organizing system 1	MINOS1
313	MINOS1-NBL1	0.716152	0.612291	1.94793	0.854973	2.72	3.18138	1.85722	1.37555	1.1495	2.81916	14	5	4	26	100532736	#E0FFFF,black	#B0E0E6,black	#FFA07A,black		#FF6347,black	#FF6347,black	MINOS1-NBL1	100532736	chr1	19923471	19923603	133	+	NM_001204089	protein_coding	TSS11669	P11381	.	MINOS1-NBL1 readthrough	MINOS1-NBL1
314	RPS14P3	1.04449	1.52131	0.913896	1.45651	0.87497	0.600731	8.89414	8.95694	9.49945	8.76424	2534	1555	2373	1862	644068		#FFA07A,black		#FFE4B3,black		#B0E0E6,black	RPS14P3	644068	chr1	19934301	19935138	838	+	NR_077246	misc_RNA	TSS493	.	RPS14_1_16	ribosomal protein S14 pseudogene 3	RPS14P3
315	NBL1	1.22543	2.05458	0.895919	1.67662	0.731106	0.436059	5.61367	5.90696	6.65252	5.45511	256	185	327	184	4681		#FF6347,black		#FFA07A,black	#E0FFFF,black	#87CEEB,black	NBL1	4681	chr1	19969723	19984949	3262	+	NM_001278164	protein_coding	TSS9193	P11381	D1S1733E|DAN|DAND1|MGC8972|NB|NO3	neuroblastoma 1, DAN family BMP antagonist	NBL1
316	HTR6	1	1	1	1	1	1	0	0	0	0	0	0	0	0	3362							HTR6	3362	chr1	19991780	20007459	3388	+	NM_000871	protein_coding	TSS9215	P30946	5-HT6|5-HT6R	5-hydroxytryptamine receptor 6	HTR6
317	TMCO4	0.64282	0.781675	0.509496	1.21601	0.792595	0.6518	4.20357	3.56606	3.84821	3.23071	93	34	44	36	255104	#B0E0E6,black	#E0FFFF,black	#B0E0E6,black		#E0FFFF,black	#B0E0E6,black	TMCO4	255104	chr1	20008706	20126410	2974	-	NM_181719	protein_coding	TSS19586	P19835	DKFZp686C23231|RP5-1056L3.6	transmembrane and coiled-coil domains 4	TMCO4
318	RNF186	1	1	1	1	1	1	0	0	0	0	0	0	0	0	54546							RNF186	54546	chr1	20140522	20141771	1250	-	NM_019062	protein_coding	TSS1828	P32899	FLJ20225|RP11-91K11.1	ring finger protein 186	RNF186
319	OTUD3	0.984513	1.75032	2.95237	1.77786	2.99882	1.68676	1.20885	1.18633	2.01648	2.77073	7	4	10	25	23252		#FFA07A,black	#FF6347,black	#FFA07A,black	#FF6347,black	#FFA07A,black	OTUD3	23252	chr1	20208888	20239437	6514	+	NM_015207	protein_coding	TSS22599	P15264	DUBA4|KIAA0459|RP11-460G22.1	OTU deubiquitinase 3	OTUD3
320	PLA2G2E	1	1	1	1	1	1	0	0	0	0	0	0	0	0	30814							PLA2G2E	30814	chr1	20246800	20250110	487	-	NM_014589	protein_coding	TSS1301	P2426	.	phospholipase A2 group IIE	PLA2G2E
321	PLA2G2A	1	1	1	1	1	1	0	0	0	0	0	0	0	0	5320							PLA2G2A	5320	chr1	20301924	20306932	969	-	NM_001161728	protein_coding	TSS11259	P9503	MOM1|PLA2|PLA2B|PLA2L|PLA2S|PLAS1|sPLA2	phospholipase A2 group IIA	PLA2G2A
322	PLA2G5	1	1	1	1	1	1	0	0	0	0	0	0	0	0	5322							PLA2G5	5322	chr1	20396701	20418394	1894	+	NM_000929	protein_coding	TSS13425	P24710	DKFZp686C2294|GV-PLA2|MGC46205|PLA2-10|hVPLA(2)	phospholipase A2 group V	PLA2G5
323	PLA2G2D	1	1	1	1	1	1	0	0	0	0	0	0	0	0	26279							PLA2G2D	26279	chr1	20439143	20446059	1970	-	NM_001271814	protein_coding	TSS21593	P2341	SPLASH|sPLA2S	phospholipase A2 group IID	PLA2G2D
324	PLA2G2F	1	1	1	1	1	1	0	0	0	0	0	0	0	0	64600							PLA2G2F	64600	chr1	20465823	20476879	2719	+	NM_022819	protein_coding	TSS30760	P19626	FLJ25429|FLJ36326	phospholipase A2 group IIF	PLA2G2F
325	PLA2G2C	1	1	1	1	1	1	0	0	0	0	0	0	0	0	391013							PLA2G2C	391013	chr1	20490484	20501687	453	-	NM_001105572	protein_coding	TSS23318	P8678	.	phospholipase A2 group IIC	PLA2G2C
326	UBXN10-AS1	1	1	1	1	1	1	0	0	0	0	0	0	0	0	101928017							UBXN10-AS1	101928017	chr1	20510736	20512979	509	-	NR_110078	lncRNA	TSS20107	.	.	UBXN10 antisense RNA 1	UBXN10-AS1
327	UBXN10	1	1	1	1	1	1	0	0	0	0	0	0	0	0	127733							UBXN10	127733	chr1	20512571	20522541	5578	+	NM_152376	protein_coding	TSS14625	P16781	FLJ25429|UBXD3	UBX domain protein 10	UBXN10
328	VWA5B1	1	1	1	1	1	1	0	0	0	0	0	0	0	0	127731							VWA5B1	127731	chr1	20617412	20681387	4475	+	NM_001039500	protein_coding	TSS25656	P7680	FLJ32784|FLJ43845	von Willebrand factor A domain containing 5B1	VWA5B1
329	LINC01141	1	1	1	1	1	1	0	0	0	0	0	0	0	0	339505							LINC01141	339505	chr1	20686294	20755287	3783	-	NR_033887	lncRNA	TSS23539	.	.	long intergenic non-protein coding RNA 1141	LINC01141
330	CAMK2N1	1.04902	0.80738	0.990964	0.769654	0.94466	1.22738	7.05423	7.12327	6.74555	7.04114	704	434	349	561	55450				#E0FFFF,black			CAMK2N1	55450	chr1	20808884	20812728	2351	-	NM_018584	protein_coding	TSS12514	P35469	MGC22256|PRO1489|RP11-401M16.1	calcium /calmodulin dependent protein kinase II inhibitor 1	CAMK2N1
331	MUL1	0.869036	1.24004	0.877181	1.42691	1.00937	0.707382	4.70634	4.50383	5.01673	4.51729	134	68	103	94	79594				#FFE4B3,black		#E0FFFF,black	MUL1	79594	chr1	20825941	20834674	2458	-	NM_024544	protein_coding	TSS4015	P2001	C1orf166|FLJ12875|GIDE|MAPL|MULAN|RNF218|RP11-401M16.2	mitochondrial E3 ubiquitin protein ligase 1	MUL1
332	FAM43B	0.842203	0.842203	0.842203	1	1	1	0.247761	0	0	0	1	0	0	0	163933							FAM43B	163933	chr1	20878932	20881513	2582	+	NM_207334	protein_coding	TSS19304	P24938	FLJ44952	family with sequence similarity 43 member B	FAM43B
333	CDA	0.347992	0.453989	0.591219	1.30459	1.69894	1.30228	1.52287	0	0.383601	0.764637	10	0	1	3	978	#87CEEB,black	#87CEEB,black	#B0E0E6,black	#FFE4B3,black	#FFA07A,black	#FFE4B3,black	CDA	978	chr1	20915444	20945400	959	+	NM_001785	protein_coding	TSS27710	P11942	CDD	cytidine deaminase	CDA
334	PINK1	1.18537	2.36669	0.821146	1.99659	0.692735	0.346959	6.27159	6.51692	7.51446	5.9873	407	284	597	268	65018		#FF6347,black		#FFA07A,black	#E0FFFF,black	#87CEEB,black	PINK1	65018	chr1	20959948	20978004	2660	+	NM_032409	protein_coding	TSS7817	P26390	BRPK|FLJ27236|PARK6	PTEN induced putative kinase 1	PINK1
335	PINK1-AS	1.15313	1.91498	0.881711	1.66067	0.764623	0.46043	7.43149	7.63705	8.36882	7.24987	916	621	1082	649	100861548		#FFA07A,black		#FFA07A,black	#E0FFFF,black	#87CEEB,black	PINK1-AS	100861548	chr1	20969150	20978686	4443	-	NR_046507	antisense_RNA	TSS20815	.	.	PINK1 antisense RNA	PINK1-AS
336	DDOST	1.25117	1.58075	1.04625	1.26341	0.836217	0.661871	7.08641	7.40969	7.74702	7.15164	720	530	702	606	1650	#FFE4B3,black	#FFA07A,black		#FFE4B3,black		#B0E0E6,black	DDOST	1650	chr1	20978260	20988037	2126	-	NM_005216	protein_coding	TSS33473	P34630	AGER1|KIAA0115|MGC2191|OKSWcl45|OST|OST48|WBP1	dolichyl-diphosphooligosaccharide--protein glycosyltransferase non-catalytic subunit	DDOST
337	KIF17	1.25269	1.03015	0.789316	0.822355	0.630099	0.766213	0.643475	0.968499	0.686333	0.30215	3	3	2	1	57576	#FFE4B3,black		#E0FFFF,black		#B0E0E6,black	#E0FFFF,black	KIF17	57576	chr1	20990507	21044510	4637	-	NM_020816	protein_coding	TSS10847	P28260	KIAA1405|KIF17B|KIF3X	kinesin family member 17	KIF17
338	SH2D5	0.570587	0.564384	0.835774	0.989127	1.46476	1.48086	1.20885	0.399373	0.383601	0.950038	7	1	1	4	400745	#B0E0E6,black	#B0E0E6,black			#FFE4B3,black	#FFE4B3,black	SH2D5	400745	chr1	21046225	21059133	3834	-	NM_001103160	protein_coding	TSS18432	P34697	FLJ41242|FLJ41847|FLJ42879	SH2 domain containing 5	SH2D5
339	HP1BP3	0.88037	0.521285	0.968392	0.59212	1.09998	1.8577	7.02755	6.84373	6.08769	6.98121	691	357	220	538	50809		#B0E0E6,black		#B0E0E6,black		#FFA07A,black	HP1BP3	50809	chr1	21069171	21113181	3921	-	NM_016287	protein_coding	TSS27065	P20537	HP1-BP74|MGC43701	heterochromatin protein 1 binding protein 3	HP1BP3
340	EIF4G3	0.762568	0.471553	1.39403	0.618375	1.82807	2.95625	6.24332	5.85226	5.15881	6.72258	399	178	114	449	8672	#E0FFFF,black	#87CEEB,black	#FFE4B3,black	#B0E0E6,black	#FFA07A,black	#FF6347,black	EIF4G3	8672	chr1	21132785	21503381	6967	-	NM_003760	protein_coding	TSS781	P32454	eIF-4G 3|eIF4G 3|eIF4GII	eukaryotic translation initiation factor 4 gamma 3	EIF4G3
341	ECE1	0.873409	0.82117	0.861146	0.94019	0.985959	1.04868	6.83263	6.63736	6.54838	6.61696	603	309	304	417	1889							ECE1	1889	chr1	21543740	21672034	5262	-	NM_001397	protein_coding	TSS14329	P31753	ECE	endothelin converting enzyme 1	ECE1
342	LOC100506801	1	1	1	1	1	1	0	0	0	0	0	0	0	0	100506801							LOC100506801	100506801	chr1	21619783	21626362	2574	+	NR_038404	lncRNA	TSS3861	.	.	uncharacterized LOC100506801	LOC100506801
343	NBPF3	0.977157	1.14072	1.3425	1.16739	1.37388	1.17689	4.03243	3.99909	4.22238	4.45735	82	47	58	90	84224			#FFE4B3,black		#FFE4B3,black		NBPF3	84224	chr1	21766583	21811393	4471	+	NM_001256416	protein_coding	TSS7567	P15342	AE2|DKFZp434D177	neuroblastoma breakpoint family member 3	NBPF3
344	ALPL	0.673017	0.287773	0.421882	0.427587	0.626852	1.46602	4.01582	3.44453	2.21882	2.77073	81	31	12	25	249	#E0FFFF,black	#87CEEB,black	#87CEEB,black	#87CEEB,black	#B0E0E6,black	#FFE4B3,black	ALPL	249	chr1	21835858	21904905	2596	+	NM_000478	protein_coding	TSS5509	P23651	AP-TNAP|APTNAP|FLJ40094|FLJ93059|HOPS|MGC161443|MGC167935|TNAP|TNSALP	alkaline phosphatase, liver /bone /kidney	ALPL
345	RAP1GAP	1.63787	1	1.69894	0.610549	1.03729	1.69894	0	0.71182	0	0.764637	0	2	0	3	5909	#FFA07A,black		#FFA07A,black	#B0E0E6,black		#FFA07A,black	RAP1GAP	5909	chr1	21922708	21995856	3572	-	NM_002885	protein_coding	TSS13325	P30726	KIAA0474|RAP1GA1|RAP1GAP1|RAP1GAPII|RAPGAP	RAP1 GTPase activating protein	RAP1GAP
346	USP48	0.893403	0.448668	1.21973	0.502201	1.36527	2.71856	6.30274	6.14012	5.14646	6.5893	416	218	113	409	84196		#87CEEB,black		#B0E0E6,black	#FFE4B3,black	#FF6347,black	USP48	84196	chr1	22004792	22109688	5338	-	NM_032236	protein_coding	TSS26939	P5783	DKFZp762M1713|MGC132556|MGC14879|RAP1GA1|USP31	ubiquitin specific peptidase 48	USP48
347	LDLRAD2	0.656951	0.564912	0.860349	0.8599	1.30961	1.52298	6.27159	5.66544	5.44768	6.05458	407	156	140	281	401944	#B0E0E6,black	#B0E0E6,black			#FFE4B3,black	#FFA07A,black	LDLRAD2	401944	chr1	22138758	22151714	4012	+	NM_001013693	protein_coding	TSS11895	P30978	.	low density lipoprotein receptor class A domain containing 2	LDLRAD2
348	HSPG2	0.67503	0.581256	0.873053	0.861081	1.29335	1.50201	6.25044	5.68346	5.46768	6.05458	401	158	142	281	3339	#E0FFFF,black	#B0E0E6,black			#FFE4B3,black	#FFA07A,black	HSPG2	3339	chr1	22148725	22263790	14340	-	NM_005529	protein_coding	TSS26199	P10360	PLC|PRCAN|SJA|SJS|SJS1	heparan sulfate proteoglycan 2	HSPG2
349	CELA3B	1	1	1	1	1	1	0	0	0	0	0	0	0	0	23436							CELA3B	23436	chr1	22303418	22315847	1003	+	NM_007352	protein_coding	TSS2107	P27118	CBPP|E1|EL-1|ELA3B	chymotrypsin like elastase family member 3B	CELA3B
350	CELA3A	1	1	1	1	1	1	0	0	0	0	0	0	0	0	10136							CELA3A	10136	chr1	22328149	22339035	907	+	NM_005747	protein_coding	TSS18862	P30330	ELA3|ELA3A	chymotrypsin like elastase family member 3A	CELA3A
351	LOC101928043	1	1.60919	1	1.60919	1	0.621431	0	0	0.686333	0	0	0	2	0	101928043		#FFA07A,black		#FFA07A,black		#B0E0E6,black	LOC101928043	101928043	chr1	22350487	22352541	698	-	NR_110692	.	TSS3394	.	.	uncharacterized LOC101928043	LOC101928043
352	LINC00339	0.82916	0.758356	0.49009	0.914607	0.591068	0.646253	2.95327	2.683	2.55422	1.92439	36	17	16	12	29092		#E0FFFF,black	#87CEEB,black		#B0E0E6,black	#B0E0E6,black	LINC00339	29092	chr1	22351684	22357717	2326	+	NR_023918	lncRNA	TSS32027	.	.	long intergenic non-protein coding RNA 339	LINC00339
353	CDC42	0.88653	0.586466	1.14877	0.66153	1.2958	1.9588	8.0272	7.85344	7.25732	8.22729	1387	722	499	1282	998		#B0E0E6,black		#B0E0E6,black	#FFE4B3,black	#FFA07A,black	CDC42	998	chr1	22379120	22419436	3155	+	NM_044472	protein_coding	TSS190	P20255	CDC42Hs|G25K	cell division cycle 42	CDC42
354	WNT4	1	1.30459	1.46596	1.30459	1.46596	1.12369	0	0	0.383601	0.551848	0	0	1	2	54361		#FFE4B3,black	#FFE4B3,black	#FFE4B3,black	#FFE4B3,black		WNT4	54361	chr1	22443798	22469519	3905	-	NM_030761	protein_coding	TSS20509	P14897	SERKAL|WNT-4	Wnt family member 4	WNT4
355	ZBTB40	0.821903	1.09699	0.755688	1.33469	0.919437	0.688876	4.06509	3.78213	4.19864	3.66096	84	40	57	50	9923			#E0FFFF,black	#FFE4B3,black		#E0FFFF,black	ZBTB40	9923	chr1	22778344	22857650	8992	+	NM_001083621	protein_coding	TSS17951	P18761	KIAA0478|MGC133098|ZNF923	zinc finger and BTB domain containing 40	ZBTB40
356	EPHA8	1	1	1	1	1	1	0	0	0	0	0	0	0	0	2046							EPHA8	2046	chr1	22890004	22930087	4996	+	NM_001006943	protein_coding	TSS32759	P9717	EEK|EK3|HEK3|KIAA1459	EPH receptor A8	EPHA8
357	C1QA	1	1.30459	1	1.30459	1	0.766522	0	0	0.383601	0	0	0	1	0	712		#FFE4B3,black		#FFE4B3,black		#E0FFFF,black	C1QA	712	chr1	22963118	22966175	1098	+	NM_015991	protein_coding	TSS27942	P15780	.	complement component 1, q subcomponent, A chain	C1QA
358	C1QC	1	1	1	1	1	1	0	0	0	0	0	0	0	0	714							C1QC	714	chr1	22970118	22974603	1168	+	NM_172369	protein_coding	TSS13877	P10456	C1Q-C|C1QG|FLJ27103	complement component 1, q subcomponent, C chain	C1QC
359	C1QB	1	1	1	1	1	1	0	0	0	0	0	0	0	0	713							C1QB	713	chr1	22979682	22988029	1044	+	NM_000491	protein_coding	TSS33477	P30942	.	complement component 1, q subcomponent, B chain	C1QB
360	EPHB2	0.543426	0.710022	0.794325	1.30657	1.4617	1.11873	3.69946	2.81962	3.2054	3.36726	64	19	27	40	2048	#B0E0E6,black	#E0FFFF,black	#E0FFFF,black	#FFE4B3,black	#FFE4B3,black		EPHB2	2048	chr1	23037331	23247993	11011	+	NM_001309192	protein_coding	TSS16425	P22063	CAPB|DRT|EK5|EPHT3|ERK|Hek5|MGC87492|PCBC|Tyro5	EPH receptor B2	EPHB2
361	LACTBL1	1	1	1	1	1	1	0	0	0	0	0	0	0	0	646262							LACTBL1	646262	chr1	23279536	23291923	1733	-	NM_001289974	protein_coding	TSS33579	P13423	.	lactamase beta like 1	LACTBL1
362	C1orf234	1	1	1	1	1	1	0	0	0	0	0	0	0	0	729059							C1orf234	729059	chr1	23337327	23342343	510	-	NM_001242521	protein_coding	TSS29992	P4117	.	chromosome 1 open reading frame 234	C1orf234
363	KDM1A	0.805959	0.743382	0.710086	0.922357	0.881045	0.955211	4.42106	4.10983	3.99323	3.92712	109	51	49	61	23028		#E0FFFF,black	#E0FFFF,black				KDM1A	23028	chr1	23345941	23410184	3107	+	NM_001009999	protein_coding	TSS24771	P34503	AOF2|BHC110|KDM1|KIAA0601|LSD1	lysine (K)-specific demethylase 1A	KDM1A
364	LUZP1	0.632342	0.405794	1.02293	0.641732	1.61769	2.52082	7.18816	6.52693	5.88698	7.22087	773	286	191	636	7798	#B0E0E6,black	#87CEEB,black		#B0E0E6,black	#FFA07A,black	#FF6347,black	LUZP1	7798	chr1	23410516	23495351	8487	-	NM_001142546	protein_coding	TSS33254	P16589	FLJ35697|KIAA0601|LUZP	leucine zipper protein 1	LUZP1
365	HTR1D	1	1	1	1	1	1	0	0	0	0	0	0	0	0	3352							HTR1D	3352	chr1	23518388	23521222	2835	-	NM_000864	protein_coding	TSS15406	P633	5-HT1D|HT1DA|HTR1DA|HTRL|RDC4	5-hydroxytryptamine receptor 1D	HTR1D
366	LINC01355	0.516312	0.516312	1.11777	1	2.1649	2.1649	0.953685	0	0	1.1143	5	0	0	5	100996511	#B0E0E6,black	#B0E0E6,black			#FF6347,black	#FF6347,black	LINC01355	100996511	chr1	23607802	23612011	3511	-	NR_110616	lncRNA	TSS24776	.	.	long intergenic non-protein coding RNA 1355	LINC01355
367	HNRNPR	0.801111	0.551876	0.872358	0.688889	1.08894	1.58071	7.55737	7.23744	6.69979	7.36036	1000	470	338	701	10236		#B0E0E6,black		#E0FFFF,black		#FFA07A,black	HNRNPR	10236	chr1	23631181	23670857	7831	-	NM_005826	protein_coding	TSS17725	P19765	FLJ25714|HNRPR|hnRNP R|hnRNP-R	heterogeneous nuclear ribonucleoprotein R	HNRNPR
368	ZNF436	1.12652	0.645682	1.51167	0.573163	1.34189	2.3412	1.78061	1.95249	1.1495	2.37675	13	9	4	18	80818		#B0E0E6,black	#FFA07A,black	#B0E0E6,black	#FFE4B3,black	#FF6347,black	ZNF436	80818	chr1	23685941	23696357	4493	-	NM_030634	protein_coding	TSS3611	P17391	KIAA1710|ZNF|Zfp46	zinc finger protein 436	ZNF436
369	ZNF436-AS1	1.86052	0.44415	1.30488	0.238723	0.701353	2.93794	1.85722	2.75292	0.686333	2.24114	14	18	2	16	148898	#FFA07A,black	#87CEEB,black	#FFE4B3,black	#00BFFF,black	#E0FFFF,black	#FF6347,black	ZNF436-AS1	148898	chr1	23695464	23698330	3559	+	NR_033690	lncRNA	TSS26077	.	.	ZNF436 antisense RNA 1	ZNF436-AS1
370	TCEA3	0.823688	1.00709	0.593555	1.22265	0.720607	0.589379	5.72006	5.44023	5.73025	4.96752	276	133	171	130	6920			#B0E0E6,black		#E0FFFF,black	#B0E0E6,black	TCEA3	6920	chr1	23707402	23751272	1750	-	NM_003196	protein_coding	TSS12595	P1580	TFIIS|TFIIS.H	transcription elongation factor A3	TCEA3
371	ASAP3	0.932039	1.94111	1.91329	2.08265	2.0528	0.98567	1.92996	1.82842	2.88684	2.86601	15	8	21	27	55616		#FFA07A,black	#FFA07A,black	#FF6347,black	#FF6347,black		ASAP3	55616	chr1	23755056	23810750	4129	-	NM_001143778	protein_coding	TSS21494	P15823	ACAP4|CENTB6|DDEFL1|FLJ20199|UPLC1	ArfGAP with SH3 domain, ankyrin repeat and PH domain 3	ASAP3
372	E2F2	2.27355	6.09994	1.53505	2.68301	0.67518	0.25165	0.643475	1.82842	3.25227	1.26176	3	8	28	6	1870	#FF6347,black	#FF4500,black	#FFA07A,black	#FF6347,black	#E0FFFF,black	#87CEEB,black	E2F2	1870	chr1	23832920	23857712	5193	-	NM_004091	protein_coding	TSS16725	P8942	E2F-2	E2F transcription factor 2	E2F2
373	LOC101928163	1	1	1	1	1	1	0	0	0	0	0	0	0	0	101928163							LOC101928163	101928163	chr1	23848422	23854911	1212	+	NR_110799	lncRNA	TSS15615	.	.	uncharacterized LOC101928163	LOC101928163
374	ID3	0.998736	2.04828	1.19859	2.05087	1.2001	0.585168	8.56643	8.5646	9.60084	8.82776	2018	1184	2546	1946	3399		#FF6347,black		#FF6347,black		#B0E0E6,black	ID3	3399	chr1	23884421	23886285	1239	-	NM_002167	protein_coding	TSS3735	P67	HEIR-1|bHLHb25	inhibitor of DNA binding 3, HLH protein	ID3
375	MDS2	1	1	1	1	1	1	0	0	0	0	0	0	0	0	259283							MDS2	259283	chr1	23953824	23967056	1027	+	NR_027042	lncRNA	TSS20979	.	.	myelodysplastic syndrome 2 translocation associated	MDS2
376	RPL11	0.930751	0.519589	1.24849	0.558247	1.34138	2.40283	8.70177	8.59823	7.75721	9.02195	2217	1212	707	2227	6135		#B0E0E6,black		#B0E0E6,black	#FFE4B3,black	#FF6347,black	RPL11	6135	chr1	24018269	24022915	782	+	NM_000975	protein_coding	TSS8920	P20451	DBA7|GIG34	ribosomal protein L11	RPL11
377	TCEB3	0.697134	0.511305	0.768842	0.733439	1.10286	1.50369	6.22175	5.70126	5.25401	5.84251	393	160	122	242	6924	#E0FFFF,black	#B0E0E6,black	#E0FFFF,black	#E0FFFF,black		#FFA07A,black	TCEB3	6924	chr1	24069856	24088549	4943	+	NM_003198	.	TSS12304	P25455	EloA|FLJ38760|FLJ42849|SIII|SIII p110|TCEB3A	transcription elongation factor B subunit 3	TCEB3
378	TCEB3-AS1	1.05605	2.11784	0.631144	2.00545	0.597648	0.298012	1.614	1.69267	2.69659	0.950038	11	7	18	4	100506963		#FF6347,black	#B0E0E6,black	#FF6347,black	#B0E0E6,black	#87CEEB,black	TCEB3-AS1	100506963	chr1	24086872	24104787	1084	-	NR_038280	.	TSS33547	.	.	TCEB3 antisense RNA 1	TCEB3-AS1
379	PITHD1	1.03798	1.066	1.04683	1.02699	1.00853	0.982018	5.05426	5.10803	5.14646	5.12028	172	105	113	145	57095							PITHD1	57095	chr1	24104876	24114722	1622	+	NM_020362	protein_coding	TSS7772	P21129	.	PITH domain containing 1	PITHD1
380	LYPLA2	0.624585	1.13507	0.585941	1.81732	0.938129	0.516216	5.85227	5.17324	6.03505	5.0811	303	110	212	141	11313	#B0E0E6,black		#B0E0E6,black	#FFA07A,black		#B0E0E6,black	LYPLA2	11313	chr1	24117646	24122029	1624	+	NM_007260	protein_coding	TSS32505	P7868	APT-2|DJ886K2.4	lysophospholipase II	LYPLA2
381	GALE	1.21843	1.92217	0.623015	1.57758	0.511326	0.324121	4.49484	4.77987	5.43758	3.81218	115	83	139	56	2582		#FFA07A,black	#B0E0E6,black	#FFA07A,black	#B0E0E6,black	#87CEEB,black	GALE	2582	chr1	24122089	24127294	1724	-	NM_000403	protein_coding	TSS19813	P25862	FLJ95174|FLJ97302|SDR1E1	UDP-galactose-4-epimerase	GALE
382	HMGCL	1.14073	2.89565	1.01286	2.53843	0.887905	0.349786	3.72012	3.91007	5.25401	3.73855	65	44	122	53	3155		#FF6347,black		#FF6347,black		#87CEEB,black	HMGCL	3155	chr1	24128367	24151949	1608	-	NM_001166059	protein_coding	TSS26618	P31320	HL	3-hydroxymethyl-3-methylglutaryl-CoA lyase	HMGCL
383	FUCA1	0.862577	1.03827	1.65514	1.20368	1.91884	1.59414	3.69946	3.48619	3.75364	4.42642	64	32	41	88	2517			#FFA07A,black		#FFA07A,black	#FFA07A,black	FUCA1	2517	chr1	24171572	24194859	2117	-	NM_000147	protein_coding	TSS3672	P17490	FUCA	fucosidase, alpha-L- 1, tissue	FUCA1
384	CNR2	1	1	1	1	1	1	0	0	0	0	0	0	0	0	1269							CNR2	1269	chr1	24200460	24239817	1775	-	NM_001841	protein_coding	TSS18706	P21662	CB2|CX5	cannabinoid receptor 2 (macrophage)	CNR2
385	PNRC2	1.29113	0.661838	1.40159	0.512603	1.08555	2.11773	4.64284	5.01148	4.04739	5.12991	128	98	51	146	55629	#FFE4B3,black	#B0E0E6,black	#FFE4B3,black	#B0E0E6,black		#FF6347,black	PNRC2	55629	chr1	24286301	24289949	2414	+	NM_017761	protein_coding	TSS24592	P2755	FLJ20312|MGC99541	proline rich nuclear receptor coactivator 2	PNRC2
386	SRSF10	0.779778	0.78448	1.15915	1.00603	1.48651	1.4776	5.55739	5.19852	5.20719	5.77045	246	112	118	230	10772	#E0FFFF,black	#E0FFFF,black			#FFE4B3,black	#FFE4B3,black	SRSF10	10772	chr1	24290837	24306953	4679	-	NM_001300937	protein_coding	TSS34158	.	DKFZp686H0644|FLJ30749|FLJ43846|FUSIP1|FUSIP2|NSSR|SFRS13|SFRS13A|SRp38|SRrp40|TASR|TASR1|TASR2	serine /arginine-rich splicing factor 10	SRSF10
387	MYOM3	1	1	1	1	1	1	0	0	0	0	0	0	0	0	127294							MYOM3	127294	chr1	24382531	24438665	5800	-	NM_152372	protein_coding	TSS26506	P4061	FLJ35961|MGC71483|RP11-293P20.1	myomesin 3	MYOM3
388	IL22RA1	1	1	1	1	1	1	0	0	0	0	0	0	0	0	58985							IL22RA1	58985	chr1	24446261	24469775	2962	-	NM_021258	protein_coding	TSS12630	P20376	CRF2-9|IL22R|IL22R1	interleukin 22 receptor subunit alpha 1	IL22RA1
389	IFNLR1	1.31893	1	1	0.758188	0.758188	1	0	0.399373	0	0	0	1	0	0	163702	#FFE4B3,black			#E0FFFF,black	#E0FFFF,black		IFNLR1	163702	chr1	24480647	24513765	4476	-	NM_173064	protein_coding	TSS26135	P24621	.	interferon lambda receptor 1	IFNLR1
390	LOC284632	1	1	1	1	1	1	0	0	0	0	0	0	0	0	284632							LOC284632	284632	chr1	24526730	24538180	1846	+	NR_027087	lncRNA	TSS16441	.	.	uncharacterized LOC284632	LOC284632
391	GRHL3	1	1	1	1	1	1	0	0	0	0	0	0	0	0	57822							GRHL3	57822	chr1	24645812	24690970	3425	+	NM_198173	protein_coding	TSS8165	P20784	MGC46624|SOM|TFCP2L4	grainyhead like transcription factor 3	GRHL3
392	STPG1	0.250138	1.08823	0.366692	4.35054	1.46596	0.336961	1.99921	0	2.12119	0.551848	16	0	11	2	90529	#87CEEB,black		#87CEEB,black	#FF4500,black	#FFE4B3,black	#87CEEB,black	STPG1	90529	chr1	24683489	24741587	3047	-	NM_001199013	protein_coding	TSS3455	P34831	.	sperm tail PG-rich repeat containing 1	STPG1
393	NIPAL3	1.13835	0.77263	1.07798	0.678727	0.946963	1.3952	5.70459	5.89154	5.33244	5.81292	273	183	129	237	57185		#E0FFFF,black		#E0FFFF,black		#FFE4B3,black	NIPAL3	57185	chr1	24742245	24799473	5426	+	NM_020448	protein_coding	TSS23688	P3106	DJ462O23.2|DKFZp686E22155|NPAL3	NIPA like domain containing 3	NIPAL3
394	RCAN3AS	1	1.91378	1	1.91378	1	0.522525	0	0	0.936427	0	0	0	3	0	100750325		#FFA07A,black		#FFA07A,black		#B0E0E6,black	RCAN3AS	100750325	chr1	24822823	24828850	336	-	NR_045407	lncRNA	TSS15205	.	.	RCAN3 antisense	RCAN3AS
395	RCAN3	0.442823	0.666678	0.624566	1.50552	1.41042	0.936834	3.34777	2.17258	2.76284	2.6687	49	11	19	23	11123	#87CEEB,black	#E0FFFF,black	#B0E0E6,black	#FFA07A,black	#FFE4B3,black		RCAN3	11123	chr1	24828841	24863510	3139	+	NM_001251979	protein_coding	TSS14765	P26983	DSCR1L2|MCIP3|RCN3|hRCN3	RCAN family member 3	RCAN3
396	LOC100506985	1	1	1	1	1	1	0	0	0	0	0	0	0	0	100506985							LOC100506985	100506985	chr1	24865764	24882515	973	-	NR_109781	lncRNA	TSS32573	.	.	uncharacterized LOC100506985	LOC100506985
397	NCMAP	1	1	1	1	1	1	0	0	0	0	0	0	0	0	400746							NCMAP	400746	chr1	24882567	24935818	3990	+	NM_001010980	protein_coding	TSS19505	P22982	.	non-compact myelin associated protein	NCMAP
398	SRRM1	0.884854	0.644334	1.12338	0.728182	1.26957	1.74347	7.69809	7.5216	7.06397	7.86593	1103	573	436	997	10250		#B0E0E6,black		#E0FFFF,black	#FFE4B3,black	#FFA07A,black	SRRM1	10250	chr1	24969594	24999772	4144	+	NM_005839	protein_coding	TSS32674	P9267	160-KD|MGC39488|POP101|SRM160	serine and arginine repetitive matrix 1	SRRM1
399	CLIC4	0.834746	0.771242	1.5564	0.923925	1.86452	2.01804	6.99189	6.7313	6.61714	7.6301	674	330	319	846	25932		#E0FFFF,black	#FFA07A,black		#FFA07A,black	#FF6347,black	CLIC4	25932	chr1	25071760	25170815	4434	+	NM_013943	protein_coding	TSS6984	P23838	CLIC4L|DKFZp566G223|FLJ38640|H1|MTCLIC|huH1|p64H1	chloride intracellular channel 4	CLIC4
400	RUNX3	1.37321	1.10408	1.36282	0.804016	0.992431	1.23434	5.35432	5.81187	5.49717	5.80091	213	173	145	235	864	#FFE4B3,black		#FFE4B3,black				RUNX3	864	chr1	25226002	25291501	4340	-	NM_004350	protein_coding	TSS7153	P6530	AML2|CBFA3|FLJ34510|MGC16070|PEBP2aC	runt related transcription factor 3	RUNX3
401	SYF2	0.97803	0.686683	1.56103	0.702109	1.5961	2.27329	5.81914	5.78709	5.27686	6.46164	296	170	124	374	25949		#E0FFFF,black	#FFA07A,black	#E0FFFF,black	#FFA07A,black	#FF6347,black	SYF2	25949	chr1	25548767	25559013	1777	-	NM_015484	protein_coding	TSS4786	P35938	CBPIN|DKFZp564O2082|NTC31|P29|fSAP29	SYF2 pre-mRNA splicing factor	SYF2
402	RSRP1	0.672342	0.862085	1.26385	1.28221	1.87977	1.46603	4.48281	3.91007	4.26871	4.82063	114	44	60	117	57035	#E0FFFF,black		#FFE4B3,black	#FFE4B3,black	#FFA07A,black	#FFE4B3,black	RSRP1	57035	chr1	25568740	25573985	1465	-	NM_020317	protein_coding	TSS25299	P3475	.	arginine /serine-rich protein 1	RSRP1
403	RHD	0.936219	0.745717	1.23748	0.796519	1.32178	1.65945	0.806902	0.71182	0.383601	1.1143	4	2	1	5	6007		#E0FFFF,black		#E0FFFF,black	#FFE4B3,black	#FFA07A,black	RHD	6007	chr1	25598977	25656936	3151	+	NM_001282869	protein_coding	TSS32200	P26375	CD240D|DIIIc|MGC165007|RH|RH30|RHCED|RHDVA(TT)|RHDel|RHPII|RHXIII|Rh4|RhDCw|RhII|RhK562-II|RhPI	Rh blood group D antigen	RHD
404	TMEM50A	1.01111	1.20503	1.51139	1.19179	1.49478	1.25423	6.57921	6.59515	6.84828	7.17509	505	300	375	616	23585			#FFA07A,black		#FFE4B3,black	#FFE4B3,black	TMEM50A	23585	chr1	25664789	25688852	2302	+	NM_014313	protein_coding	TSS22243	P36049	IFNRC|SMP1	transmembrane protein 50A	TMEM50A
405	RHCE	0.756208	1.55705	1.43179	2.05903	1.89338	0.919552	3.76057	3.35743	4.39939	4.27839	67	29	66	79	6006	#E0FFFF,black	#FFA07A,black	#FFE4B3,black	#FF6347,black	#FFA07A,black		RHCE	6006	chr1	25688740	25747363	1618	-	NM_138618	protein_coding	TSS29085	P31885	CD240CE|MGC103977|RH|RH30A|RHC|RHE|RHIXB|RHPI|Rh4|RhIVb(J)|RhVI|RhVIII	Rh blood group CcEe antigens	RHCE
406	TMEM57	0.962047	0.337575	1.07034	0.350892	1.11257	3.17068	5.4747	5.41888	3.90798	5.57277	232	131	46	200	55219		#87CEEB,black		#87CEEB,black		#FF6347,black	TMEM57	55219	chr1	25757349	25826698	3977	+	NM_001282564	protein_coding	TSS5626	P9149	FLJ10747|FLJ23007|MACOILIN	transmembrane protein 57	TMEM57
407	LDLRAP1	0.84338	1.03267	0.716191	1.22444	0.849191	0.693532	5.98195	5.73621	6.02833	5.50037	332	164	211	190	26119			#E0FFFF,black			#E0FFFF,black	LDLRAP1	26119	chr1	25870076	25895377	2935	+	NM_015627	protein_coding	TSS31342	P15830	ARH|ARH1|ARH2|DKFZp586D0624|FHCB1|FHCB2|MGC34705	low density lipoprotein receptor adaptor protein 1	LDLRAP1
408	MAN1C1	1.14099	0.465542	1.03951	0.408017	0.911065	2.23291	3.65724	3.84752	2.55422	3.71315	62	42	16	52	57134		#87CEEB,black		#87CEEB,black		#FF6347,black	MAN1C1	57134	chr1	25943959	26112698	7005	+	NM_001289010	protein_coding	TSS27818	P7276	HMIC|MAN1A3|MAN1C|pp6318	mannosidase alpha class 1C member 1	MAN1C1
409	SEPN1	1.06594	1.67098	1.10361	1.56761	1.03534	0.660458	5.54586	5.63799	6.28655	5.68809	244	153	253	217	57190		#FFA07A,black		#FFA07A,black		#B0E0E6,black	SEPN1	57190	chr1	26126667	26144713	4332	+	NM_020451	.	TSS16850	P11105	FLJ24021|MDRS1|RSMD1|RSS|SELN	selenoprotein N, 1	SEPN1
410	MTFR1L	2.10929	1.79529	1.34723	0.851134	0.638713	0.750426	4.15887	5.23563	5.00309	4.58887	90	115	102	99	56181	#FF6347,black	#FFA07A,black	#FFE4B3,black		#B0E0E6,black	#E0FFFF,black	MTFR1L	56181	chr1	26146397	26159433	2616	+	NM_001099625	protein_coding	TSS25958	P15935	.	mitochondrial fission regulator 1 like	MTFR1L
411	LOC646471	1	1	1.46596	1	1.46596	1.46596	0	0	0	0.551848	0	0	0	2	646471			#FFE4B3,black		#FFE4B3,black	#FFE4B3,black	LOC646471	646471	chr1	26146445	26150097	3653	-	NR_024498	lncRNA	TSS5632	.	.	uncharacterized LOC646471	LOC646471
412	AUNIP	3.12389	1.09393	2.83556	0.350183	0.907703	2.59208	0.806902	2.45024	0.936427	2.31054	4	14	3	17	79000	#FF6347,black		#FF6347,black	#87CEEB,black		#FF6347,black	AUNIP	79000	chr1	26158404	26185949	3233	-	NM_001287490	protein_coding	TSS25700	P3562	.	aurora kinase A and ninein interacting protein	AUNIP
413	PAQR7	1.02061	1.34256	1.09903	1.31545	1.07684	0.818607	4.86316	4.89259	5.28815	4.99939	150	90	125	133	164091		#FFE4B3,black		#FFE4B3,black			PAQR7	164091	chr1	26187975	26197744	3023	-	NM_178422	protein_coding	TSS32955	P2665	MPRA|PGLP|mSR	progestin and adipoQ receptor family member 7	PAQR7
414	STMN1	1.36756	1.35539	1.25926	0.991103	0.920804	0.92907	7.88006	8.33167	8.31877	8.21263	1252	1007	1045	1269	3925	#FFE4B3,black	#FFE4B3,black	#FFE4B3,black				STMN1	3925	chr1	26210677	26233368	3602	-	NM_001145454	protein_coding	TSS57	P23157	C1orf215|FLJ32206|LAP18|Lag|MGC138869|MGC138870|OP18|PP17|PP19|PR22|SMN	stathmin 1	STMN1
415	PAFAH2	1.30538	1.40658	1.12361	1.07753	0.860756	0.798827	3.29367	3.67814	3.78586	3.46181	47	37	42	43	5051	#FFE4B3,black	#FFE4B3,black				#E0FFFF,black	PAFAH2	5051	chr1	26286258	26324648	3581	-	NM_000437	protein_coding	TSS21715	P17037	FLJ26025|HSD-PLA2	platelet activating factor acetylhydrolase 2	PAFAH2
416	EXTL1	1.63787	1	1	0.610549	0.610549	1	0	0.71182	0	0	0	2	0	0	2134	#FFA07A,black			#B0E0E6,black	#B0E0E6,black		EXTL1	2134	chr1	26348271	26362954	4014	+	NM_004455	protein_coding	TSS2012	P30425	EXTL|MGC70794	exostosin-like glycosyltransferase 1	EXTL1
417	SLC30A2	1	1	1	1	1	1	0	0	0	0	0	0	0	0	7780							SLC30A2	7780	chr1	26364513	26372629	2499	-	NM_032513	protein_coding	TSS26248	P18262	FLJ36708|MGC11303|PP12488|ZNT2|ZnT-2	solute carrier family 30 member 2	SLC30A2
418	TRIM63	1	1	1	1	1	1	0	0	0	0	0	0	0	0	84676							TRIM63	84676	chr1	26377796	26394125	1770	-	NM_032588	protein_coding	TSS33636	P20016	FLJ32380|IRF|MURF1|MURF2|RNF28|SMRZ	tripartite motif containing 63	TRIM63
419	PDIK1L	0.60972	0.372264	1.3263	0.610549	2.17526	3.56279	1.4256	0.71182	0	1.83301	9	2	0	11	149420	#B0E0E6,black	#87CEEB,black	#FFE4B3,black	#B0E0E6,black	#FF6347,black	#FF6347,black	PDIK1L	149420	chr1	26437656	26452039	4600	+	NM_001243532	protein_coding	TSS10888	P24314	CLIK1L|RP11-96L14.4|STK35L2	PDLIM1 interacting kinase 1 like	PDIK1L
420	FAM110D	1	1	1	1	1	1	0	0	0	0	0	0	0	0	79927							FAM110D	79927	chr1	26485511	26489119	1524	+	NM_024869	protein_coding	TSS12556	P8535	.	family with sequence similarity 110 member D	FAM110D
421	ZNF593	0.980084	1.56227	0.826354	1.59401	0.843146	0.528945	5.73028	5.70126	6.37392	5.45511	278	160	269	184	51042		#FFA07A,black		#FFA07A,black		#B0E0E6,black	ZNF593	51042	chr1	26496388	26497364	649	+	NM_015871	protein_coding	TSS11385	P11527	ZT86	zinc finger protein 593	ZNF593
422	CNKSR1	1	1	1	1	1	1	0	0	0	0	0	0	0	0	10256							CNKSR1	10256	chr1	26503981	26516375	2636	+	NM_001297648	protein_coding	TSS24019	P16312	CNK|CNK1|KSR	connector enhancer of kinase suppressor of Ras 1	CNKSR1
423	CATSPER4	1	1	1	1	1	1	0	0	0	0	0	0	0	0	378807							CATSPER4	378807	chr1	26517119	26529033	1419	+	NM_198137	protein_coding	TSS32225	P27271	MGC149223	cation channel sperm associated 4	CATSPER4
424	LOC101928303	1	1	1	1	1	1	0	0	0	0	0	0	0	0	101928303							LOC101928303	101928303	chr1	26551811	26556331	1078	+	NR_110698	lncRNA	TSS6838	.	.	uncharacterized LOC101928303	LOC101928303
425	CEP85	1.3014	1.19027	0.391505	0.914607	0.300834	0.328922	2.30294	2.683	2.55422	0.950038	21	17	16	4	64793	#FFE4B3,black		#87CEEB,black		#87CEEB,black	#87CEEB,black	CEP85	64793	chr1	26560644	26605529	4296	+	NM_022778	protein_coding	TSS12829	P3117	.	centrosomal protein 85	CEP85
426	SH3BGRL3	0.953388	1.61291	0.81079	1.69177	0.85043	0.502687	8.74902	8.68016	9.43869	8.44642	2291	1283	2275	1493	83442		#FFA07A,black		#FFA07A,black		#B0E0E6,black	SH3BGRL3	83442	chr1	26606213	26608013	1115	+	NM_031286	protein_coding	TSS8970	P24170	SH3BP-1|TIP-B1	SH3 domain binding glutamate rich protein like 3	SH3BGRL3
427	UBXN11	1	1	1	1	1	1	0	0	0	0	0	0	0	0	91544							UBXN11	91544	chr1	26608773	26644756	2072	-	NM_183008	protein_coding	TSS32663	P34664	COA-1|DKFZp686F04228|SOC|SOCI|UBXD5	UBX domain protein 11	UBXN11
428	CD52	1	1	2.1649	1	2.1649	2.1649	0	0	0	1.1143	0	0	0	5	1043			#FF6347,black		#FF6347,black	#FF6347,black	CD52	1043	chr1	26644411	26647014	505	+	NM_001803	protein_coding	TSS8683	P13914	CDW52	CD52 molecule	CD52
429	AIM1L	1	1	1	1	1	1	0	0	0	0	0	0	0	0	55057							AIM1L	55057	chr1	26648350	26680621	5245	-	NM_001039775	protein_coding	TSS14519	P15564	CRYBG2|DKFZp434L1713|FLJ10040|FLJ38020	absent in melanoma 1-like	AIM1L
430	ZNF683	1	1	1	1	1	1	0	0	0	0	0	0	0	0	257101							ZNF683	257101	chr1	26688125	26699285	1729	-	NM_173574	protein_coding	TSS33424	P32405	MGC33414	zinc finger protein 683	ZNF683
431	LIN28A	1	1	1	1	1	1	0	0	0	0	0	0	0	0	79727							LIN28A	79727	chr1	26737269	26756219	4014	+	NM_024674	protein_coding	TSS10494	P32600	CSDD1|FLJ12457|LIN-28|LIN28|ZCCHC1	lin-28 homolog A	LIN28A
432	DHDDS	0.964401	0.836926	0.666067	0.867819	0.690654	0.79585	6.49181	6.43951	6.23498	5.90555	475	269	244	253	79947			#B0E0E6,black		#E0FFFF,black	#E0FFFF,black	DHDDS	79947	chr1	26758773	26797795	5738	+	NM_001243565	protein_coding	TSS16503	P29619	CIT|CPT|DS|FLJ13102|HDS	dehydrodolichyl diphosphate synthase subunit	DHDDS
433	LOC101928324	1.03833	0.400176	1.05281	0.385405	1.01395	2.63087	1.32129	1.37555	0	1.39554	8	5	0	7	101928324		#87CEEB,black		#87CEEB,black		#FF6347,black	LOC101928324	101928324	chr1	26789248	26794028	783	-	NR_125953	lncRNA	TSS32408	.	.	uncharacterized LOC101928324	LOC101928324
434	HMGN2	1.01023	1.10056	0.965386	1.08942	0.955611	0.877174	7.00247	7.01715	7.14071	6.95165	679	403	460	527	3151							HMGN2	3151	chr1	26798902	26803133	1969	+	NM_005517	protein_coding	TSS15337	P36110	HMG17|MGC5629|MGC88718	high mobility group nucleosomal binding domain 2	HMGN2
435	RPS6KA1	1	1	1.23298	1	1.23298	1.23298	0	0	0	0.30215	0	0	0	1	6195							RPS6KA1	6195	chr1	26856249	26901520	3383	+	NM_002953	protein_coding	TSS6278	P22646	HU-1|MAPKAPK1A|RSK|RSK1	ribosomal protein S6 kinase A1	RPS6KA1
436	ARID1A	1.34291	1.01397	1.40487	0.755057	1.04614	1.38551	4.69595	5.12131	4.71597	5.18639	133	106	83	152	8289	#FFE4B3,black		#FFE4B3,black	#E0FFFF,black		#FFE4B3,black	ARID1A	8289	chr1	27022522	27108601	8826	+	NM_006015	protein_coding	TSS26390	P23428	B120|BAF250|BAF250a|BM029|C1orf4|P270|SMARCF1	AT-rich interaction domain 1A	ARID1A
437	PIGV	1.04766	1.9745	1.01585	1.88467	0.969635	0.514486	3.49888	3.56606	4.48037	3.52157	55	34	70	45	55650		#FFA07A,black		#FFA07A,black		#B0E0E6,black	PIGV	55650	chr1	27114454	27124894	3036	+	NM_017837	protein_coding	TSS14595	P15053	FLJ20477	phosphatidylinositol glycan anchor biosynthesis class V	PIGV
438	ZDHHC18	0.773467	0.947138	0.803447	1.22454	1.03876	0.84829	4.36968	3.99909	4.29133	4.05396	105	47	61	67	84243	#E0FFFF,black						ZDHHC18	84243	chr1	27153201	27182211	3139	+	NM_032283	protein_coding	TSS30782	P7256	DHHC-18|DHHC18|DKFZp667O2416	zinc finger DHHC-type containing 18	ZDHHC18
439	SFN	0.842203	0.842203	0.842203	1	1	1	0.247761	0	0	0	1	0	0	0	2810							SFN	2810	chr1	27189633	27190947	1315	+	NM_006142	protein_coding	TSS3713	P19332	YWHAS	stratifin	SFN
440	GPN2	1.04521	1.2383	0.424119	1.18474	0.405775	0.3425	4.35655	4.42034	4.66491	3.11909	104	64	80	33	54707			#87CEEB,black		#87CEEB,black	#87CEEB,black	GPN2	54707	chr1	27205873	27216869	1510	-	NM_018066	protein_coding	TSS6521	P7332	ATPBD1B|FLJ10349	GPN-loop GTPase 2	GPN2
441	GPATCH3	0.85018	2.24393	0.789155	2.63936	0.928221	0.351684	3.49888	3.26472	4.66491	3.15726	55	27	80	34	63906		#FF6347,black	#E0FFFF,black	#FF6347,black		#87CEEB,black	GPATCH3	63906	chr1	27216979	27226962	2129	-	NM_022078	protein_coding	TSS22629	P3063	DKFZp686E0221|FLJ12455|GPATC3	G-patch domain containing 3	GPATCH3
442	NR0B2	1	1	1	1	1	1	0	0	0	0	0	0	0	0	8431							NR0B2	8431	chr1	27237975	27240567	1271	-	NM_021969	protein_coding	TSS22847	P1430	FLJ17090|SHP|SHP1	nuclear receptor subfamily 0 group B member 2	NR0B2
443	NUDC	0.90124	1.57218	0.696845	1.74446	0.773207	0.443235	6.42102	6.271	7.07379	5.89993	452	239	439	252	10726		#FFA07A,black	#E0FFFF,black	#FFA07A,black	#E0FFFF,black	#87CEEB,black	NUDC	10726	chr1	27248213	27273362	1813	+	NM_006600	protein_coding	TSS4124	P1135	HNUDC|MNUDC|NPD011	nudC nuclear distribution protein	NUDC
444	KDF1	0.727418	1.39212	0.896893	1.91378	1.23298	0.644264	0.459143	0	0.936427	0.30215	2	0	3	1	126695	#E0FFFF,black	#FFE4B3,black		#FFA07A,black		#B0E0E6,black	KDF1	126695	chr1	27276047	27286901	1803	-	NM_152365	protein_coding	TSS26370	P27076	.	keratinocyte differentiation factor 1	KDF1
445	TRNP1	1.00723	1.11866	0.773378	1.11064	0.767827	0.69134	7.54584	7.55623	7.70762	7.17509	992	587	683	616	388610			#E0FFFF,black		#E0FFFF,black	#E0FFFF,black	TRNP1	388610	chr1	27320195	27327377	1949	+	NM_001013642	protein_coding	TSS16001	P23261	C1orf225|TNRP	TMF1-regulated nuclear protein 1	TRNP1
446	FAM46B	4.01996	5.70346	2.14605	1.41878	0.533848	0.376272	1.20885	3.21604	3.72069	2.31054	7	26	40	17	115572	#FF4500,black	#FF4500,black	#FF6347,black	#FFE4B3,black	#B0E0E6,black	#87CEEB,black	FAM46B	115572	chr1	27331511	27339333	2374	-	NM_052943	protein_coding	TSS488	P3126	MGC16491|MGC20845|RP11-344H11.8	family with sequence similarity 46 member B	FAM46B
447	SLC9A1	1.05548	1.24764	1.07198	1.18206	1.01563	0.859205	4.44607	4.52397	4.76527	4.54635	111	69	86	96	6548							SLC9A1	6548	chr1	27425300	27481621	4742	-	NM_003047	protein_coding	TSS15778	.	APNH|FLJ42224|NHE1	solute carrier family 9 member A1	SLC9A1
448	WDTC1	1.78647	2.1154	1.31038	1.18412	0.7335	0.619446	2.76728	3.60439	3.84821	3.15726	31	35	44	34	23038	#FFA07A,black	#FF6347,black	#FFE4B3,black		#E0FFFF,black	#B0E0E6,black	WDTC1	23038	chr1	27561007	27635124	4925	+	NM_001276252	protein_coding	TSS20495	P22400	ADP|DCAF9|KIAA1037	WD and tetratricopeptide repeats 1	WDTC1
449	TMEM222	1.02836	1.52446	0.608505	1.48242	0.591726	0.399162	4.5989	4.63924	5.20719	3.88224	124	75	118	59	84065		#FFA07A,black	#B0E0E6,black	#FFE4B3,black	#B0E0E6,black	#87CEEB,black	TMEM222	84065	chr1	27648636	27662891	1855	+	NM_032125	protein_coding	TSS28218	.	C1orf160|DKFZp564D0478|MGC111002	transmembrane protein 222	TMEM222
450	ACTG1P20	1.04242	1.49505	0.879613	1.43421	0.843816	0.58835	3.8192	3.87914	4.39939	3.63414	70	43	66	49	644961		#FFE4B3,black		#FFE4B3,black		#B0E0E6,black	ACTG1P20	644961	chr1	27650365	27653016	2652	+	NR_033926	misc_RNA	TSS11315	.	.	actin gamma 1 pseudogene 20	ACTG1P20
451	SYTL1	1	1	1	1	1	1	0	0	0	0	0	0	0	0	84958							SYTL1	84958	chr1	27668483	27680423	2003	+	NM_001193308	protein_coding	TSS4599	P33917	FLJ14996|JFC1|SLP1	synaptotagmin like 1	SYTL1
452	MAP3K6	0.6991	1.71209	0.511849	2.44899	0.732154	0.298962	4.97912	4.46269	5.75487	4.0129	163	66	174	65	9064	#E0FFFF,black	#FFA07A,black	#B0E0E6,black	#FF6347,black	#E0FFFF,black	#87CEEB,black	MAP3K6	9064	chr1	27681670	27693357	4348	-	NM_001297609	protein_coding	TSS28293	P8091	ASK2|MAPKKK6|MEKK6|MGC125653|MGC20114	mitogen-activated protein kinase kinase kinase 6	MAP3K6
453	FCN3	1	1	1	1	1	1	0	0	0	0	0	0	0	0	8547							FCN3	8547	chr1	27695601	27701315	1032	-	NM_173452	protein_coding	TSS26894	P27660	FCNH|HAKA1|MGC22543	ficolin 3	FCN3
454	CD164L2	1	1	1	1	1	1	0	0	0	0	0	0	0	0	388611							CD164L2	388611	chr1	27705590	27709823	1563	-	NM_207397	protein_coding	TSS21861	P23685	UNQ6122	CD164 molecule like 2	CD164L2
455	GPR3	1.05605	0.525709	0.631144	0.497809	0.597648	1.20056	1.614	1.69267	0.686333	0.950038	11	7	2	4	2827		#B0E0E6,black	#B0E0E6,black	#87CEEB,black	#B0E0E6,black		GPR3	2827	chr1	27719148	27722317	2114	+	NM_005281	protein_coding	TSS9712	P4016	ACCA	G protein-coupled receptor 3	GPR3
456	WASF2	1.14767	0.897413	0.846736	0.781941	0.737785	0.94353	7.42206	7.62078	7.26591	7.18205	910	614	502	619	10163				#E0FFFF,black	#E0FFFF,black		WASF2	10163	chr1	27730730	27816698	5695	-	NM_006990	protein_coding	TSS21764	P9511	SCAR2|WAVE2|dJ393P12.2	WAS protein family member 2	WASF2
457	AHDC1	1.20442	1.25575	1.38383	1.04261	1.14896	1.102	3.89383	4.16217	4.22238	4.3625	74	53	58	84	27245		#FFE4B3,black	#FFE4B3,black				AHDC1	27245	chr1	27860756	27930005	6358	-	NM_001029882	protein_coding	TSS10679	P20551	CL23945|DJ159A19.3|RP1-159A19.1	AT-hook DNA binding motif containing 1	AHDC1
458	FGR	0.432612	0.432612	0.432612	1	1	1	1.20885	0	0	0	7	0	0	0	2268	#87CEEB,black	#87CEEB,black	#87CEEB,black				FGR	2268	chr1	27938801	27961727	2773	-	NM_005248	protein_coding	TSS23849	P21111	FLJ43153|MGC75096|SRC2|c-fgr|c-src2|p55-Fgr|p55c-fgr|p58c-fgr	FGR proto-oncogene, Src family tyrosine kinase	FGR
459	IFI6	1.19569	0.822206	0.651948	0.687643	0.545249	0.792925	8.62305	8.8809	8.34063	8.00588	2099	1475	1061	1099	2537			#B0E0E6,black	#E0FFFF,black	#B0E0E6,black	#E0FFFF,black	IFI6	2537	chr1	27992572	27998724	1076	-	NM_022872	protein_coding	TSS23407	P26974	6-16|FAM14C|G1P3|IFI-6-16|IFI616	interferon alpha inducible protein 6	IFI6
460	FAM76A	1.21356	0.531471	1.21059	0.437944	0.997557	2.27782	3.857	4.13624	2.94506	4.13271	72	52	22	71	199870		#B0E0E6,black		#87CEEB,black		#FF6347,black	FAM76A	199870	chr1	28052490	28089423	3459	+	NM_001143914	protein_coding	TSS11952	P16714	FLJ41946|MGC34648	family with sequence similarity 76 member A	FAM76A
461	STX12	0.805833	0.39995	0.682556	0.496318	0.847019	1.7066	6.40516	6.09371	5.08305	5.85418	447	211	108	244	23673		#87CEEB,black	#E0FFFF,black	#87CEEB,black		#FFA07A,black	STX12	23673	chr1	28099694	28150963	3079	+	NM_177424	protein_coding	TSS8426	P9269	MGC51957|STX13|STX14	syntaxin 12	STX12
462	PPP1R8	1.11742	0.583035	1.38925	0.521771	1.24327	2.38279	5.25871	5.41888	4.48037	5.73302	199	131	70	224	5511		#B0E0E6,black	#FFE4B3,black	#B0E0E6,black		#FF6347,black	PPP1R8	5511	chr1	28157252	28178183	2810	+	NM_014110	protein_coding	TSS20287	P35542	ARD-1|ARD1|NIPP-1|NIPP1|PRO2047	protein phosphatase 1 regulatory subunit 8	PPP1R8
463	SCARNA1	1	1	1	1	1	1	0	0	0	0	0	0	0	0	677774							SCARNA1	677774	chr1	28160912	28161077	166	+	NR_002997	guide_RNA	TSS16729	.	ACA35	small Cajal body-specific RNA 1	SCARNA1
464	THEMIS2	1.68447	1.11671	1.75502	0.662948	1.04188	1.57159	1.85722	2.60951	2.01648	2.6687	14	16	10	23	9473	#FFA07A,black		#FFA07A,black	#B0E0E6,black		#FFA07A,black	THEMIS2	9473	chr1	28199054	28213196	2822	+	NM_001039477	protein_coding	TSS3759	P14657	.	thymocyte selection associated family member 2	THEMIS2
465	RPA2	1.23477	0.814596	0.903832	0.659713	0.731982	1.10955	4.31641	4.62065	4.02057	4.17053	101	74	50	73	6118				#B0E0E6,black	#E0FFFF,black		RPA2	6118	chr1	28218036	28241308	2234	-	NM_001286076	protein_coding	TSS12783	P27364	REPA2|RPA32	replication protein A2	RPA2
466	SMPDL3B	0.571608	0.571608	0.571608	1	1	1	0.806902	0	0	0	4	0	0	0	27293	#B0E0E6,black	#B0E0E6,black	#B0E0E6,black				SMPDL3B	27293	chr1	28261466	28285668	2085	+	NM_001304579	protein_coding	TSS1547	P1133	ASML3B	sphingomyelin phosphodiesterase acid like 3B	SMPDL3B
467	XKR8	1.02831	1.90443	1.74729	1.852	1.69918	0.917487	3.92975	3.97002	4.85911	4.73487	76	46	92	110	55113		#FFA07A,black	#FFA07A,black	#FFA07A,black	#FFA07A,black		XKR8	55113	chr1	28285973	28294607	2692	+	NM_018053	protein_coding	TSS430	P22546	FLJ10307|RP11-460I13.3|XRG8	XK related 8	XKR8
468	EYA3	1.44194	0.626706	2.06377	0.434626	1.43124	3.29305	4.01582	4.54383	3.34168	5.0611	81	70	30	139	2140	#FFE4B3,black	#B0E0E6,black	#FF6347,black	#87CEEB,black	#FFE4B3,black	#FF6347,black	EYA3	2140	chr1	28296855	28415148	6395	-	NM_001282561	protein_coding	TSS6043	P19613	DKFZp686C132	EYA transcriptional coactivator and phosphatase 3	EYA3
469	PTAFR	1	1	1.23298	1	1.23298	1.23298	0	0	0	0.30215	0	0	0	1	5724							PTAFR	5724	chr1	28473677	28520447	4262	-	NM_000952	protein_coding	TSS4536	P35110	PAFR	platelet activating factor receptor	PTAFR
470	DNAJC8	0.985562	0.814223	0.83818	0.826151	0.850459	1.02942	7.94622	7.92524	7.64971	7.69155	1311	759	656	883	22826							DNAJC8	22826	chr1	28526790	28559542	1764	-	NM_014280	protein_coding	TSS5953	P19508	HSPC331|SPF31	DnaJ heat shock protein family (Hsp40) member C8	DNAJC8
471	ATPIF1	1.20357	1.25406	1.03974	1.04195	0.86388	0.829103	8.59886	8.86618	8.92546	8.65508	2064	1460	1593	1726	93974		#FFE4B3,black					ATPIF1	93974	chr1	28562602	28564616	886	+	NM_178190	protein_coding	TSS29257	P5971	ATPI|ATPIP|IP|MGC1167|MGC8898	ATPase inhibitory factor 1	ATPIF1
472	SESN2	1.4149	0.832218	0.316845	0.58818	0.223934	0.380724	5.82868	6.32939	5.56372	4.17053	298	249	152	73	83667	#FFE4B3,black		#87CEEB,black	#B0E0E6,black	#00BFFF,black	#87CEEB,black	SESN2	83667	chr1	28585963	28609002	3528	+	NM_031459	protein_coding	TSS22921	P23551	DKFZp761M0212|DKFZp761M02121|HI95|SES2|SEST2	sestrin 2	SESN2
473	MED18	0.965276	1.69791	0.863242	1.75899	0.894296	0.508415	4.3827	4.33171	5.14646	4.17053	106	60	113	73	54797		#FFA07A,black		#FFA07A,black		#B0E0E6,black	MED18	54797	chr1	28655513	28662478	1813	+	NM_001127350	protein_coding	TSS17924	P11029	FLJ20045|p28b	mediator complex subunit 18	MED18
474	PHACTR4	0.793038	0.470368	0.952205	0.593122	1.20071	2.02438	6.10487	5.77033	5.01673	6.03421	362	168	103	277	65979	#E0FFFF,black	#87CEEB,black		#B0E0E6,black		#FF6347,black	PHACTR4	65979	chr1	28696093	28826881	6492	+	NM_001048183	protein_coding	TSS359	P14295	DKFZp686L07205|FLJ13171|MGC20618|MGC34186	phosphatase and actin regulator 4	PHACTR4
475	SNHG3	0.640169	0.640169	0.640169	1	1	1	0.643475	0	0	0	3	0	0	0	8420	#B0E0E6,black	#B0E0E6,black	#B0E0E6,black				SNHG3	8420	chr1	28832455	28834672	283	+	NR_036473	lncRNA	TSS20238	.	FLJ18619|NCRNA00014|RNU17C|RNU17D|U17HG|U17HG-A|U17HG-AB	small nucleolar RNA host gene 3	SNHG3
476	RCC1	1.27176	2.11014	1.18445	1.65923	0.931342	0.561311	4.57642	4.92324	5.65376	4.82063	122	92	162	117	1104	#FFE4B3,black	#FF6347,black		#FFA07A,black		#B0E0E6,black	RCC1	1104	chr1	28832455	28865708	2948	+	NM_001048199	protein_coding	TSS20238	P17131	CHC1|RCC1-I|SNHG3-RCC1	regulator of chromosome condensation 1	RCC1
477	SNORA73B	1.45686	1.22514	1.23676	0.84095	0.848922	1.00948	0.643475	1.18633	0.936427	0.950038	3	4	3	4	26768	#FFE4B3,black						SNORA73B	26768	chr1	28835070	28835227	158	+	NR_004404	snoRNA	TSS15516	.	RNU17B|U17B	small nucleolar RNA, H /ACA box 73B	SNORA73B
478	TRNAU1AP	1.04324	1.1411	0.468297	1.0938	0.448887	0.410392	5.08644	5.14751	5.27686	3.99193	176	108	124	64	54952			#87CEEB,black		#87CEEB,black	#87CEEB,black	TRNAU1AP	54952	chr1	28879529	28905057	2015	+	NM_017846	protein_coding	TSS31166	.	FLJ20503|PRO1902|RP4-669K10.4|SECP43|TRSPAP1	tRNA selenocysteine 1 associated protein 1	TRNAU1AP
479	SNHG12	1.54887	0.422097	1.06301	0.272518	0.686312	2.5184	4.54202	5.17324	3.29767	4.63018	119	110	29	102	85028	#FFA07A,black	#87CEEB,black		#87CEEB,black	#E0FFFF,black	#FF6347,black	SNHG12	85028	chr1	28905050	28908366	739	-	NR_024127	lncRNA	TSS27619	.	C1orf79|NCRNA00100|RP4-669K10.5	small nucleolar RNA host gene 12	SNHG12
480	SNORD99	2.35141	0.727418	0.896893	0.309354	0.381428	1.23298	0.459143	1.69267	0	0.30215	2	7	0	1	692212	#FF6347,black	#E0FFFF,black		#87CEEB,black	#87CEEB,black		SNORD99	692212	chr1	28905255	28905334	80	-	NR_003077	snoRNA	TSS5870	.	HBII-420	small nucleolar RNA, C /D box 99	SNORD99
481	SNORA61	0.80858	0.935851	0.483247	1.1574	0.597648	0.516371	1.99921	1.69267	1.90356	0.950038	16	7	9	4	677838			#87CEEB,black		#B0E0E6,black	#B0E0E6,black	SNORA61	677838	chr1	28906276	28906405	130	-	NR_002987	snoRNA	TSS16833	.	ACA61	small nucleolar RNA, H /ACA box 61	SNORA61
482	SNORA44	0.727418	1.17055	0.727418	1.60919	1	0.621431	0.459143	0	0.686333	0	2	0	2	0	677825	#E0FFFF,black		#E0FFFF,black	#FFA07A,black		#B0E0E6,black	SNORA44	677825	chr1	28906893	28907024	132	-	NR_002976	snoRNA	TSS26775	.	ACA44	small nucleolar RNA, H /ACA box 44	SNORA44
483	SNORA16A	1.53641	3.19981	0.533403	2.08265	0.347174	0.166698	1.20885	1.82842	2.88684	0.30215	7	8	21	1	692073	#FFA07A,black	#FF6347,black	#B0E0E6,black	#FF6347,black	#87CEEB,black	#00BFFF,black	SNORA16A	692073	chr1	28907432	28907565	134	-	NR_003035	snoRNA	TSS14271	.	ACA16	small nucleolar RNA, H /ACA box 16A	SNORA16A
484	RAB42	1.05081	0.510052	0.919075	0.485387	0.874631	1.80193	2.98776	3.05927	2.01648	2.86601	37	23	10	27	115273		#B0E0E6,black		#87CEEB,black		#FFA07A,black	RAB42	115273	chr1	28918712	28921088	1333	+	NM_152304	protein_coding	TSS26277	P5954	MGC45806|RP4-669K10.6	RAB42, member RAS oncogene family	RAB42
485	TAF12	0.782535	0.678073	0.989551	0.866509	1.26455	1.45936	4.68548	4.33171	4.125	4.67033	132	60	54	105	6883	#E0FFFF,black	#E0FFFF,black			#FFE4B3,black	#FFE4B3,black	TAF12	6883	chr1	28929609	28969604	1551	-	NM_005644	protein_coding	TSS13918	P18644	TAF2J|TAFII20	TATA-box binding protein associated factor 12	TAF12
486	RNU11	4.3341	1.86832	1.43085	0.431075	0.330139	0.76585	0.247761	2.36349	1.1495	0.764637	1	13	4	3	26824	#FF4500,black	#FFA07A,black	#FFE4B3,black	#87CEEB,black	#87CEEB,black	#E0FFFF,black	RNU11	26824	chr1	28975112	28975246	135	+	NR_004407	snRNA	TSS10970	.	U11	RNA, U11 small nuclear	RNU11
487	GMEB1	1.19674	0.665952	0.787686	0.55647	0.658191	1.1828	4.20357	4.46269	3.61706	3.85926	93	66	37	58	10691		#B0E0E6,black	#E0FFFF,black	#B0E0E6,black	#B0E0E6,black		GMEB1	10691	chr1	28995240	29042115	2932	+	NM_024482	protein_coding	TSS15411	P2040	P96PIF|PIF96	glucocorticoid modulatory element binding protein 1	GMEB1
488	YTHDF2	0.819282	0.52718	0.851768	0.643466	1.03965	1.61571	6.03238	5.74481	5.10875	5.80091	344	165	110	235	51441		#B0E0E6,black		#B0E0E6,black		#FFA07A,black	YTHDF2	51441	chr1	29063133	29096287	3558	+	NM_001173128	protein_coding	TSS24696	P10220	HGRG8|NY-REN-2	YTH N6-methyladenosine RNA binding protein 2	YTHDF2
489	OPRD1	1	1	1	1	1	1	0	0	0	0	0	0	0	0	4985							OPRD1	4985	chr1	29138654	29190208	1774	+	NM_000911	protein_coding	TSS5526	P3886	OPRD	opioid receptor delta 1	OPRD1
490	EPB41	1.15745	0.917254	0.813579	0.792479	0.702907	0.886972	6.01158	6.22253	5.88698	5.71394	339	231	191	221	2035				#E0FFFF,black	#E0FFFF,black		EPB41	2035	chr1	29213603	29446558	6687	+	NM_203343	protein_coding	TSS9035	P29586	4.1R|EL1|HE	erythrocyte membrane protein band 4.1	EPB41
491	TMEM200B	1.15331	0.840561	0.797775	0.728824	0.691725	0.949098	5.94733	6.15311	5.69675	5.62138	324	220	167	207	399474			#E0FFFF,black	#E0FFFF,black	#E0FFFF,black		TMEM200B	399474	chr1	29445937	29450421	2616	-	NM_001003682	protein_coding	TSS33198	P4141	MGC102864|MGC90489|TTMB	transmembrane protein 200B	TMEM200B
492	SRSF4	0.884418	0.774236	0.993757	0.875419	1.12363	1.28353	6.42417	6.24697	6.05502	6.41513	453	235	215	362	6429		#E0FFFF,black				#FFE4B3,black	SRSF4	6429	chr1	29474250	29508637	2530	-	NM_005626	protein_coding	TSS3284	P3052	SFRS4|SRP75	serine /arginine-rich splicing factor 4	SRSF4
493	MECR	0.899249	1.53274	0.844425	1.70447	0.939034	0.550924	5.17888	5.02567	5.795	4.93492	188	99	179	127	51102		#FFA07A,black		#FFA07A,black		#B0E0E6,black	MECR	51102	chr1	29519169	29557470	2539	-	NM_016011	protein_coding	TSS20530	P14272	CGI-63|FASN2B|NRBF1	mitochondrial trans-2-enoyl-CoA reductase	MECR
494	PTPRU	1.00625	1.32775	0.716015	1.31951	0.711569	0.539268	4.49484	4.50383	4.90383	4.0129	115	68	95	65	10076		#FFE4B3,black	#E0FFFF,black	#FFE4B3,black	#E0FFFF,black	#B0E0E6,black	PTPRU	10076	chr1	29563028	29653325	5783	+	NM_133177	protein_coding	TSS18229	P8675	FLJ37530|FMI|GLEPP1|PCP-2|PTP|PTP-J|PTP-PI|PTPPSI|PTPRO|PTPU2|R-PTP-PSI|hPTP-J	protein tyrosine phosphatase, receptor type U	PTPRU
495	LOC101928460	1	1	1	1	1	1	0	0	0	0	0	0	0	0	101928460							LOC101928460	101928460	chr1	29656132	29676626	2148	-	NR_110758	.	TSS19273	.	.	uncharacterized LOC101928460	LOC101928460
496	LOC101929406	1	1	1	1	1	1	0	0	0	0	0	0	0	0	101929406							LOC101929406	101929406	chr1	30486799	30510459	1519	-	NR_110790	.	TSS10663	.	.	uncharacterized LOC101929406	LOC101929406
497	MATN1	0.640169	0.640169	0.640169	1	1	1	0.643475	0	0	0	3	0	0	0	4146	#B0E0E6,black	#B0E0E6,black	#B0E0E6,black				MATN1	4146	chr1	31184124	31196432	3830	-	NM_002379	protein_coding	TSS942	P10208	CMP|CRTM	matrilin 1, cartilage matrix protein	MATN1
498	MATN1-AS1	0.708563	0.432612	0.835774	0.610549	1.17953	1.93192	1.20885	0.71182	0	0.950038	7	2	0	4	100129196	#E0FFFF,black	#87CEEB,black		#B0E0E6,black		#FFA07A,black	MATN1-AS1	100129196	chr1	31191619	31199593	2050	+	NR_034182	lncRNA	TSS33390	.	.	MATN1 antisense RNA 1	MATN1-AS1
499	LAPTM5	0.727418	1.39212	0.727418	1.91378	1	0.522525	0.459143	0	0.936427	0	2	0	3	0	7805	#E0FFFF,black	#FFE4B3,black	#E0FFFF,black	#FFA07A,black		#B0E0E6,black	LAPTM5	7805	chr1	31205315	31230683	2240	-	NM_006762	protein_coding	TSS2433	P20316	CLAST6|FLJ61683|FLJ97251|MGC125860|MGC125861	lysosomal protein transmembrane 5	LAPTM5
500	SDC3	0.723382	0.610906	0.541815	0.844514	0.749003	0.886905	5.23019	4.76302	4.51921	4.34606	195	82	72	83	9672	#E0FFFF,black	#B0E0E6,black	#B0E0E6,black		#E0FFFF,black		SDC3	9672	chr1	31342313	31381480	5121	-	NM_014654	protein_coding	TSS33103	P24809	SDCN|SYND3	syndecan 3	SDC3
501	PUM1	0.52435	0.64073	1.20781	1.22195	2.30344	1.88505	5.88466	4.95326	5.24245	6.15705	310	94	121	302	9698	#B0E0E6,black	#B0E0E6,black			#FF6347,black	#FFA07A,black	PUM1	9698	chr1	31404353	31538564	5514	-	NM_001020658	protein_coding	TSS1646	P28491	HSPUM|KIAA0099|PUMH|PUMH1|PUML1	pumilio RNA binding family member 1	PUM1
502	SNORD103A	1	1	1	1	1	1	0	0	0	0	0	0	0	0	692234							SNORD103A	692234	chr1	31408536	31422052	176	-	NR_004054_1	snoRNA	TSS1847	.	U103	small nucleolar RNA, C /D box 103A	SNORD103A
503	SNORD103B	1	1	1	1	1	1	0	0	0	0	0	0	0	0	692235							SNORD103B	692235	chr1	31408536	31408623	88	-	NR_033295	snoRNA	TSS1847	.	.	small nucleolar RNA, C /D box 103B	SNORD103B
504	SNORD85	1	1	1	1	1	1	0	0	0	0	0	0	0	0	.							SNORD85	.	chr1	31441010	31441084	75	-	NR_003066	.	TSS2312	.	HBII-251	.	.
505	NKAIN1	1	1	1	1	1	1	0	0	0	0	0	0	0	0	79570							NKAIN1	79570	chr1	31652592	31712734	2922	-	NM_024522	protein_coding	TSS8748	P9395	FAM77C|FLJ12650	Na+ /K+ transporting ATPase interacting 1	NKAIN1
506	SNRNP40	1.01405	1.7286	0.564361	1.70464	0.556541	0.326485	3.54593	3.56606	4.33553	2.72062	57	34	63	24	9410		#FFA07A,black	#B0E0E6,black	#FFA07A,black	#B0E0E6,black	#87CEEB,black	SNRNP40	9410	chr1	31732415	31769644	1624	-	NM_004814	protein_coding	TSS32148	P14643	40K|FLJ41108|HPRP8BP|MGC1910|PRP8BP|PRPF8BP|RP11-490K7.3|SPF38|WDR57	small nuclear ribonucleoprotein U5 subunit 40	SNRNP40
507	ZCCHC17	1.05083	1.48797	0.986302	1.41599	0.93859	0.662853	5.90284	5.97438	6.47618	5.88294	314	194	289	249	51538		#FFE4B3,black		#FFE4B3,black		#B0E0E6,black	ZCCHC17	51538	chr1	31769829	31837800	1705	+	NM_001282571	protein_coding	TSS19954	P7533	HSPC251|PS1D|RP11-266K22.1|pNO40	zinc finger CCHC-type containing 17	ZCCHC17
508	FABP3	0.234128	0.142947	0.409378	0.610549	1.74852	2.86385	2.80645	0.71182	0	1.51795	32	2	0	8	2170	#00BFFF,black	#00BFFF,black	#87CEEB,black	#B0E0E6,black	#FFA07A,black	#FF6347,black	FABP3	2170	chr1	31838100	31845923	1097	-	NM_004102	protein_coding	TSS4263	P6352	FABP11|H-FABP|MDGI|O-FABP	fatty acid binding protein 3	FABP3
509	SERINC2	0.985883	1.49076	1.07768	1.5121	1.09311	0.722907	6.98337	6.96286	7.55942	7.0913	670	388	616	581	347735		#FFE4B3,black		#FFA07A,black		#E0FFFF,black	SERINC2	347735	chr1	31882412	31907527	2887	+	NM_001199038	protein_coding	TSS19254	P29828	MGC90340|PRO0899|TDE2|TDE2L	serine incorporator 2	SERINC2
510	LINC01225	1	1	1	1	1	1	0	0	0	0	0	0	0	0	149086							LINC01225	149086	chr1	31971839	31974167	1168	+	NR_034112	misc_RNA	TSS12038	.	.	long intergenic non-protein coding RNA 1225	LINC01225
511	LINC01226	1	1	1	1	1	1	0	0	0	0	0	0	0	0	284551							LINC01226	284551	chr1	31984036	31989846	2741	+	NR_027085	lncRNA	TSS12885	.	.	long intergenic non-protein coding RNA 1226	LINC01226
512	TINAGL1	1	2.82756	1	2.82756	1	0.353661	0	0	1.49956	0	0	0	6	0	64129		#FF6347,black		#FF6347,black		#87CEEB,black	TINAGL1	64129	chr1	32042086	32053287	2281	+	NM_001204414	protein_coding	TSS20643	P14136	ARG1|LCN7|LIECG3|TINAGRP	tubulointerstitial nephritis antigen like 1	TINAGL1
513	HCRTR1	1	1	1	1	1	1	0	0	0	0	0	0	0	0	3061							HCRTR1	3061	chr1	32083301	32092919	2001	+	NM_001525	protein_coding	TSS24778	P3903	OX1R	hypocretin receptor 1	HCRTR1
514	PEF1	1.0469	0.959443	0.708463	0.916462	0.676725	0.738411	5.19373	5.25985	5.134	4.69649	190	117	112	107	553115			#E0FFFF,black		#E0FFFF,black	#E0FFFF,black	PEF1	553115	chr1	32095463	32110838	2217	-	NM_012392	protein_coding	TSS25050	.	ABP32|PEF1A	penta-EF-hand domain containing 1	PEF1
515	COL16A1	1.15991	0.816906	0.878391	0.704286	0.757295	1.07527	6.3859	6.5999	6.09414	6.19883	441	301	221	311	1307				#E0FFFF,black	#E0FFFF,black		COL16A1	1307	chr1	32117848	32169768	5584	-	NM_001856	protein_coding	TSS5215	P24162	447AA	collagen type XVI alpha 1	COL16A1
516	ADGRB2	1.88741	0.727418	0.727418	0.385405	0.385405	1	0.459143	1.37555	0	0	2	5	0	0	576	#FFA07A,black	#E0FFFF,black	#E0FFFF,black	#87CEEB,black	#87CEEB,black		ADGRB2	576	chr1	32192706	32229664	5440	-	NM_001294335	protein_coding	TSS29249	P20234	.	adhesion G protein-coupled receptor B2	ADGRB2
517	SPOCD1	1.04394	0.657934	0.369766	0.630238	0.354201	0.562012	7.29529	7.35734	6.69131	5.85998	833	511	336	245	90853		#B0E0E6,black	#87CEEB,black	#B0E0E6,black	#87CEEB,black	#B0E0E6,black	SPOCD1	90853	chr1	32256023	32281652	3923	-	NM_001281988	protein_coding	TSS33977	P19867	FLJ25348|FLJ39908	SPOC domain containing 1	SPOCD1
518	PTP4A2	0.755534	0.442958	0.980081	0.586284	1.2972	2.21258	9.04709	8.64266	7.87233	9.01806	2818	1250	766	2221	8073	#E0FFFF,black	#87CEEB,black		#B0E0E6,black	#FFE4B3,black	#FF6347,black	PTP4A2	8073	chr1	32372022	32403988	3929	-	NM_080391	protein_coding	TSS13282	P10381	HH13|HH7-2|HU-PP-1|OV-1|PRL-2|PRL2|PTP4A|PTPCAAX2|ptp-IV1a|ptp-IV1b	protein tyrosine phosphatase type IVA, member 2	PTP4A2
519	KHDRBS1	0.54213	0.425963	0.675583	0.785721	1.24616	1.58601	5.52253	4.63924	4.29133	4.95673	240	75	61	129	10657	#B0E0E6,black	#87CEEB,black	#E0FFFF,black	#E0FFFF,black		#FFA07A,black	KHDRBS1	10657	chr1	32479295	32526460	2486	+	NM_001271878	protein_coding	TSS33277	P3920	FLJ34027|Sam68|p62	KH domain containing, RNA binding, signal transduction associated 1	KHDRBS1
520	TMEM39B	1.27375	1.79093	1.44281	1.40603	1.13273	0.805623	3.6785	4.02758	4.51921	4.20739	63	48	72	75	55116	#FFE4B3,black	#FFA07A,black	#FFE4B3,black	#FFE4B3,black			TMEM39B	55116	chr1	32538503	32568467	1818	+	NM_018056	protein_coding	TSS26981	P9641	FLJ10315	transmembrane protein 39B	TMEM39B
521	KPNA6	0.910636	0.78041	1.0793	0.856995	1.18521	1.38299	7.35099	7.21594	6.9933	7.46108	866	463	415	752	23633		#E0FFFF,black				#FFE4B3,black	KPNA6	23633	chr1	32573644	32642168	7372	+	NM_012316	protein_coding	TSS32415	P16673	FLJ11249|IPOA7|KPNA7|MGC17918	karyopherin subunit alpha 6	KPNA6
522	TXLNA	1.00552	1.19029	0.780494	1.18376	0.776206	0.655715	6.67491	6.68286	6.92623	6.31737	540	319	396	338	200081			#E0FFFF,black		#E0FFFF,black	#B0E0E6,black	TXLNA	200081	chr1	32645345	32663886	4796	+	NM_175852	protein_coding	TSS33905	P8533	DKFZp451J0118|IL14|MGC118870|MGC118871|RP4-622L5.4|TXLN	taxilin alpha	TXLNA
523	CCDC28B	0.837476	1.43831	0.736272	1.71743	0.879155	0.5119	5.16388	4.908	5.68825	4.72219	186	91	166	109	79140		#FFE4B3,black	#E0FFFF,black	#FFA07A,black		#B0E0E6,black	CCDC28B	79140	chr1	32665987	32670991	1092	+	NM_001301011	protein_coding	TSS30807	P573	MGC1203|MGC16441|RP4-622L5.5	coiled-coil domain containing 28B	CCDC28B
524	IQCC	2.27574	1.60919	3.09683	0.707106	1.3608	1.92447	0	1.18633	0.686333	1.63079	0	4	2	9	55721	#FF6347,black	#FFA07A,black	#FF6347,black	#E0FFFF,black	#FFE4B3,black	#FFA07A,black	IQCC	55721	chr1	32671236	32674288	2053	+	NM_018134	protein_coding	TSS18983	P7253	FLJ10547|MGC120341|RP4-622L5.6	IQ motif containing C	IQCC
525	DCDC2B	1	1.30459	1	1.30459	1	0.766522	0	0	0.383601	0	0	0	1	0	149069		#FFE4B3,black		#FFE4B3,black		#E0FFFF,black	DCDC2B	149069	chr1	32674695	32681797	1349	+	NM_001099434	protein_coding	TSS7164	P34336	.	doublecortin domain containing 2B	DCDC2B
526	TMEM234	0.911518	0.758356	0.49009	0.83197	0.537663	0.646253	2.95327	2.81962	2.55422	1.92439	36	19	16	12	56063		#E0FFFF,black	#87CEEB,black		#B0E0E6,black	#B0E0E6,black	TMEM234	56063	chr1	32681798	32687926	1082	-	NM_019118	protein_coding	TSS10481	P14552	.	transmembrane protein 234	TMEM234
527	EIF3I	1.36796	1.64204	1.07506	1.20036	0.785885	0.654709	7.21023	7.66225	7.92572	7.31464	785	632	795	679	8668	#FFE4B3,black	#FFA07A,black			#E0FFFF,black	#B0E0E6,black	EIF3I	8668	chr1	32687971	32697205	1458	+	NM_003757	protein_coding	TSS19351	P5812	EIF3S2|PRO2242|TRIP-1|TRIP1|eIF3-beta|eIF3-p36	eukaryotic translation initiation factor 3 subunit I	EIF3I
528	MTMR9LP	0.888358	0.478709	0.658078	0.538869	0.740781	1.37469	1.99921	1.82842	0.936427	1.39554	16	8	3	7	339483		#87CEEB,black	#B0E0E6,black	#B0E0E6,black	#E0FFFF,black	#FFE4B3,black	MTMR9LP	339483	chr1	32697261	32707311	2324	-	NR_026850	misc_RNA	TSS27684	.	.	myotubularin related protein 9-like, pseudogene	MTMR9LP
529	FAM167B	0.571608	0.571608	0.704782	1	1.23298	1.23298	0.806902	0	0	0.30215	4	0	0	1	84734	#B0E0E6,black	#B0E0E6,black	#E0FFFF,black				FAM167B	84734	chr1	32712818	32714461	956	+	NM_032648	protein_coding	TSS1520	P6833	C1orf90|MGC10820	family with sequence similarity 167 member B	FAM167B
530	LCK	1	1	1	1	1	1	0	0	0	0	0	0	0	0	3932							LCK	3932	chr1	32716840	32751768	2235	+	NM_005356	protein_coding	TSS23247	P32252	LSK|YT16|p56lck|pp58lck	LCK proto-oncogene, Src family tyrosine kinase	LCK
531	HDAC1	1.08755	0.918506	1.22279	0.844562	1.12435	1.33128	6.08907	6.21016	5.96643	6.37924	358	229	202	353	3065						#FFE4B3,black	HDAC1	3065	chr1	32757708	32799224	2091	+	NM_004964	protein_coding	TSS5693	P25465	DKFZp686H12203|GON-10|HD1|RPD3|RPD3L1	histone deacetylase 1	HDAC1
532	MARCKSL1	1.19851	0.820491	0.88352	0.684591	0.73718	1.07682	2.189	2.45024	1.90356	2.01033	19	14	9	13	65108				#E0FFFF,black	#E0FFFF,black		MARCKSL1	65108	chr1	32799430	32801840	1630	-	NM_023009	protein_coding	TSS31487	P17088	F52|MACMARCKS|MLP|MLP1|MRP	MARCKS-like 1	MARCKSL1
533	FAM229A	1.9568	1	2.1649	0.511037	1.10635	2.1649	0	0.968499	0	1.1143	0	3	0	5	100128071	#FFA07A,black		#FF6347,black	#B0E0E6,black		#FF6347,black	FAM229A	100128071	chr1	32826871	32827844	699	-	NM_001167676	protein_coding	TSS8381	P5747	.	family with sequence similarity 229 member A	FAM229A
534	TSSK3	1.31893	1	1	0.758188	0.758188	1	0	0.399373	0	0	0	1	0	0	81629	#FFE4B3,black			#E0FFFF,black	#E0FFFF,black		TSSK3	81629	chr1	32827862	32829924	1315	+	NM_052841	protein_coding	TSS1779	P17168	SPOGA3|STK22C|STK22D|TSK3	testis specific serine kinase 3	TSSK3
535	BSDC1	1.28069	1.20455	0.990357	0.940552	0.773302	0.82218	4.92675	5.28367	5.19525	4.91278	157	119	117	125	55108	#FFE4B3,black				#E0FFFF,black		BSDC1	55108	chr1	32830234	32860062	3438	-	NM_001143890	protein_coding	TSS18815	P27310	DKFZp686B09139|FLJ10276	BSD domain containing 1	BSDC1
536	ZBTB8B	1	1	1	1	1	1	0	0	0	0	0	0	0	0	728116							ZBTB8B	728116	chr1	32930658	32953459	4018	+	NM_001145720	protein_coding	TSS12909	P18562	DKFZp547H154|RP1-27O5.1|ZNF916B	zinc finger and BTB domain containing 8B	ZBTB8B
537	ZBTB8A	1.05486	1.21972	2.27596	1.15629	2.15761	1.86597	4.34329	4.42034	4.62984	5.52977	103	64	78	194	653121			#FF6347,black		#FF6347,black	#FFA07A,black	ZBTB8A	653121	chr1	33004746	33071551	13051	+	NM_001291496	protein_coding	TSS615	P18121	BOZF1|FLJ90065|MGC17919|ZBTB8|ZNF916A	zinc finger and BTB domain containing 8A	ZBTB8A
538	ZBTB8OS	1.5326	1.16698	1.88927	0.761441	1.23272	1.61894	4.11275	4.72872	4.33553	5.03057	87	80	63	136	339487	#FFA07A,black		#FFA07A,black	#E0FFFF,black		#FFA07A,black	ZBTB8OS	339487	chr1	33086817	33116191	1562	-	NM_178547	protein_coding	TSS25899	P16040	ARCH|ARCH2|MGC62007	zinc finger and BTB domain containing 8 opposite strand	ZBTB8OS
539	RBBP4	0.820083	0.736381	0.976756	0.897935	1.19105	1.32643	6.68808	6.40192	6.2466	6.65415	545	262	246	428	5928		#E0FFFF,black				#FFE4B3,black	RBBP4	5928	chr1	33116749	33151812	8163	+	NM_005610	protein_coding	TSS14853	P19337	NURF55|RBAP48	retinoblastoma binding protein 4	RBBP4
540	SYNC	0.894221	0.701204	0.897377	0.78415	1.00353	1.27977	6.27508	6.11378	5.76299	6.11887	408	214	175	294	81493		#E0FFFF,black		#E0FFFF,black		#FFE4B3,black	SYNC	81493	chr1	33145507	33168361	3493	-	NM_001161708	protein_coding	TSS28038	P25519	MGC149625|MGC149626|SYNC1|SYNCOILIN	syncoilin, intermediate filament protein	SYNC
541	KIAA1522	1.67827	2.41328	1.41303	1.43795	0.841955	0.585524	1.4256	2.17258	2.69659	1.92439	9	11	18	12	57648	#FFA07A,black	#FF6347,black	#FFE4B3,black	#FFE4B3,black		#B0E0E6,black	KIAA1522	57648	chr1	33207512	33240571	5606	+	NM_020888	protein_coding	TSS2999	P6014	.	KIAA1522	KIAA1522
542	YARS	0.937571	0.816023	0.674334	0.870359	0.719235	0.826365	6.73958	6.64658	6.44626	6.17111	565	311	283	305	8565			#E0FFFF,black		#E0FFFF,black		YARS	8565	chr1	33240840	33283633	3117	-	NM_003680	protein_coding	TSS18098	P32437	CMTDIC|TYRRS|YRS|YTS	tyrosyl-tRNA synthetase	YARS
543	S100PBP	0.996044	1.06684	1.24252	1.07108	1.24745	1.16467	3.45025	3.44453	3.54359	3.76351	53	31	35	54	64766							S100PBP	64766	chr1	33283043	33324480	4517	+	NM_001256121	protein_coding	TSS2780	P15676	DKFZp313K2325|FLJ12903|S100PBPR	S100P binding protein	S100PBP
544	FNDC5	1	1	1	1	1	1	0	0	0	0	0	0	0	0	252995							FNDC5	252995	chr1	33327869	33338093	2312	-	NM_001171940	protein_coding	TSS32938	P11783	FRCP2	fibronectin type III domain containing 5	FNDC5
545	HPCA	1.60729	2.72505	0.830096	1.69543	0.516456	0.304617	3.8192	4.50383	5.26548	3.55055	70	68	123	46	3208	#FFA07A,black	#FF6347,black		#FFA07A,black	#B0E0E6,black	#87CEEB,black	HPCA	3208	chr1	33352098	33360247	1406	+	NM_002143	protein_coding	TSS24186	P16637	BDR2	hippocalcin	HPCA
546	TMEM54	1.29733	2.70463	0.829882	2.08477	0.639685	0.306837	4.12829	4.50383	5.56372	3.85926	88	68	152	58	113452	#FFE4B3,black	#FF6347,black		#FF6347,black	#B0E0E6,black	#87CEEB,black	TMEM54	113452	chr1	33360196	33366953	993	-	NM_033504	protein_coding	TSS14446	P13988	BCLP|CAC-1|CAC1|MGC10137	transmembrane protein 54	TMEM54
547	RNF19B	1.52179	0.757559	0.580452	0.497809	0.381428	0.766213	1.0869	1.69267	0.686333	0.30215	6	7	2	1	127544	#FFA07A,black	#E0FFFF,black	#B0E0E6,black	#87CEEB,black	#87CEEB,black	#E0FFFF,black	RNF19B	127544	chr1	33402047	33430414	2684	-	NM_153341	protein_coding	TSS2694	P975	FLJ90005|IBRDC3|NKLAM	ring finger protein 19B	RNF19B
548	AK2	1.27565	1.80106	1.02981	1.41187	0.807283	0.571781	6.83973	7.19096	7.68858	6.88211	606	455	674	502	204	#FFE4B3,black	#FFA07A,black		#FFE4B3,black		#B0E0E6,black	AK2	204	chr1	33473541	33502512	6038	-	NM_013411	protein_coding	TSS17086	P15815	ADK2	adenylate kinase 2	AK2
549	AZIN2	0.778852	1.48848	2.16086	1.91112	2.77442	1.45172	2.189	1.82842	2.76284	3.3006	19	8	19	38	113451	#E0FFFF,black	#FFE4B3,black	#FF6347,black	#FFA07A,black	#FF6347,black	#FFE4B3,black	AZIN2	113451	chr1	33546714	33586132	3222	+	NM_001293562	protein_coding	TSS23621	P35903	.	antizyme inhibitor 2	AZIN2
550	TRIM62	0.862917	1.16568	0.910249	1.35086	1.05485	0.780876	3.65724	3.44453	3.87841	3.52157	62	31	45	45	55223				#FFE4B3,black		#E0FFFF,black	TRIM62	55223	chr1	33611003	33647671	3841	-	NM_018207	protein_coding	TSS31773	P7462	DEAR1|FLJ10759|FLJ16558	tripartite motif containing 62	TRIM62
551	ZNF362	0.801549	0.74069	0.843339	0.924073	1.05214	1.13858	4.50678	4.18765	4.07373	4.26097	116	54	52	78	149076		#E0FFFF,black					ZNF362	149076	chr1	33722174	33766320	3106	+	NM_152493	protein_coding	TSS27786	P20035	FLJ25476|MGC138318|RN|lin-29	zinc finger protein 362	ZNF362
552	A3GALT2	1	1	1	1	1	1	0	0	0	0	0	0	0	0	127550							A3GALT2	127550	chr1	33772367	33786699	1023	-	NM_001080438	protein_coding	TSS700	P20083	IGBS3S	alpha 1,3-galactosyltransferase 2	A3GALT2
553	PHC2	0.941926	1.33013	0.733975	1.41214	0.779228	0.551806	6.877	6.79069	7.28857	6.4308	622	344	510	366	1912		#FFE4B3,black	#E0FFFF,black	#FFE4B3,black	#E0FFFF,black	#B0E0E6,black	PHC2	1912	chr1	33789224	33841194	4175	-	NM_004427	protein_coding	TSS30291	P5026	EDR2|HPH2|MGC163502|PH2	polyhomeotic homolog 2	PHC2
554	LOC101929464	0.842203	0.842203	0.842203	1	1	1	0.247761	0	0	0	1	0	0	0	101929464							LOC101929464	101929464	chr1	33815953	33828846	490	+	NR_125978	lncRNA	TSS3575	.	.	uncharacterized LOC101929464	LOC101929464
555	ZSCAN20	0.571608	1.44215	1.1043	2.52297	1.93192	0.765734	0.806902	0	1.33512	0.950038	4	0	5	4	7579	#B0E0E6,black	#FFE4B3,black		#FF6347,black	#FFA07A,black	#E0FFFF,black	ZSCAN20	7579	chr1	33938232	33961995	4218	+	NM_145238	protein_coding	TSS6951	P23627	KOX29|ZFP-31|ZNF31|ZNF360	zinc finger and SCAN domain containing 20	ZSCAN20
556	CSMD2	1	1	1.69894	1	1.69894	1.69894	0	0	0	0.764637	0	0	0	3	114784			#FFA07A,black		#FFA07A,black	#FFA07A,black	CSMD2	114784	chr1	33979599	34631443	13845	-	NM_001281956	protein_coding	TSS14368	P24352	KIAA1884|dJ1007G16.1|dJ1007G16.2|dJ947L8.1	CUB and Sushi multiple domains 2	CSMD2
557	HMGB4	1	1	1	1	1	1	0	0	0	0	0	0	0	0	127540							HMGB4	127540	chr1	34326076	34330392	2971	+	NM_145205	protein_coding	TSS1397	P33303	FLJ40388|MGC88128|dJ1007G16.5	high mobility group box 4	HMGB4
558	CSMD2-AS1	1	1	1	1	1	1	0	0	0	0	0	0	0	0	402779							CSMD2-AS1	402779	chr1	34334557	34351059	1364	+	NR_038372	lncRNA	TSS31629	.	.	CSMD2 antisense RNA 1	CSMD2-AS1
559	C1orf94	1	1	1	1	1	1	0	0	0	0	0	0	0	0	84970							C1orf94	84970	chr1	34632484	34684731	3293	+	NM_032884	protein_coding	TSS25966	P5998	MGC15882	chromosome 1 open reading frame 94	C1orf94
560	GJB5	1	1	1	1	1	1	0	0	0	0	0	0	0	0	2709							GJB5	2709	chr1	35220648	35224113	1355	+	NM_005268	protein_coding	TSS34159	P8160	CX31.1	gap junction protein beta 5	GJB5
561	GJB4	1	1	1	1	1	1	0	0	0	0	0	0	0	0	127534							GJB4	127534	chr1	35225342	35229325	2840	+	NM_153212	protein_coding	TSS27612	P17096	CX30.3|EKV|MGC21116	gap junction protein beta 4	GJB4
562	GJB3	1	1	1	1	1	1	0	0	0	0	0	0	0	0	2707							GJB3	2707	chr1	35246790	35251965	2350	+	NM_024009	protein_coding	TSS19350	P11181	CX31|DFNA2|DFNA2B|EKV|FLJ22486|MGC102938	gap junction protein beta 3	GJB3
563	GJA4	1	1	1	1	1	1	0	0	0	0	0	0	0	0	2701							GJA4	2701	chr1	35258599	35261348	1622	+	NM_002060	protein_coding	TSS16829	P15114	CX37	gap junction protein alpha 4	GJA4
564	SMIM12	0.792777	1.21282	0.616169	1.52984	0.777229	0.508048	5.84758	5.51257	6.12595	5.14898	302	140	226	148	113444	#E0FFFF,black		#B0E0E6,black	#FFA07A,black	#E0FFFF,black	#B0E0E6,black	SMIM12	113444	chr1	35315963	35325417	6434	-	NM_001164824	protein_coding	TSS8316	P9769	.	small integral membrane protein 12	SMIM12
565	DLGAP3	0.640169	0.640169	0.640169	1	1	1	0.643475	0	0	0	3	0	0	0	58512	#B0E0E6,black	#B0E0E6,black	#B0E0E6,black				DLGAP3	58512	chr1	35331037	35395186	3856	-	NM_001080418	protein_coding	TSS7111	P21209	DAP3|SAPAP3	discs large homolog associated protein 3	DLGAP3
566	LOC653160	0.655436	1.00963	1.89191	1.5404	2.88649	1.87386	1.32129	0.71182	1.33512	2.24114	8	2	5	16	653160	#B0E0E6,black		#FFA07A,black	#FFA07A,black	#FF6347,black	#FFA07A,black	LOC653160	653160	chr1	35441300	35444307	1887	-	NR_037869	lncRNA	TSS1236	.	.	uncharacterized LOC653160	LOC653160
567	ZMYM6NB	0.934698	1.17226	0.751557	1.25415	0.804064	0.64112	4.3827	4.28527	4.61198	3.97065	106	58	77	63	.			#E0FFFF,black	#FFE4B3,black		#B0E0E6,black	ZMYM6NB	.	chr1	35447127	35450948	925	-	NM_001195156	.	TSS4669	P18513	.	.	.
568	ZMYM6	0.691449	1.01969	2.01081	1.47472	2.90811	1.97198	2.59903	2.06673	2.62716	3.60681	27	10	17	48	9204	#E0FFFF,black		#FF6347,black	#FFE4B3,black	#FF6347,black	#FFA07A,black	ZMYM6	9204	chr1	35451767	35497569	5144	-	NM_007167	protein_coding	TSS10299	P26349	Buster2|MYM|ZNF198L4|ZNF258	zinc finger MYM-type containing 6	ZMYM6
569	ZMYM1	2.01279	1.72595	1.56413	0.857487	0.777092	0.906243	1.52287	2.53207	2.31026	2.16823	10	15	13	15	79830	#FF6347,black	#FFA07A,black	#FFA07A,black		#E0FFFF,black		ZMYM1	79830	chr1	35525387	35581459	4939	+	NM_001289088	protein_coding	TSS8438	P29977	FLJ23151|FLJ43753|MYM|RP11-181E22.4	zinc finger MYM-type containing 1	ZMYM1
570	SFPQ	1.18587	0.958747	1.06455	0.808478	0.8977	1.11036	9.08491	9.33085	9.02414	9.17516	2893	2016	1706	2477	6421							SFPQ	6421	chr1	35649201	35658743	3073	-	NM_005066	protein_coding	TSS14852	P22436	POMP100|PSF	splicing factor proline /glutamine-rich	SFPQ
571	ZMYM4	0.640809	0.722732	1.0549	1.12784	1.6462	1.4596	5.06237	4.42034	4.5939	5.13948	173	64	76	147	9202	#B0E0E6,black	#E0FFFF,black			#FFA07A,black	#FFE4B3,black	ZMYM4	9202	chr1	35734568	35887545	6994	+	NM_005095	protein_coding	TSS12252	P22123	CDIR|DKFZp686B09210|DKFZp686L0547|KIAA0425|MYM|ZNF198L3|ZNF262	zinc finger MYM-type containing 4	ZMYM4
572	KIAA0319L	0.964738	0.983654	0.946855	1.01961	0.981464	0.96259	4.65362	4.60183	4.62984	4.57484	129	73	78	98	79932							KIAA0319L	79932	chr1	35899091	36023037	4812	-	NM_024874	protein_coding	TSS9889	P8198	KIAA1837	KIAA0319 like	KIAA0319L
573	NCDN	1.09677	1.28592	0.585489	1.17246	0.533829	0.455307	5.75051	5.88377	6.11331	4.97822	282	182	224	131	23154		#FFE4B3,black	#B0E0E6,black		#B0E0E6,black	#87CEEB,black	NCDN	23154	chr1	36023393	36032380	3433	+	NM_001014839	protein_coding	TSS27382	P7318	KIAA0607	neurochondrin	NCDN
574	TFAP2E	0.640169	1.81012	0.640169	2.82756	1	0.353661	0.643475	0	1.49956	0	3	0	6	0	339488	#B0E0E6,black	#FFA07A,black	#B0E0E6,black	#FF6347,black		#87CEEB,black	TFAP2E	339488	chr1	36038971	36060927	2187	+	NM_178548	protein_coding	TSS14623	P34579	AP2E|MGC49007	transcription factor AP-2 epsilon	TFAP2E
575	PSMB2	1.16506	1.13813	1.11432	0.976886	0.956449	0.97908	6.60721	6.82761	6.79388	6.76337	515	353	361	462	5690							PSMB2	5690	chr1	36065143	36107445	4980	-	NM_001199780	protein_coding	TSS18570	P6911	HC7-I|MGC104215|MGC126885	proteasome subunit beta 2	PSMB2
576	C1orf216	0.983987	0.756836	0.699724	0.769152	0.711111	0.924539	5.11791	5.09462	4.71597	4.60277	180	104	83	100	127703		#E0FFFF,black	#E0FFFF,black	#E0FFFF,black	#E0FFFF,black		C1orf216	127703	chr1	36179477	36184790	2934	-	NM_152374	protein_coding	TSS26257	P15149	FLJ38984	chromosome 1 open reading frame 216	C1orf216
577	CLSPN	0.903185	0.549127	1.44047	0.607989	1.59488	2.6232	4.40838	4.26148	3.54359	4.93492	108	57	35	127	63967		#B0E0E6,black	#FFE4B3,black	#B0E0E6,black	#FFA07A,black	#FF6347,black	CLSPN	63967	chr1	36197713	36235551	8484	-	NM_001190481	protein_coding	TSS1678	P29835	MGC131612|MGC131613|MGC131615	claspin	CLSPN
578	AGO4	1.14948	0.303086	1.9436	0.263674	1.69086	6.4127	2.40853	2.60951	0.686333	3.36726	23	16	2	40	192670		#87CEEB,black	#FFA07A,black	#87CEEB,black	#FFA07A,black	#FF4500,black	AGO4	192670	chr1	36273828	36323490	7060	+	NM_017629	protein_coding	TSS14619	P27582	.	argonaute 4, RISC catalytic component	AGO4
579	AGO1	0.404917	0.621125	0.632871	1.53396	1.56297	1.01891	5.08644	3.78213	4.39939	4.42642	176	40	66	88	26523	#87CEEB,black	#B0E0E6,black	#B0E0E6,black	#FFA07A,black	#FFA07A,black		AGO1	26523	chr1	36348810	36389899	7478	+	NM_012199	protein_coding	TSS20402	P25310	.	argonaute 1, RISC catalytic component	AGO1
580	AGO3	0.80858	1.08823	3.10572	1.34586	3.84096	2.85392	1.99921	1.69267	2.12119	3.63414	16	7	11	49	192669			#FF6347,black	#FFE4B3,black	#FF6347,black	#FF6347,black	AGO3	192669	chr1	36396683	36522063	3645	+	NM_177422	protein_coding	TSS7615	P33884	.	argonaute 3, RISC catalytic component	AGO3
581	TEKT2	2.27574	1	1	0.439418	0.439418	1	0	1.18633	0	0	0	4	0	0	27285	#FF6347,black			#87CEEB,black	#87CEEB,black		TEKT2	27285	chr1	36549676	36553876	1509	+	NM_014466	protein_coding	TSS572	P23606	TEKTB1|TEKTIN-T|h-tektin-t	tektin 2	TEKT2
582	ADPRHL2	1.02235	1.7636	0.842351	1.72504	0.823933	0.477631	5.38698	5.41888	6.20551	5.13948	218	131	239	147	54936		#FFA07A,black		#FFA07A,black		#87CEEB,black	ADPRHL2	54936	chr1	36554453	36559533	1691	+	NM_017825	protein_coding	TSS28760	P35665	ARH3|FLJ20446	ADP-ribosylhydrolase like 2	ADPRHL2
583	COL8A2	0.737432	0.508977	0.582145	0.690202	0.789421	1.14375	4.08115	3.64174	3.10683	3.3006	85	36	25	38	1296	#E0FFFF,black	#B0E0E6,black	#B0E0E6,black	#E0FFFF,black	#E0FFFF,black		COL8A2	1296	chr1	36560837	36590685	4598	-	NM_001294347	protein_coding	TSS21769	P19348	FECD|FECD1|FLJ00201|MGC116970|MGC116972|PPCD|PPCD2	collagen type VIII alpha 2	COL8A2
584	TRAPPC3	0.970254	1.20335	0.934152	1.24025	0.962791	0.77629	6.89528	6.85172	7.16235	6.79701	630	359	467	473	27095						#E0FFFF,black	TRAPPC3	27095	chr1	36602170	36621654	1907	-	NM_014408	protein_coding	TSS29641	.	BET3	trafficking protein particle complex 3	TRAPPC3
585	MAP7D1	1.13519	1.44757	0.650744	1.27518	0.573249	0.449543	7.74041	7.92334	8.27405	7.12058	1136	758	1013	593	55700		#FFE4B3,black	#B0E0E6,black	#FFE4B3,black	#B0E0E6,black	#87CEEB,black	MAP7D1	55700	chr1	36621566	36646451	3518	+	NM_001286366	protein_coding	TSS19972	P26733	FLJ10350|FLJ39022|MGC117315|PARCC1|RPRC1	MAP7 domain containing 1	MAP7D1
586	THRAP3	0.820327	0.662937	0.934261	0.808138	1.13889	1.40928	7.50476	7.21903	6.9117	7.40666	964	464	392	724	9967		#B0E0E6,black				#FFE4B3,black	THRAP3	9967	chr1	36690017	36770957	4431	+	NM_005119	protein_coding	TSS28467	P2350	FLJ22082|MGC133082|MGC133083|TRAP150	thyroid hormone receptor associated protein 3	THRAP3
587	SH3D21	3.23254	1	1	0.309354	0.309354	1	0	1.69267	0	0	0	7	0	0	79729	#FF6347,black			#87CEEB,black	#87CEEB,black		SH3D21	79729	chr1	36771994	36786948	2698	+	NM_001162530	protein_coding	TSS5038	P33736	.	SH3 domain containing 21	SH3D21
588	EVA1B	0.969839	1.54747	0.73602	1.59559	0.75891	0.475628	6.42417	6.37999	7.05408	5.98199	453	258	433	267	55194		#FFA07A,black	#E0FFFF,black	#FFA07A,black	#E0FFFF,black	#87CEEB,black	EVA1B	55194	chr1	36787631	36789755	1245	-	NM_018166	protein_coding	TSS27102	P21775	.	eva-1 homolog B (C. elegans)	EVA1B
589	STK40	1.18367	0.8389	0.801688	0.708726	0.677288	0.955642	5.18632	5.42959	4.93289	4.86744	189	132	97	121	83931				#E0FFFF,black	#E0FFFF,black		STK40	83931	chr1	36805220	36851528	3894	-	NM_032017	protein_coding	TSS11568	P31425	MGC4796|RP11-268J15.4|SHIK|SgK495	serine /threonine kinase 40	STK40
590	LSM10	1.46056	1.6251	1.19314	1.11266	0.816906	0.734194	4.80633	5.35286	5.50687	5.0611	144	125	146	139	84967	#FFE4B3,black	#FFA07A,black				#E0FFFF,black	LSM10	84967	chr1	36859021	36863560	927	-	NM_032881	protein_coding	TSS30987	P19628	MGC15749|MST074|MSTP074	LSM10, U7 small nuclear RNA associated	LSM10
591	OSCP1	1.94164	1.52297	1.34522	0.784377	0.692827	0.883283	3.17897	4.13624	3.78586	3.60681	43	52	42	48	127700	#FFA07A,black	#FFA07A,black	#FFE4B3,black	#E0FFFF,black	#E0FFFF,black		OSCP1	127700	chr1	36883507	36916086	1665	-	NM_145047	protein_coding	TSS26923	P14592	C1orf102|MGC26685|NOR1	organic solute carrier partner 1	OSCP1
592	MRPS15	0.813389	1.04271	0.907619	1.28193	1.11585	0.870445	7.36746	7.06947	7.42779	7.22761	876	418	562	639	64960				#FFE4B3,black			MRPS15	64960	chr1	36921362	36930040	965	-	NM_031280	protein_coding	TSS31045	P20265	FLJ11564|MPR-S15|RPMS15|S15mt	mitochondrial ribosomal protein S15	MRPS15
593	CSF3R	1	1	1	1	1	1	0	0	0	0	0	0	0	0	1441							CSF3R	1441	chr1	36931644	36948915	2989	-	NM_172313	protein_coding	TSS24425	P29229	CD114|GCSFR	colony stimulating factor 3 receptor	CSF3R
594	GRIK3	1	1	1	1	1	1	0	0	0	0	0	0	0	0	2899							GRIK3	2899	chr1	37261128	37499844	9219	-	NM_000831	protein_coding	TSS9791	P2493	EAA5|GLR7|GLUR7|GluR7a	glutamate ionotropic receptor kainate type subunit 3	GRIK3
595	LINC01137	1.63787	4.95972	1.46596	3.02816	0.895042	0.295573	0	0.71182	2.31026	0.551848	0	2	13	2	728431	#FFA07A,black	#FF4500,black	#FFE4B3,black	#FF6347,black		#87CEEB,black	LINC01137	728431	chr1	37920480	37940044	1427	-	NR_038842	lncRNA	TSS23110	.	.	long intergenic non-protein coding RNA 1137	LINC01137
596	ZC3H12A	1.36599	0.692989	0.596145	0.507315	0.436418	0.860251	5.14108	5.59103	4.61198	4.39481	183	148	77	86	80149	#FFE4B3,black	#E0FFFF,black	#B0E0E6,black	#B0E0E6,black	#87CEEB,black		ZC3H12A	80149	chr1	37940119	37949978	2716	+	NM_025079	protein_coding	TSS24899	P14311	FLJ23231|MCPIP|MCPIP1|RP3-423B22.1|dJ423B22.1	zinc finger CCCH-type containing 12A	ZC3H12A
597	MEAF6	1.12637	1.03976	1.37928	0.923106	1.22454	1.32654	5.36091	5.53259	5.41716	5.82483	214	142	137	239	64769			#FFE4B3,black			#FFE4B3,black	MEAF6	64769	chr1	37955561	37980420	4672	-	NM_001270876	protein_coding	TSS418	P23347	C1orf149|CDABP0189|Eaf6|FLJ11730|NY-SAR-91	MYST /Esa1 associated factor 6	MEAF6
598	SNIP1	0.764972	1.14909	0.651576	1.50214	0.851764	0.567035	4.35655	3.97002	4.55704	3.73855	104	46	74	53	79753	#E0FFFF,black		#B0E0E6,black	#FFA07A,black		#B0E0E6,black	SNIP1	79753	chr1	38000050	38019945	4605	-	NM_024700	protein_coding	TSS13468	P23285	FLJ12553|RP3-423B22.3|dJ423B22.2	Smad nuclear interacting protein 1	SNIP1
599	DNALI1	1.19306	0.643666	1.45636	0.53951	1.2207	2.26261	6.4147	6.66936	5.77908	6.95707	450	316	177	529	7802		#B0E0E6,black	#FFE4B3,black	#B0E0E6,black		#FF6347,black	DNALI1	7802	chr1	38022520	38032458	2649	+	NM_003462	protein_coding	TSS12148	P34289	P28|dJ423B22.5|hp28	dynein axonemal light intermediate chain 1	DNALI1
600	GNL2	1.08571	0.501572	1.28176	0.461976	1.18057	2.55549	7.73281	7.85145	6.73734	8.09094	1130	721	347	1166	29889		#B0E0E6,black	#FFE4B3,black	#87CEEB,black		#FF6347,black	GNL2	29889	chr1	38032413	38061586	2402	-	NM_013285	protein_coding	TSS34095	P1788	FLJ40906|HUMAUANTIG|NGP1|Ngp-1	G protein nucleolar 2	GNL2
601	RSPO1	0.820969	1.20618	1.24252	1.46921	1.51348	1.03013	3.45025	3.16565	3.72069	3.76351	53	25	40	54	284654				#FFE4B3,black	#FFA07A,black		RSPO1	284654	chr1	38076951	38100595	3150	-	NM_001242908	protein_coding	TSS4154	P4247	CRISTIN3|FLJ40906|RSPO	R-spondin 1	RSPO1
602	C1orf109	2.90069	2.89191	2.61811	0.996972	0.902582	0.905323	1.52287	3.05927	3.05489	2.9114	10	23	24	28	54955	#FF6347,black	#FF6347,black	#FF6347,black				C1orf109	54955	chr1	38147242	38156267	2810	-	NM_017850	protein_coding	TSS18384	P23725	FLJ20508	chromosome 1 open reading frame 109	C1orf109
603	CDCA8	1.76845	1.62498	1.51523	0.91887	0.856813	0.932464	4.53037	5.35286	5.23079	5.12991	118	125	120	146	55143	#FFA07A,black	#FFA07A,black	#FFA07A,black				CDCA8	55143	chr1	38158073	38175391	2389	+	NM_018101	protein_coding	TSS31328	P9408	BOR|BOREALIN|DasraB|FLJ10468|FLJ12042|MESRGP	cell division cycle associated 8	CDCA8
604	EPHA10	1	1	1	1	1	1	0	0	0	0	0	0	0	0	284656							EPHA10	284656	chr1	38181646	38230824	7322	-	NM_001099439	protein_coding	TSS29287	P11109	FLJ16103|FLJ33655|MGC43817	EPH receptor A10	EPHA10
605	MANEAL	1.65541	0.727418	0.727418	0.439418	0.439418	1	0.459143	1.18633	0	0	2	4	0	0	149175	#FFA07A,black	#E0FFFF,black	#E0FFFF,black	#87CEEB,black	#87CEEB,black		MANEAL	149175	chr1	38259774	38267278	4980	+	NM_001031740	protein_coding	TSS6247	P6717	FLJ31434|MGC78681|RP11-109P14.3	mannosidase endo-alpha like	MANEAL
606	YRDC	1.01541	0.801074	0.827256	0.78892	0.814704	1.03268	5.16388	5.18594	4.84389	4.89028	186	111	91	123	79693				#E0FFFF,black			YRDC	79693	chr1	38268614	38273865	1836	-	NM_024640	protein_coding	TSS16970	P34972	DRIP3|FLJ23476|FLJ26165|IRIP|RP11-109P14.4|SUA5	yrdC N6-threonylcarbamoyltransferase domain containing	YRDC
607	C1orf122	1.41156	1.93693	0.876204	1.37219	0.620735	0.452368	7.2445	7.74179	8.19827	7.05384	804	668	961	566	127687	#FFE4B3,black	#FFA07A,black		#FFE4B3,black	#B0E0E6,black	#87CEEB,black	C1orf122	127687	chr1	38273473	38275126	1185	+	NM_001142726	protein_coding	TSS13255	P11649	ALAESM|FLJ23476|FLJ45459	chromosome 1 open reading frame 122	C1orf122
608	MTF1	0.80601	0.478953	1.56013	0.594226	1.93562	3.25739	4.64284	4.33171	3.5808	5.28451	128	60	36	163	4520		#87CEEB,black	#FFA07A,black	#B0E0E6,black	#FFA07A,black	#FF6347,black	MTF1	4520	chr1	38275239	38325292	7972	-	NM_005955	protein_coding	TSS26111	P29698	MGC23036|MTF-1|ZRF	metal-regulatory transcription factor 1	MTF1
609	INPP5B	1.56813	1.22781	1.5455	0.782974	0.985567	1.25875	3.32098	3.97002	3.61706	3.94905	48	46	37	62	3633	#FFA07A,black		#FFA07A,black	#E0FFFF,black		#FFE4B3,black	INPP5B	3633	chr1	38326369	38412729	4573	-	NM_001297434	protein_coding	TSS23939	P19403	5PTase|MGC65156|MGC71303	inositol polyphosphate-5-phosphatase B	INPP5B
610	SF3A3	0.837393	0.667328	0.89086	0.796911	1.06385	1.33497	6.87009	6.61406	6.28655	6.70336	619	304	253	443	10946		#E0FFFF,black		#E0FFFF,black		#FFE4B3,black	SF3A3	10946	chr1	38422652	38455761	2836	-	NM_006802	protein_coding	TSS26990	P16423	PRP9|PRPF9|SAP61|SF3a60	splicing factor 3a subunit 3	SF3A3
611	FHL3	1.40373	1.47068	0.665239	1.04769	0.473907	0.452335	5.14872	5.63799	5.7052	4.56066	184	153	168	97	2275	#FFE4B3,black	#FFE4B3,black	#B0E0E6,black		#87CEEB,black	#87CEEB,black	FHL3	2275	chr1	38462442	38471187	1657	-	NM_004468	protein_coding	TSS34115	P31550	MGC19547|MGC23614|MGC8696|SLIM2	four and a half LIM domains 3	FHL3
612	UTP11L	0.946616	0.471426	1.03162	0.498012	1.08979	2.18828	5.86624	5.78709	4.78134	5.91114	306	170	87	254	.		#87CEEB,black		#87CEEB,black		#FF6347,black	UTP11L	.	chr1	38478384	38490497	2050	+	NM_016037	.	TSS18173	P10901	CGI94	.	.
613	POU3F1	1	1	1	1	1	1	0	0	0	0	0	0	0	0	5453							POU3F1	5453	chr1	38509523	38512450	2928	-	NM_002699	protein_coding	TSS33361	P15689	OCT6|OTF6|SCIP	POU class 3 homeobox 1	POU3F1
614	LINC01343	1	1	1	1	1	1	0	0	0	0	0	0	0	0	339442							LINC01343	339442	chr1	38674706	38680439	2283	-	NR_038928	lncRNA	TSS5141	.	.	long intergenic non-protein coding RNA 1343	LINC01343
615	RRAGC	1.07593	0.619976	1.13158	0.576224	1.05172	1.8252	6.14743	6.25302	5.45772	6.32577	373	236	141	340	64121		#B0E0E6,black		#B0E0E6,black		#FFA07A,black	RRAGC	64121	chr1	39303869	39325495	2631	-	NM_022157	protein_coding	TSS30071	P4932	FLJ13311|GTR2|RAGC	Ras related GTP binding C	RRAGC
616	GJA9-MYCBP	1.43709	0.690707	1.43324	0.480628	0.99732	2.07504	3.87553	4.39868	3.34168	4.39481	73	63	30	86	100527950	#FFE4B3,black	#E0FFFF,black	#FFE4B3,black	#87CEEB,black		#FF6347,black	GJA9-MYCBP	100527950	chr1	39328162	39347298	4273	-	NR_037634	lncRNA	TSS1507	.	.	GJA9-MYCBP readthrough	GJA9-MYCBP
617	MYCBP	1.25937	0.6531	1.5051	0.518593	1.19512	2.30455	3.99901	4.33171	3.38438	4.58887	80	60	31	99	26292	#FFE4B3,black	#B0E0E6,black	#FFA07A,black	#B0E0E6,black		#FF6347,black	MYCBP	26292	chr1	39328162	39339050	2433	-	NM_012333	protein_coding	TSS5997	P2951	AMY-1|FLJ41056	MYC binding protein	MYCBP
618	GJA9	1.83367	0.516312	0.516312	0.281573	0.281573	1	0.953685	1.82842	0	0	5	8	0	0	81025	#FFA07A,black	#B0E0E6,black	#B0E0E6,black	#87CEEB,black	#87CEEB,black		GJA9	81025	chr1	39339739	39341865	2127	-	NM_030772	protein_coding	TSS1507	P32564	CX58|CX59|GJA10|MGC50985	gap junction protein alpha 9	GJA9
619	RHBDL2	1.8142	0.908854	1.46886	0.500966	0.809645	1.61617	2.3567	3.21604	2.21882	2.9114	22	26	12	28	54933	#FFA07A,black		#FFE4B3,black	#B0E0E6,black		#FFA07A,black	RHBDL2	54933	chr1	39351478	39407502	2003	-	NM_017821	protein_coding	TSS5736	P33339	MGC16997|RRP2	rhomboid, veinlet-like 2 (Drosophila)	RHBDL2
620	AKIRIN1	1.09224	0.912454	0.960365	0.835394	0.879258	1.05251	6.50079	6.62809	6.36862	6.44245	478	307	268	369	79647							AKIRIN1	79647	chr1	39456916	39471737	2726	+	NM_001136275	protein_coding	TSS20865	P19187	C1orf108|FLJ12666|RP11-781D11.2|STRF2	akirin 1	AKIRIN1
621	NDUFS5	0.964966	0.92644	0.912515	0.960075	0.945644	0.984969	8.58906	8.53761	8.47883	8.45698	2050	1162	1168	1504	4725							NDUFS5	4725	chr1	39491967	39500308	567	+	NM_001184979	protein_coding	TSS20417	P20882	CI-15k|CI15K	NADH:ubiquinone oxidoreductase subunit S5	NDUFS5
622	MACF1	0.481685	0.458221	1.19641	0.951287	2.4838	2.61099	7.16762	6.11378	6.04174	7.42633	762	214	213	734	23499	#87CEEB,black	#87CEEB,black			#FF6347,black	#FF6347,black	MACF1	23499	chr1	39549839	39952810	17689	+	NM_012090	protein_coding	TSS25064	P30212	ABP620|ACF7|FLJ45612|FLJ46776|KIAA0465|KIAA1251|MACF|OFC4	microtubule-actin crosslinking factor 1	MACF1
623	KIAA0754	0.351558	0.401638	0.902707	1.14245	2.56774	2.24757	4.26109	2.75292	2.94506	4.11342	97	18	22	70	643314	#87CEEB,black	#87CEEB,black			#FF6347,black	#FF6347,black	KIAA0754	643314	chr1	39875176	39882154	6979	+	NM_015038	protein_coding	TSS921	P3425	FLJ42354	KIAA0754	KIAA0754
624	BMP8A	0.571608	1.44215	1.50382	2.52297	2.63087	1.04277	0.806902	0	1.33512	1.39554	4	0	5	7	353500	#B0E0E6,black	#FFE4B3,black	#FFA07A,black	#FF6347,black	#FF6347,black		BMP8A	353500	chr1	39957318	39995541	5626	+	NM_181809	protein_coding	TSS33647	P34454	FLJ14351|FLJ45264	bone morphogenetic protein 8a	BMP8A
625	PPIEL	0.640169	0.640169	1.08761	1	1.69894	1.69894	0.643475	0	0	0.764637	3	0	0	3	728448	#B0E0E6,black	#B0E0E6,black			#FFA07A,black	#FFA07A,black	PPIEL	728448	chr1	39987952	40025370	2637	-	NR_003929	misc_RNA	TSS20671	.	FLJ35287|FLJ36340	peptidylprolyl isomerase E like pseudogene	PPIEL
626	PABPC4	1.08237	0.922896	1.07448	0.852662	0.992713	1.16425	8.21175	8.32594	8.09599	8.31539	1577	1003	895	1363	8761							PABPC4	8761	chr1	40026485	40042521	3276	-	NM_003819	protein_coding	TSS24822	P26878	APP-1|APP1|FLJ43938|PABP4|iPABP	poly(A) binding protein cytoplasmic 4	PABPC4
627	LOC101929516	1.31893	1.91378	1	1.45101	0.758188	0.522525	0	0.399373	0.936427	0	0	1	3	0	101929516	#FFE4B3,black	#FFA07A,black		#FFE4B3,black	#E0FFFF,black	#B0E0E6,black	LOC101929516	101929516	chr1	40030742	40038875	641	+	NR_125979	lncRNA	TSS7270	.	.	uncharacterized LOC101929516	LOC101929516
628	SNORA55	1	1	1	1	1	1	0	0	0	0	0	0	0	0	677834							SNORA55	677834	chr1	40033046	40033182	137	-	NR_002983	snoRNA	TSS26280	.	ACA55	small nucleolar RNA, H /ACA box 55	SNORA55
629	HEYL	0.971779	1.03839	1.16031	1.06855	1.19401	1.11741	4.30278	4.26148	4.35713	4.51729	100	57	64	94	26508							HEYL	26508	chr1	40089103	40105348	4114	-	NM_014571	protein_coding	TSS1727	P8885	HEY3|HRT3|MGC12623|bHLHb33	hes related family bHLH transcription factor with YRPW motif-like	HEYL
630	NT5C1A	1	1	1	1	1	1	0	0	0	0	0	0	0	0	84618							NT5C1A	84618	chr1	40124793	40137710	1107	-	NM_032526	protein_coding	TSS10755	P30588	CN-I|CN-IA|CN1|CN1A|MGC119199|MGC119201	5'-nucleotidase, cytosolic IA	NT5C1A
631	HPCAL4	1	1	1	1	1	1	0	0	0	0	0	0	0	0	51440							HPCAL4	51440	chr1	40144320	40157157	4758	-	NM_016257	protein_coding	TSS15441	P13237	DKFZp761G122|HLP4	hippocalcin like 4	HPCAL4
632	PPIE	1.31754	1.29369	0.81914	0.981897	0.621719	0.633182	5.94294	6.34079	6.31443	5.65512	323	251	258	212	10450	#FFE4B3,black	#FFE4B3,black			#B0E0E6,black	#B0E0E6,black	PPIE	10450	chr1	40204517	40229586	4814	+	NM_006112	protein_coding	TSS32646	.	CYP-33|CYP33|MGC111222|MGC3736	peptidylprolyl isomerase E	PPIE
633	BMP8B	0.842203	0.842203	1.03842	1	1.23298	1.23298	0.247761	0	0	0.30215	1	0	0	1	656							BMP8B	656	chr1	40223903	40254533	3773	-	NM_001720	protein_coding	TSS12785	P18861	BMP8|MGC131757|OP2	bone morphogenetic protein 8b	BMP8B
634	OXCT2	1.26046	3.99044	1.6421	3.16585	1.30277	0.411508	1.20885	1.54281	3.2054	1.92439	7	6	27	12	64064	#FFE4B3,black	#FF6347,black	#FFA07A,black	#FF6347,black	#FFE4B3,black	#87CEEB,black	OXCT2	64064	chr1	40235197	40237020	1824	-	NM_022120	protein_coding	TSS15931	P28705	FLJ00030|SCOTT	3-oxoacid CoA-transferase 2	OXCT2
635	TRIT1	0.882561	0.692154	2.02645	0.784256	2.2961	2.92775	3.29367	3.11344	2.76284	4.31263	47	24	19	81	54802		#E0FFFF,black	#FF6347,black	#E0FFFF,black	#FF6347,black	#FF6347,black	TRIT1	54802	chr1	40306706	40349177	2128	-	NM_017646	protein_coding	TSS29547	P10095	FLJ20061|IPT|MGC149242|MGC149243|MOD5	tRNA isopentenyltransferase 1	TRIT1
636	MYCL	0.727418	0.727418	0.727418	1	1	1	0.459143	0	0	0	2	0	0	0	4610	#E0FFFF,black	#E0FFFF,black	#E0FFFF,black				MYCL	4610	chr1	40361096	40367687	5092	-	NM_001033081	protein_coding	TSS3945	P25045	.	v-myc avian myelocytomatosis viral oncogene lung carcinoma derived homolog	MYCL
637	MFSD2A	1.253	0.997285	0.840346	0.795921	0.670669	0.842633	3.9119	4.23728	3.90798	3.66096	75	56	46	50	84879	#FFE4B3,black			#E0FFFF,black	#E0FFFF,black		MFSD2A	84879	chr1	40420784	40435640	2447	+	NM_001287809	protein_coding	TSS20651	P24605	FLJ14490|FLJ35904|MFSD2	major facilitator superfamily domain containing 2A	MFSD2A
638	CAP1	0.880388	0.735814	0.909401	0.835784	1.03295	1.23591	8.80207	8.61828	8.35948	8.66505	2377	1229	1075	1738	10487		#E0FFFF,black					CAP1	10487	chr1	40506255	40538321	2755	+	NM_001105530	protein_coding	TSS11497	P6893	CAP|CAP1-PEN	CAP, adenylate cyclase-associated protein 1 (yeast)	CAP1
639	PPT1	0.704759	0.958784	1.20842	1.36044	1.71465	1.26036	5.74043	5.23563	5.67971	6.01355	280	115	165	273	5538	#E0FFFF,black			#FFE4B3,black	#FFA07A,black	#FFE4B3,black	PPT1	5538	chr1	40538382	40563142	2504	-	NM_000310	protein_coding	TSS7641	P23473	CLN1|INCL|PPT	palmitoyl-protein thioesterase 1	PPT1
640	RLF	0.760297	0.832052	1.25606	1.09438	1.65207	1.5096	4.14366	3.74829	3.87841	4.47257	89	39	45	91	6018	#E0FFFF,black		#FFE4B3,black		#FFA07A,black	#FFA07A,black	RLF	6018	chr1	40627041	40706593	6250	+	NM_012421	protein_coding	TSS19538	P13877	MGC142226|ZN-15L|ZNF292L	rearranged L-myc fusion	RLF
641	TMCO2	1	1	1	1	1	1	0	0	0	0	0	0	0	0	127391							TMCO2	127391	chr1	40713573	40717365	741	+	NM_001008740	protein_coding	TSS2578	P6514	MGC131705|dJ39G22.2	transmembrane and coiled-coil domains 2	TMCO2
642	ZMPSTE24	0.913558	0.502988	1.29122	0.550581	1.41339	2.56709	5.74043	5.61	4.74902	6.10916	280	150	85	292	10269		#B0E0E6,black	#FFE4B3,black	#B0E0E6,black	#FFE4B3,black	#FF6347,black	ZMPSTE24	10269	chr1	40723722	40759856	3165	+	NM_005857	protein_coding	TSS31976	P13698	FACE-1|FACE1|FLJ14968|HGPS|PRO1|STE24|Ste24p	zinc metallopeptidase STE24	ZMPSTE24
643	COL9A2	0.842203	0.842203	1.03842	1	1.23298	1.23298	0.247761	0	0	0.30215	1	0	0	1	1298							COL9A2	1298	chr1	40766163	40782939	2831	-	NM_001852	protein_coding	TSS24781	P362	DJ39G22.4|EDM2|MED	collagen type IX alpha 2	COL9A2
644	SMAP2	1.31969	1.04884	0.754834	0.794767	0.57198	0.719683	5.10226	5.50246	5.17106	4.69649	178	139	115	107	64744	#FFE4B3,black		#E0FFFF,black	#E0FFFF,black	#B0E0E6,black	#E0FFFF,black	SMAP2	64744	chr1	40839378	40888998	3257	+	NM_022733	protein_coding	TSS9031	P25488	RP1-228H13.3|SMAP1L	small ArfGAP2	SMAP2
645	ZFP69B	0.570587	1.09147	1.23894	1.91289	2.17133	1.13511	1.20885	0.399373	1.33512	1.51795	7	1	5	8	65243	#B0E0E6,black			#FFA07A,black	#FF6347,black		ZFP69B	65243	chr1	40916337	40929390	2031	+	NM_023070	protein_coding	TSS16063	P31699	.	ZFP69 zinc finger protein B	ZFP69B
646	ZFP69	2.12237	0.470771	1.78694	0.221814	0.841955	3.79577	1.0869	2.17258	0	1.92439	6	11	0	12	339559	#FF6347,black	#87CEEB,black	#FFA07A,black	#00BFFF,black		#FF6347,black	ZFP69	339559	chr1	40943302	40962015	2159	+	NM_198494	protein_coding	TSS33795	P16499	.	ZFP69 zinc finger protein	ZFP69
647	EXO5	0.94801	1.32356	1.04133	1.39615	1.09844	0.786767	3.02144	2.94441	3.42586	3.07987	38	21	32	32	64789		#FFE4B3,black		#FFE4B3,black		#E0FFFF,black	EXO5	64789	chr1	40974433	40982214	2203	+	NM_022774	protein_coding	TSS1446	P16741	.	exonuclease 5	EXO5
648	ZNF684	1.88741	2.05682	1.91374	1.08976	1.01395	0.930435	0.459143	1.37555	1.49956	1.39554	2	5	6	7	127396	#FFA07A,black	#FF6347,black	#FFA07A,black				ZNF684	127396	chr1	40997233	41013841	2097	+	NM_152373	protein_coding	TSS26733	P7464	MGC27466	zinc finger protein 684	ZNF684
649	RIMS3	1	1	1	1	1	1	0	0	0	0	0	0	0	0	9783							RIMS3	9783	chr1	41086352	41131324	7229	-	NM_014747	protein_coding	TSS17539	P2477	KIAA0237|NIM3|RIM3	regulating synaptic membrane exocytosis 3	RIMS3
650	NFYC-AS1	2.94158	0.571608	1.50382	0.19432	0.51123	2.63087	0.806902	2.36349	0	1.39554	4	13	0	7	100130557	#FF6347,black	#B0E0E6,black	#FFA07A,black	#00BFFF,black	#B0E0E6,black	#FF6347,black	NFYC-AS1	100130557	chr1	41154752	41157933	3182	-	NR_024567	lncRNA	TSS6036	.	.	NFYC antisense RNA 1	NFYC-AS1
651	NFYC	1.67956	1.1237	1.34091	0.669042	0.798367	1.1933	4.95317	5.70126	5.12143	5.37638	160	160	111	174	4802	#FFA07A,black		#FFE4B3,black	#E0FFFF,black	#E0FFFF,black		NFYC	4802	chr1	41157242	41237276	5272	+	NM_001142589	protein_coding	TSS12112	P4809	CBF-C|CBFC|DKFZp667G242|FLJ45775|H1TF2A|HAP5|HSM|NF-YC	nuclear transcription factor Y subunit gamma	NFYC
652	KCNQ4	1	1	1	1	1	1	0	0	0	0	0	0	0	0	9132							KCNQ4	9132	chr1	41249684	41306124	4099	+	NM_004700	protein_coding	TSS19358	P35997	DFNA2|DFNA2A|KV7.4	potassium voltage-gated channel subfamily Q member 4	KCNQ4
653	CITED4	0.934363	2.26549	1.25648	2.42463	1.34474	0.554617	4.09704	3.99909	5.27686	4.42642	86	47	124	88	163732		#FF6347,black	#FFE4B3,black	#FF6347,black	#FFE4B3,black	#B0E0E6,black	CITED4	163732	chr1	41326728	41328018	1291	-	NM_133467	protein_coding	TSS15798	P20304	.	Cbp /p300 interacting transactivator with Glu /Asp rich carboxy-terminal domain 4	CITED4
654	CTPS1	1.29984	1.62173	1.71504	1.24764	1.31943	1.05754	6.33992	6.71825	7.03745	7.11816	427	327	428	592	1503	#FFE4B3,black	#FFA07A,black	#FFA07A,black		#FFE4B3,black		CTPS1	1503	chr1	41444971	41478237	3500	+	NM_001905	protein_coding	TSS2463	P29103	.	CTP synthase 1	CTPS1
655	SLFNL1-AS1	0.959417	0.727418	1.06637	0.758188	1.11147	1.46596	0.459143	0.399373	0	0.551848	2	1	0	2	100507178		#E0FFFF,black		#E0FFFF,black		#FFE4B3,black	SLFNL1-AS1	100507178	chr1	41480262	41509562	4800	+	NR_037868	lncRNA	TSS23689	.	.	SLFNL1 antisense RNA 1	SLFNL1-AS1
656	SLFNL1	1	1	1.23298	1	1.23298	1.23298	0	0	0	0.30215	0	0	0	1	200172							SLFNL1	200172	chr1	41481269	41487427	2237	-	NM_001168247	protein_coding	TSS31052	P28326	FLJ23878|MGC43873	schlafen like 1	SLFNL1
657	SCMH1	0.930871	0.669856	0.942902	0.719602	1.01292	1.40762	4.15887	4.05553	3.5808	4.07405	90	49	36	68	22955		#E0FFFF,black		#E0FFFF,black		#FFE4B3,black	SCMH1	22955	chr1	41492871	41707815	3801	-	NM_001031694	protein_coding	TSS6969	P35405	Scml3	sex comb on midleg homolog 1 (Drosophila)	SCMH1
658	FOXO6	1	2.52297	1	2.52297	1	0.396358	0	0	1.33512	0	0	0	5	0	100132074		#FF6347,black		#FF6347,black		#87CEEB,black	FOXO6	100132074	chr1	41827603	41849263	2390	+	NM_001291281	protein_coding	TSS30800	P34275	.	forkhead box O6	FOXO6
659	EDN2	1	1	1	1	1	1	0	0	0	0	0	0	0	0	1907							EDN2	1907	chr1	41944446	41950354	1162	-	NM_001302269	protein_coding	TSS4775	P20804	ET2|PPET2	endothelin 2	EDN2
660	HIVEP3	0.653301	1.26691	1.32924	1.93925	2.03466	1.0492	4.01582	3.40164	4.35713	4.42642	81	30	64	88	59269	#B0E0E6,black	#FFE4B3,black	#FFE4B3,black	#FFA07A,black	#FF6347,black		HIVEP3	59269	chr1	41972036	42501596	13811	-	NM_001127714	protein_coding	TSS25371	P11499	FLJ16752|KBP-1|KBP1|KIAA1555|KRC|SHN3|Schnurri-3|ZAS3|ZNF40C	human immunodeficiency virus type I enhancer binding protein 3	HIVEP3
661	GUCA2B	1	1	1	1	1	1	0	0	0	0	0	0	0	0	2981							GUCA2B	2981	chr1	42619092	42621495	597	+	NM_007102	protein_coding	TSS202	P2035	GCAP-II|UGN	guanylate cyclase activator 2B	GUCA2B
662	GUCA2A	1	1	1	1	1	1	0	0	0	0	0	0	0	0	2980							GUCA2A	2980	chr1	42628362	42630395	575	-	NM_033553	protein_coding	TSS16921	P17241	GUANYLIN|GUCA2|STARA	guanylate cyclase activator 2A	GUCA2A
663	FOXJ3	0.878453	0.805984	0.970581	0.917504	1.10488	1.20422	4.09704	3.91007	3.78586	4.05396	86	44	42	67	22887							FOXJ3	22887	chr1	42642210	42801548	5761	-	NM_014947	protein_coding	TSS22997	P15296	MGC165036|MGC176686	forkhead box J3	FOXJ3
664	RIMKLA	1	1	1	1	1	1	0	0	0	0	0	0	0	0	284716							RIMKLA	284716	chr1	42846468	42889900	10569	+	NM_173642	protein_coding	TSS28068	P30521	FAM80A|MGC47816	ribosomal modification protein rimK-like family member A	RIMKLA
665	ZMYND12	0.372264	0.712433	0.458995	1.91378	1.23298	0.644264	1.4256	0	0.936427	0.30215	9	0	3	1	84217	#87CEEB,black	#E0FFFF,black	#87CEEB,black	#FFA07A,black		#B0E0E6,black	ZMYND12	84217	chr1	42896001	42921938	1774	-	NM_032257	protein_coding	TSS15580	P9664	DKFZp434N2435	zinc finger MYND-type containing 12	ZMYND12
666	PPCS	1.08444	1.18577	1.07752	1.09344	0.993623	0.908712	6.6401	6.75705	6.88593	6.74782	527	336	385	457	79717							PPCS	79717	chr1	42922012	42939049	2238	+	NM_001287507	protein_coding	TSS24167	P28605	FLJ11838|MGC117357|MGC138220	phosphopantothenoylcysteine synthetase	PPCS
667	CCDC30	1	1	1.93192	1	1.93192	1.93192	0	0	0	0.950038	0	0	0	4	728621			#FFA07A,black		#FFA07A,black	#FFA07A,black	CCDC30	728621	chr1	43000560	43120335	3098	+	NM_001080850	protein_coding	TSS16188	P29295	FLJ20972|PFD6L|PFDN6L	coiled-coil domain containing 30	CCDC30
668	PPIH	1.09232	2.17915	1.3134	1.99497	1.20239	0.60271	3.72012	3.84752	4.84389	4.11342	65	42	91	70	10465		#FF6347,black	#FFE4B3,black	#FFA07A,black		#B0E0E6,black	PPIH	10465	chr1	43124048	43142429	800	+	NM_006347	protein_coding	TSS30602	P18231	CYP-20|CYPH|MGC5016|SnuCyp-20|USA-CYP	peptidylprolyl isomerase H	PPIH
669	YBX1	1.01797	0.781379	0.944467	0.767587	0.927796	1.20872	9.06638	9.09207	8.71047	8.98395	2856	1708	1372	2169	4904		#E0FFFF,black		#E0FFFF,black			YBX1	4904	chr1	43148066	43168020	1546	+	NM_004559	protein_coding	TSS5557	P34494	BP-8|CSDA2|CSDB|DBPB|MDR-NF1|MGC104858|MGC110976|MGC117250|NSEP-1|NSEP1|YB-1|YB1	Y-box binding protein 1	YBX1
670	CLDN19	1	1	1	1	1	1	0	0	0	0	0	0	0	0	149461							CLDN19	149461	chr1	43198764	43205925	2859	-	NM_148960	protein_coding	TSS30988	P8414	.	claudin 19	CLDN19
671	P3H1	0.803968	1.34387	0.709531	1.67155	0.882536	0.527976	6.22175	5.90696	6.64814	5.72669	393	185	326	223	64175		#FFE4B3,black	#E0FFFF,black	#FFA07A,black		#B0E0E6,black	P3H1	64175	chr1	43212006	43232755	2846	-	NM_022356	protein_coding	TSS4882	P1528	.	prolyl 3-hydroxylase 1	P3H1
672	C1orf50	1.18732	1.38169	1.24209	1.16371	1.04613	0.89896	2.91795	3.16565	3.38438	3.23071	35	25	31	36	79078		#FFE4B3,black					C1orf50	79078	chr1	43232916	43241413	1015	+	NM_024097	protein_coding	TSS22742	P29178	MGC955	chromosome 1 open reading frame 50	C1orf50
673	LOC100129924	1	1	1	1	1	1	0	0	0	0	0	0	0	0	100129924							LOC100129924	100129924	chr1	43253661	43263901	983	+	NM_001242750	.	TSS19033	P7	.	uncharacterized LOC100129924	LOC100129924
674	SVBP	1.26553	0.987147	1.38788	0.780025	1.09667	1.40595	4.14366	4.4834	4.125	4.61654	89	67	54	101	374969	#FFE4B3,black		#FFE4B3,black	#E0FFFF,black		#FFE4B3,black	SVBP	374969	chr1	43272723	43283059	798	-	NM_199342	protein_coding	TSS11376	P32836	.	small vasohibin binding protein	SVBP
675	ERMAP	0.462082	0.447733	0.908937	0.968946	1.96705	2.03009	2.80645	1.69267	1.64716	2.6687	32	7	7	23	114625	#87CEEB,black	#87CEEB,black			#FFA07A,black	#FF6347,black	ERMAP	114625	chr1	43282776	43310660	3616	+	NM_001017922	protein_coding	TSS2774	P36153	MGC118810|MGC118811|MGC118812|MGC118813|PRO2801|RD|SC	erythroblast membrane associated protein (Scianna blood group)	ERMAP
676	ZNF691	1.12652	1.53223	1.03699	1.36014	0.92052	0.676781	1.78061	1.95249	2.39625	1.83301	13	9	14	11	51058		#FFA07A,black		#FFE4B3,black		#E0FFFF,black	ZNF691	51058	chr1	43312244	43318146	1912	+	NM_015911	protein_coding	TSS13319	P30294	Zfp691	zinc finger protein 691	ZNF691
677	LOC339539	1	1	1	1	1	1	0	0	0	0	0	0	0	0	339539							LOC339539	339539	chr1	43323293	43354463	2365	+	NR_104171	lncRNA	TSS6602	.	.	uncharacterized LOC339539	LOC339539
678	SLC2A1	1.03087	1.10761	0.836428	1.07444	0.811383	0.755167	6.01577	6.05963	6.16321	5.75808	340	206	232	228	6513						#E0FFFF,black	SLC2A1	6513	chr1	43391046	43424847	3670	-	NM_006516	protein_coding	TSS2042	P8448	DYT17|DYT18|GLUT|GLUT1|GLUT1DS|MGC141895|MGC141896|PED	solute carrier family 2 member 1	SLC2A1
679	SLC2A1-AS1	0.432612	0.432612	0.634193	1	1.46596	1.46596	1.20885	0	0	0.551848	7	0	0	2	440584	#87CEEB,black	#87CEEB,black	#B0E0E6,black		#FFE4B3,black	#FFE4B3,black	SLC2A1-AS1	440584	chr1	43424720	43449029	1124	+	NR_033967	lncRNA	TSS29322	.	.	SLC2A1 antisense RNA 1	SLC2A1-AS1
680	FAM183A	2.27574	1	1	0.439418	0.439418	1	0	1.18633	0	0	0	4	0	0	440585	#FF6347,black			#87CEEB,black	#87CEEB,black		FAM183A	440585	chr1	43613594	43622067	517	+	NM_001101376	protein_coding	TSS13048	P11533	.	family with sequence similarity 183 member A	FAM183A
681	EBNA1BP2	0.991726	1.13918	0.862624	1.14868	0.869821	0.757235	8.198	8.18602	8.38599	7.98481	1562	910	1095	1083	10969						#E0FFFF,black	EBNA1BP2	10969	chr1	43629845	43638241	1504	-	NM_001159936	protein_coding	TSS25664	P5613	EBP2|NOBP|P40	EBNA1 binding protein 2	EBNA1BP2
682	CFAP57	1	1	1	1	1	1	0	0	0	0	0	0	0	0	149465							CFAP57	149465	chr1	43638001	43720029	4341	+	NM_001195831	protein_coding	TSS10056	P7703	.	cilia and flagella associated protein 57	CFAP57
683	TMEM125	1	1	1	1	1	1	0	0	0	0	0	0	0	0	128218							TMEM125	128218	chr1	43735665	43739673	1786	+	NM_144626	protein_coding	TSS34076	P5591	MGC17299	transmembrane protein 125	TMEM125
684	C1orf210	1	1	1.46596	1	1.46596	1.46596	0	0	0	0.551848	0	0	0	2	149466			#FFE4B3,black		#FFE4B3,black	#FFE4B3,black	C1orf210	149466	chr1	43747557	43751288	1540	-	NM_001164829	protein_coding	TSS29512	P29809	MGC52423	chromosome 1 open reading frame 210	C1orf210
685	TIE1	1	1	1	1	1	1	0	0	0	0	0	0	0	0	7075							TIE1	7075	chr1	43766566	43788781	4214	+	NM_001253357	protein_coding	TSS17805	P6306	JTK14|TIE	tyrosine kinase with immunoglobulin like and EGF like domains 1	TIE1
686	MPL	1	1	1.46596	1	1.46596	1.46596	0	0	0	0.551848	0	0	0	2	4352			#FFE4B3,black		#FFE4B3,black	#FFE4B3,black	MPL	4352	chr1	43803475	43820135	3645	+	NM_005373	protein_coding	TSS27543	P2264	C-MPL|CD110|MPLV|TPOR	MPL proto-oncogene, thrombopoietin receptor	MPL
687	CDC20	1.55768	1.15503	0.958942	0.741507	0.615623	0.830232	5.32764	5.96704	5.53557	5.26716	209	193	149	161	991	#FFA07A,black			#E0FFFF,black	#B0E0E6,black		CDC20	991	chr1	43824626	43828873	1674	+	NM_001255	protein_coding	TSS4662	P7836	CDC20A|MGC102824|bA276H19.3|p55CDC	cell division cycle 20	CDC20
688	ELOVL1	1.38724	1.94523	0.884025	1.40222	0.637253	0.454459	5.9297	6.40192	6.88964	5.75186	320	262	386	227	64834	#FFE4B3,black	#FFA07A,black		#FFE4B3,black	#B0E0E6,black	#87CEEB,black	ELOVL1	64834	chr1	43829068	43833745	1819	-	NM_022821	protein_coding	TSS5558	.	Ssc1	ELOVL fatty acid elongase 1	ELOVL1
689	MED8	1.00415	0.89345	0.652902	0.889755	0.650202	0.730765	5.51663	5.52261	5.35409	4.90157	239	141	131	124	112950			#B0E0E6,black		#B0E0E6,black	#E0FFFF,black	MED8	112950	chr1	43849579	43855483	1478	-	NM_052877	protein_coding	TSS20100	P28808	ARC32|MGC17544|MGC19641	mediator complex subunit 8	MED8
690	SZT2	1.32248	1.79722	0.935052	1.35898	0.707043	0.520276	5.68371	6.08696	6.52948	5.58683	269	210	300	202	23334	#FFE4B3,black	#FFA07A,black		#FFE4B3,black	#E0FFFF,black	#B0E0E6,black	SZT2	23334	chr1	43855556	43919918	13979	+	NM_015284	protein_coding	TSS15477	P10591	.	seizure threshold 2 homolog (mouse)	SZT2
691	HYI	1.55331	2.12846	0.966161	1.37028	0.622003	0.453925	5.50478	6.14012	6.59459	5.45511	237	218	314	184	81888	#FFA07A,black	#FF6347,black		#FFE4B3,black	#B0E0E6,black	#87CEEB,black	HYI	81888	chr1	43916674	43919660	1569	-	NM_001190880	protein_coding	TSS31323	P258	HT036|MGC20767	hydroxypyruvate isomerase (putative)	HYI
692	PTPRF	0.910511	0.89718	1.23646	0.985359	1.35799	1.37817	5.11791	4.98266	4.96138	5.42413	180	96	99	180	5792					#FFE4B3,black	#FFE4B3,black	PTPRF	5792	chr1	43996547	44089343	7733	+	NM_002840	protein_coding	TSS24081	P28095	FLJ43335|FLJ45062|FLJ45567|LAR	protein tyrosine phosphatase, receptor type F	PTPRF
693	KDM4A	1.09724	1.00042	0.808713	0.911754	0.737041	0.808377	5.23019	5.36407	5.23079	4.92389	195	126	120	126	9682					#E0FFFF,black		KDM4A	9682	chr1	44115797	44171189	4509	+	NM_014663	protein_coding	TSS30238	P3081	JHDM3A|JMJD2|JMJD2A|KIAA0677	lysine demethylase 4A	KDM4A
694	KDM4A-AS1	2.09891	1.06245	0.625054	0.506191	0.297799	0.588314	3.11801	4.18765	3.2054	2.44006	41	54	27	19	100132774	#FF6347,black		#B0E0E6,black	#B0E0E6,black	#87CEEB,black	#B0E0E6,black	KDM4A-AS1	100132774	chr1	44165409	44173012	1560	-	NR_033827	lncRNA	TSS16708	.	.	KDM4A antisense RNA 1	KDM4A-AS1
695	ST3GAL3	0.673869	1.8593	0.444842	2.75914	0.660132	0.239253	3.17897	2.60951	4.07373	2.01033	43	16	52	13	6487	#E0FFFF,black	#FFA07A,black	#87CEEB,black	#FF6347,black	#B0E0E6,black	#00BFFF,black	ST3GAL3	6487	chr1	44173204	44396837	3048	+	NM_174964	protein_coding	TSS13928	P2927	SIAT6|ST3GALII|ST3GalIII|ST3N	ST3 beta-galactoside alpha-2,3-sialyltransferase 3	ST3GAL3
696	LOC101929592	1	1	1	1	1	1	0	0	0	0	0	0	0	0	101929592							LOC101929592	101929592	chr1	44175076	44193014	456	-	NR_125986	lncRNA	TSS4128	.	.	uncharacterized LOC101929592	LOC101929592
697	ARTN	1.31893	1	1	0.758188	0.758188	1	0	0.399373	0	0	0	1	0	0	9048	#FFE4B3,black			#E0FFFF,black	#E0FFFF,black		ARTN	9048	chr1	44398992	44402912	2083	+	NM_057090	protein_coding	TSS8210	P7840	ENOVIN|EVN|NBN	artemin	ARTN
698	IPO13	2.44482	2.23224	1.70781	0.913051	0.698541	0.765063	2.45857	3.74829	3.61706	3.23071	24	39	37	36	9670	#FF6347,black	#FF6347,black	#FFA07A,black		#E0FFFF,black	#E0FFFF,black	IPO13	9670	chr1	44412478	44433694	4027	+	NM_014652	protein_coding	TSS23420	P16321	IMP13|KAP13|KIAA0724|LGL2|RANBP13	importin 13	IPO13
699	DPH2	1.51631	1.40591	1.15927	0.927192	0.764534	0.824569	4.79664	5.39721	5.28815	5.00986	143	129	125	134	1802	#FFA07A,black	#FFE4B3,black			#E0FFFF,black		DPH2	1802	chr1	44435653	44439043	2497	+	NM_001384	protein_coding	TSS22282	P25574	DPH2L2	DPH2 homolog	DPH2
700	ATP6V0B	0.716714	1.45453	0.609365	2.02944	0.850221	0.418944	7.11789	6.63736	7.65844	6.40327	736	309	660	359	533	#E0FFFF,black	#FFE4B3,black	#B0E0E6,black	#FF6347,black		#87CEEB,black	ATP6V0B	533	chr1	44440320	44443972	1304	+	NM_001294333	protein_coding	TSS5465	P6016	ATP6F|HATPL|VMA16	ATPase H+ transporting V0 subunit b	ATP6V0B
701	B4GALT2	1.07833	1.79976	0.848675	1.66903	0.787027	0.471548	7.9152	8.024	8.763	7.67848	1283	813	1423	875	8704		#FFA07A,black		#FFA07A,black	#E0FFFF,black	#87CEEB,black	B4GALT2	8704	chr1	44444874	44456843	2425	+	NM_003780	protein_coding	TSS34031	P179	B4Gal-T2|B4Gal-T3|beta4Gal-T2	beta-1,4-galactosyltransferase 2	B4GALT2
702	CCDC24	1.10859	1.69516	1.0678	1.52911	0.963205	0.629911	4.11275	4.26148	4.87417	4.20739	87	57	93	75	149473		#FFA07A,black		#FFA07A,black		#B0E0E6,black	CCDC24	149473	chr1	44457280	44462198	1461	+	NM_152499	protein_coding	TSS31043	P303	MGC45441|RP5-1198O20.2	coiled-coil domain containing 24	CCDC24
703	SLC6A9	1.06024	1.20673	1.16294	1.13817	1.09687	0.963712	4.12829	4.21268	4.39939	4.34606	88	55	66	83	6536							SLC6A9	6536	chr1	44462155	44497164	3800	-	NM_001261380	protein_coding	TSS25462	P21149	DKFZp547A1118|GLYT1	solute carrier family 6 member 9	SLC6A9
704	KLF17	1.63787	1	1	0.610549	0.610549	1	0	0.71182	0	0	0	2	0	0	128209	#FFA07A,black			#B0E0E6,black	#B0E0E6,black		KLF17	128209	chr1	44584522	44600809	3128	+	NM_173484	protein_coding	TSS5057	P26574	FLJ40160|ZNF393|Zfp393	Kruppel-like factor 17	KLF17
705	DMAP1	1.049	1.64199	0.781541	1.56529	0.745033	0.475971	4.14366	4.21268	4.85911	3.78805	89	55	92	55	55929		#FFA07A,black	#E0FFFF,black	#FFA07A,black	#E0FFFF,black	#87CEEB,black	DMAP1	55929	chr1	44679125	44686351	1695	+	NM_001034023	protein_coding	TSS9103	P3524	DKFZp686L09142|DNMAP1|DNMTAP1|EAF2|FLJ11543|KIAA1425|MEAF2|SWC4	DNA methyltransferase 1 associated protein 1	DMAP1
706	ERI3	0.83926	1.64702	0.597626	1.96247	0.712087	0.362853	4.79664	4.54383	5.5165	4.05396	143	70	147	67	79033		#FFA07A,black	#B0E0E6,black	#FFA07A,black	#E0FFFF,black	#87CEEB,black	ERI3	79033	chr1	44686742	44820951	1775	-	NM_001301698	protein_coding	TSS2044	P440	FLJ22943|MGC2683|PINT1|PRNPIP	ERI1 exoribonuclease family member 3	ERI3
707	ERI3-IT1	1	1	1	1	1	1	0	0	0	0	0	0	0	0	100874278							ERI3-IT1	100874278	chr1	44688267	44709955	1120	-	NR_110056	lncRNA	TSS4822	.	.	ERI3 intronic transcript 1	ERI3-IT1
708	RNF220	1.10548	1.1354	0.865464	1.02707	0.782883	0.762252	6.26808	6.41276	6.45129	6.05963	406	264	284	282	55182					#E0FFFF,black	#E0FFFF,black	RNF220	55182	chr1	44870960	45117396	3010	+	NM_018150	protein_coding	TSS28827	P28424	C1orf164|FLJ10597	ring finger protein 220	RNF220
709	TMEM53	1.3739	2.0152	1.04215	1.46678	0.758538	0.517146	2.80645	3.26472	3.81737	2.86601	32	27	43	27	79639	#FFE4B3,black	#FF6347,black		#FFE4B3,black	#E0FFFF,black	#B0E0E6,black	TMEM53	79639	chr1	45118919	45140280	2270	-	NM_001300748	protein_coding	TSS21215	P18294	FLJ22353|NET4	transmembrane protein 53	TMEM53
710	C1orf228	1	1	1	1	1	1	0	0	0	0	0	0	0	0	339541							C1orf228	339541	chr1	45140394	45191263	1685	+	NM_001145636	protein_coding	TSS23911	P26095	MGC33556|NCRNA00082|p40	chromosome 1 open reading frame 228	C1orf228
711	KIF2C	1.84451	1.84447	1.8543	0.99998	1.00531	1.00533	3.92975	4.81298	4.81295	4.82063	76	85	89	117	11004	#FFA07A,black	#FFA07A,black	#FFA07A,black				KIF2C	11004	chr1	45205490	45233438	2965	+	NM_001297655	protein_coding	TSS6421	P17764	KNSL6|MCAK	kinesin family member 2C	KIF2C
712	RPS8	1.06082	0.916939	1.02704	0.86437	0.968157	1.12007	11.2155	11.3006	11.0904	11.254	12686	7906	7155	10478	6202							RPS8	6202	chr1	45241246	45244412	705	+	NM_001012	protein_coding	TSS4152	P20048	.	ribosomal protein S8	RPS8
713	SNORD55	1	3.43675	1.23298	3.43675	1.23298	0.358763	0	0	1.78105	0.30215	0	0	8	1	26811		#FF6347,black		#FF6347,black		#87CEEB,black	SNORD55	26811	chr1	45241537	45241610	74	+	NR_000015	snoRNA	TSS17730	.	RNU39|RNU55|SNORD39|U39|U55	small nucleolar RNA, C /D box 55	SNORD55
714	SNORD46	1	2.52297	1	2.52297	1	0.396358	0	0	1.33512	0	0	0	5	0	94161		#FF6347,black		#FF6347,black		#87CEEB,black	SNORD46	94161	chr1	45242164	45242261	98	+	NR_000024	snoRNA	TSS13543	.	RNU40|RNU46|U40|U46	small nucleolar RNA, C /D box 46	SNORD46
715	SNORD38A	1	4.95972	1.23298	4.95972	1.23298	0.248599	0	0	2.31026	0.30215	0	0	13	1	94162		#FF4500,black		#FF4500,black		#00BFFF,black	SNORD38A	94162	chr1	45243514	45243584	71	+	NR_001456	snoRNA	TSS25858	.	RNU38A|U38A	small nucleolar RNA, C /D box 38A	SNORD38A
716	SNORD38B	1	1.91378	1.46596	1.91378	1.46596	0.766002	0	0	0.936427	0.551848	0	0	3	2	94163		#FFA07A,black	#FFE4B3,black	#FFA07A,black	#FFE4B3,black	#E0FFFF,black	SNORD38B	94163	chr1	45244062	45244130	69	+	NR_001457	snoRNA	TSS44	.	RNU38B|U38B	small nucleolar RNA, C /D box 38B	SNORD38B
717	BEST4	1	2.52297	1.46596	2.52297	1.46596	0.581046	0	0	1.33512	0.551848	0	0	5	2	266675		#FF6347,black	#FFE4B3,black	#FF6347,black	#FFE4B3,black	#B0E0E6,black	BEST4	266675	chr1	45249257	45253426	2096	-	NM_153274	protein_coding	TSS4622	P13236	MGC126872|VMD2L2	bestrophin 4	BEST4
718	PLK3	0.446192	0.549531	0.246665	1.2316	0.552822	0.448865	4.32991	3.16565	3.46618	2.31054	102	25	33	17	1263	#87CEEB,black	#B0E0E6,black	#00BFFF,black		#B0E0E6,black	#87CEEB,black	PLK3	1263	chr1	45266036	45271667	2358	+	NM_004073	protein_coding	TSS4968	P29365	CNK|FNK|PRK	polo like kinase 3	PLK3
719	TCTEX1D4	0.460356	0.328632	0.177123	0.713866	0.384752	0.53897	4.23262	3.11344	2.62716	1.73544	95	24	17	10	343521	#87CEEB,black	#87CEEB,black	#00BFFF,black	#E0FFFF,black	#87CEEB,black	#B0E0E6,black	TCTEX1D4	343521	chr1	45271582	45272957	1268	-	NM_001013632	protein_coding	TSS22655	P18325	.	Tctex1 domain containing 4	TCTEX1D4
720	BTBD19	1	1	1	1	1	1	0	0	0	0	0	0	0	0	149478							BTBD19	149478	chr1	45274154	45279801	1572	+	NM_001136537	protein_coding	TSS12174	P11121	.	BTB domain containing 19	BTBD19
721	PTCH2	0.346137	0.742058	1.05729	2.14382	3.05455	1.42481	1.92996	0.399373	1.49956	2.01033	15	1	6	13	8643	#87CEEB,black	#E0FFFF,black		#FF6347,black	#FF6347,black	#FFE4B3,black	PTCH2	8643	chr1	45285516	45308616	4702	-	NM_001166292	protein_coding	TSS8686	P22057	PTC2	patched 2	PTCH2
722	EIF2B3	0.865529	0.966938	0.709763	1.11716	0.820034	0.734031	5.77045	5.56211	5.72195	5.27586	286	145	170	162	8891			#E0FFFF,black			#E0FFFF,black	EIF2B3	8891	chr1	45316194	45452394	2325	-	NM_020365	protein_coding	TSS29750	P14133	EIF-2B|EIF2Bgamma	eukaryotic translation initiation factor 2B subunit gamma	EIF2B3
723	HECTD3	0.722685	1.93484	1.02229	2.67729	1.41457	0.52836	3.78038	3.31182	4.73259	3.81218	68	28	84	56	79654	#E0FFFF,black	#FFA07A,black		#FF6347,black	#FFE4B3,black	#B0E0E6,black	HECTD3	79654	chr1	45468220	45477027	3628	-	NM_024602	protein_coding	TSS14440	P26211	FLJ21156|FLJ31983|MGC161630|RP11-69J16.1	HECT domain E3 ubiquitin protein ligase 3	HECTD3
724	UROD	0.969816	1.81842	1.00009	1.87502	1.03122	0.549976	5.74548	5.70126	6.60816	5.74561	281	160	317	226	7389		#FFA07A,black		#FFA07A,black		#B0E0E6,black	UROD	7389	chr1	45477805	45481341	1571	+	NM_000374	protein_coding	TSS33694	.	PCT|UPD	uroporphyrinogen decarboxylase	UROD
725	ZSWIM5	0.727418	0.727418	1.57479	1	2.1649	2.1649	0.459143	0	0	1.1143	2	0	0	5	57643	#E0FFFF,black	#E0FFFF,black	#FFA07A,black		#FF6347,black	#FF6347,black	ZSWIM5	57643	chr1	45482076	45672250	5836	-	NM_020883	protein_coding	TSS8861	P16239	KIAA1511	zinc finger SWIM-type containing 5	ZSWIM5
726	LINC01144	0.516312	0.988109	0.756894	1.91378	1.46596	0.766002	0.953685	0	0.936427	0.551848	5	0	3	2	400752	#B0E0E6,black		#E0FFFF,black	#FFA07A,black	#FFE4B3,black	#E0FFFF,black	LINC01144	400752	chr1	45769582	45771291	1710	+	NR_024270	lncRNA	TSS28184	.	.	long intergenic non-protein coding RNA 1144	LINC01144
727	HPDL	0.885166	0.646666	0.814813	0.730559	0.92052	1.26002	2.12847	1.95249	1.49956	1.83301	18	9	6	11	84842		#B0E0E6,black		#E0FFFF,black		#FFE4B3,black	HPDL	84842	chr1	45792545	45794346	1802	+	NM_032756	protein_coding	TSS8192	P6005	4-HPPD-L|GLOXD1|MGC15668|RP4-534D1.1	4-hydroxyphenylpyruvate dioxygenase like	HPDL
728	MUTYH	0.406032	2.08946	1.0968	5.14604	2.70126	0.524921	1.69971	0.399373	2.76284	1.83301	12	1	19	11	4595	#87CEEB,black	#FF6347,black		#FF4500,black	#FF6347,black	#B0E0E6,black	MUTYH	4595	chr1	45794914	45806142	2173	-	NM_001293196	protein_coding	TSS8150	P5845	CYP2C|MGC4416|MYH	mutY DNA glycosylase	MUTYH
729	TOE1	0.85043	0.834851	0.895445	0.98168	1.05293	1.07258	3.94738	3.71364	3.68697	3.78805	77	38	39	55	114034							TOE1	114034	chr1	45805342	45809650	2392	+	NM_025077	protein_coding	TSS9332	P18550	FLJ13949	target of EGR1, member 1 (nuclear)	TOE1
730	TESK2	0.863278	1.00231	0.785859	1.16105	0.91032	0.784051	3.61374	3.40164	3.61706	3.26608	60	30	37	37	10420			#E0FFFF,black			#E0FFFF,black	TESK2	10420	chr1	45809555	45956840	3076	-	NM_007170	protein_coding	TSS27424	P29541	.	testis-specific kinase 2	TESK2
731	CCDC163P	0.597238	0.502247	0.690437	0.84095	1.15605	1.37469	1.92996	1.18633	0.936427	1.39554	15	4	3	7	126661	#B0E0E6,black	#B0E0E6,black	#E0FFFF,black			#FFE4B3,black	CCDC163P	126661	chr1	45959598	45965751	2169	-	NR_033298	.	TSS27737	.	C1orf231	coiled-coil domain containing 163, pseudogene	CCDC163P
732	MMACHC	1.12734	0.855112	1.06845	0.75852	0.947758	1.24948	7.76174	7.93467	7.53593	7.85726	1153	764	606	991	25974				#E0FFFF,black			MMACHC	25974	chr1	45965856	45976739	2850	+	NM_015506	protein_coding	TSS5116	P25501	DKFZp564I122|FLJ25671|RP11-291L19.3|cblC	methylmalonic aciduria (cobalamin deficiency) cblC type, with homocystinuria	MMACHC
733	PRDX1	1.14041	0.810215	1.09391	0.710459	0.959226	1.35015	9.14344	9.333	8.83982	9.27294	3013	2019	1501	2651	5052				#E0FFFF,black		#FFE4B3,black	PRDX1	5052	chr1	45976707	45988562	1762	-	NM_181696	protein_coding	TSS5214	P33814	MSP23|NKEFA|PAG|PAGA|PAGB|PRX1|PRXI|TDPX2	peroxiredoxin 1	PRDX1
734	AKR1A1	1.09987	1.64858	0.626722	1.49888	0.569814	0.38016	5.71492	5.85226	6.43614	5.04082	275	178	281	137	10327		#FFA07A,black	#B0E0E6,black	#FFE4B3,black	#B0E0E6,black	#87CEEB,black	AKR1A1	10327	chr1	46016455	46035723	1491	+	NM_001202414	protein_coding	TSS21400	P20989	ALDR1|ALR|ARM|DD3|MGC12529|MGC1380	aldo-keto reductase family 1, member A1 (aldehyde reductase)	AKR1A1
735	NASP	0.918014	0.44728	0.972244	0.487226	1.05907	2.17368	6.53617	6.41276	5.37542	6.49556	490	264	133	383	4678		#87CEEB,black		#87CEEB,black		#FF6347,black	NASP	4678	chr1	46049660	46084578	3291	+	NM_001195193	protein_coding	TSS1715	P13813	DKFZp547F162|FLB7527|FLJ31599|FLJ35510|MGC19722|MGC20372|MGC2297|PRO1999	nuclear autoantigenic sperm protein	NASP
736	CCDC17	1	1	1	1	1	1	0	0	0	0	0	0	0	0	149483							CCDC17	149483	chr1	46085716	46089731	2223	-	NM_001190182	protein_coding	TSS29753	P6808	FLJ17921|FLJ33084	coiled-coil domain containing 17	CCDC17
737	GPBP1L1	0.65946	0.587017	0.913252	0.890147	1.38485	1.55575	5.38051	4.77987	4.61198	5.2496	217	83	77	159	60313	#B0E0E6,black	#B0E0E6,black			#FFE4B3,black	#FFA07A,black	GPBP1L1	60313	chr1	46092976	46152302	3738	-	NM_021639	protein_coding	TSS17782	P13496	RP11-767N6.1	GC-rich promoter binding protein 1 like 1	GPBP1L1
738	RPS15AP10	0.984513	2.01387	1.33973	2.04555	1.3608	0.665251	1.20885	1.18633	2.21882	1.63079	7	4	12	9	728963		#FF6347,black	#FFE4B3,black	#FF6347,black	#FFE4B3,black	#B0E0E6,black	RPS15AP10	728963	chr1	46111452	46112357	906	-	NR_026768	misc_RNA	TSS32928	.	RPS15A_4_42	ribosomal protein S15a pseudogene 10	RPS15AP10
739	TMEM69	1.11741	0.719028	1.24212	0.643475	1.1116	1.7275	2.95327	3.11344	2.4774	3.26608	36	24	15	37	51249		#E0FFFF,black		#B0E0E6,black		#FFA07A,black	TMEM69	51249	chr1	46153847	46160108	1471	+	NM_016486	protein_coding	TSS23891	P22031	C1orf154|FLJ21029|MGC104183|RP11-767N6.4	transmembrane protein 69	TMEM69
740	IPP	1.11202	0.865102	0.692423	0.777953	0.62267	0.800395	3.92975	4.08294	3.72069	3.39947	76	50	40	41	3652			#E0FFFF,black	#E0FFFF,black	#B0E0E6,black		IPP	3652	chr1	46159998	46216485	3564	-	NM_001145349	protein_coding	TSS24130	P20757	KLHL27	intracisternal A particle-promoted polypeptide	IPP
741	MAST2	1.44784	1.69831	1.36953	1.173	0.945915	0.806408	4.04885	4.58275	4.81295	4.50254	83	72	89	93	23139	#FFE4B3,black	#FFA07A,black	#FFE4B3,black				MAST2	23139	chr1	46269285	46501796	5738	+	NM_015112	protein_coding	TSS27466	P249	FLJ39200|KIAA0807|MAST205|MTSSK|RP4-533D7.1	microtubule associated serine /threonine kinase 2	MAST2
742	PIK3R3	1.09734	1.10233	0.952136	1.00455	0.867676	0.863745	2.68561	2.81962	2.82617	2.61485	29	19	20	22	8503							PIK3R3	8503	chr1	46505812	46642167	5541	-	NM_003629	protein_coding	TSS10305	P18715	DKFZp686P05226|FLJ41892|p55|p55-GAMMA	phosphoinositide-3-kinase regulatory subunit 3	PIK3R3
743	LOC101929626	1	1	1	1	1	1	0	0	0	0	0	0	0	0	101929626							LOC101929626	101929626	chr1	46599043	46604752	358	+	NR_125987	lncRNA	TSS3596	.	.	uncharacterized LOC101929626	LOC101929626
744	TSPAN1	0.727418	0.727418	1.06637	1	1.46596	1.46596	0.459143	0	0	0.551848	2	0	0	2	10103	#E0FFFF,black	#E0FFFF,black			#FFE4B3,black	#FFE4B3,black	TSPAN1	10103	chr1	46640749	46651634	1629	+	NM_005727	protein_coding	TSS16865	P31898	NET1|TM4C|TM4SF	tetraspanin 1	TSPAN1
745	POMGNT1	0.495051	1.69722	0.68059	3.42837	1.37479	0.401004	5.25164	4.23728	6.01481	4.69649	198	56	209	107	55624	#87CEEB,black	#FFA07A,black	#E0FFFF,black	#FF6347,black	#FFE4B3,black	#87CEEB,black	POMGNT1	55624	chr1	46654353	46685977	3510	-	NM_001290130	protein_coding	TSS10790	P33658	DKFZp761B182|FLJ20277|GNTI.2|MEB|MGAT1.2	protein O-linked mannose N-acetylglucosaminyltransferase 1 (beta 1,2-)	POMGNT1
746	LURAP1	0.400372	0.39028	0.503838	0.974794	1.25843	1.29097	2.50692	1.18633	1.1495	1.51795	25	4	4	8	541468	#87CEEB,black	#87CEEB,black	#B0E0E6,black		#FFE4B3,black	#FFE4B3,black	LURAP1	541468	chr1	46669006	46686928	1849	+	NM_001013615	protein_coding	TSS3074	P14902	.	leucine rich adaptor protein 1	LURAP1
747	RAD54L	1.23847	1.34483	0.696831	1.08588	0.562655	0.518157	6.74714	7.0557	7.17456	6.22603	568	414	471	317	8438		#FFE4B3,black	#E0FFFF,black		#B0E0E6,black	#B0E0E6,black	RAD54L	8438	chr1	46713367	46744145	2549	+	NM_001142548	protein_coding	TSS15520	P28465	HR54|RAD54A|hHR54|hRAD54	RAD54-like (S. cerevisiae)	RAD54L
748	LRRC41	1.21199	1.45452	0.718062	1.20011	0.592466	0.493677	6.83263	7.11001	7.37317	6.35481	603	430	541	347	10489		#FFE4B3,black	#E0FFFF,black		#B0E0E6,black	#87CEEB,black	LRRC41	10489	chr1	46744072	46769038	2948	-	NM_006369	protein_coding	TSS25290	P12791	MGC126571|MGC126573|MUF1|RP4-636H5.2	leucine rich repeat containing 41	LRRC41
749	UQCRH	1.20356	0.882269	1.0474	0.733049	0.870254	1.18717	7.58015	7.84746	7.39944	7.64697	1016	719	551	856	7388				#E0FFFF,black			UQCRH	7388	chr1	46769285	46782449	771	+	NM_001297565	protein_coding	TSS991	P32891	MGC111572|QCR6|UQCR8	ubiquinol-cytochrome c reductase hinge protein	UQCRH
750	NSUN4	0.798051	0.649534	0.771209	0.813901	0.966366	1.18733	4.40838	4.08294	3.78586	4.03358	108	50	42	66	387338	#E0FFFF,black	#B0E0E6,black	#E0FFFF,black				NSUN4	387338	chr1	46805849	46830824	5424	+	NM_199044	protein_coding	TSS21273	.	MGC22960|RP4-603I14.2	NOP2 /Sun RNA methyltransferase family member 4	NSUN4
751	FAAH	1	1	1.69894	1	1.69894	1.69894	0	0	0	0.764637	0	0	0	3	2166			#FFA07A,black		#FFA07A,black	#FFA07A,black	FAAH	2166	chr1	46859939	46879520	2095	+	NM_001441	protein_coding	TSS28976	P6507	FAAH-1|MGC102823|MGC138146	fatty acid amide hydrolase	FAAH
752	FAAHP1	1	1	1	1	1	1	0	0	0	0	0	0	0	0	729041							FAAHP1	729041	chr1	46899499	46911374	1267	+	NR_045483	misc_RNA	TSS17490	.	.	fatty acid amide hydrolase pseudogene 1	FAAHP1
753	LINC01398	1	1	1	1	1	1	0	0	0	0	0	0	0	0	101929651							LINC01398	101929651	chr1	46912345	46915376	1129	-	NR_121680	lncRNA	TSS11419	.	.	long intergenic non-protein coding RNA 1398	LINC01398
754	DMBX1	1	1	1	1	1	1	0	0	0	0	0	0	0	0	127343							DMBX1	127343	chr1	46972668	46979886	3063	+	NM_172225	protein_coding	TSS3438	P21084	MBX|OTX3|PAXB	diencephalon /mesencephalon homeobox 1	DMBX1
755	MKNK1-AS1	1	1	1	1	1	1	0	0	0	0	0	0	0	0	100507423							MKNK1-AS1	100507423	chr1	47004368	47035927	2445	+	NR_038403	lncRNA	TSS2953	.	.	MKNK1 antisense RNA 1	MKNK1-AS1
756	KNCN	1	1	1	1	1	1	0	0	0	0	0	0	0	0	148930							KNCN	148930	chr1	47011316	47016887	2392	-	NM_001097611	protein_coding	TSS20459	P20644	FLJ32011|Kino|L5|MGC120370|MGC120371|MGC120372	kinocilin	KNCN
757	MKNK1	0.903538	0.966653	0.984744	1.06985	1.08988	1.01872	4.17393	4.02758	4.125	4.15175	91	48	54	72	8569							MKNK1	8569	chr1	47023079	47069966	2979	-	NM_001135553	protein_coding	TSS21231	.	MNK1	MAP kinase interacting serine /threonine kinase 1	MKNK1
758	MOB3C	0.77974	0.927788	0.658242	1.18987	0.844182	0.709475	3.76057	3.40164	3.65244	3.15726	67	30	38	34	148932	#E0FFFF,black		#B0E0E6,black			#E0FFFF,black	MOB3C	148932	chr1	47073387	47082563	2985	-	NM_145279	protein_coding	TSS28520	P7843	.	MOB kinase activator 3C	MOB3C
759	ATPAF1	1.73769	1.09745	0.997984	0.631556	0.574318	0.90937	4.01582	4.81298	4.14996	4.0129	81	85	55	65	64756	#FFA07A,black			#B0E0E6,black	#B0E0E6,black		ATPAF1	64756	chr1	47100711	47134099	2152	-	NM_001042546	protein_coding	TSS25729	P24307	ATP11|ATP11p|FLJ22351|MGC88060	ATP synthase mitochondrial F1 complex assembly factor 1	ATPAF1
760	TEX38	1	1	1	1	1	1	0	0	0	0	0	0	0	0	374973							TEX38	374973	chr1	47137505	47139256	2045	+	NM_001300864	protein_coding	TSS24760	P35302	.	testis expressed 38	TEX38
761	EFCAB14-AS1	1.9568	1	1	0.511037	0.511037	1	0	0.968499	0	0	0	3	0	0	100130197	#FFA07A,black			#B0E0E6,black	#B0E0E6,black		EFCAB14-AS1	100130197	chr1	47139708	47157769	583	+	NR_038827	lncRNA	TSS28410	.	.	EFCAB14 antisense RNA 1	EFCAB14-AS1
762	EFCAB14	0.788279	0.468803	1.32608	0.594718	1.68225	2.82865	5.74043	5.39721	4.64748	6.1476	280	129	79	300	9813	#E0FFFF,black	#87CEEB,black	#FFE4B3,black	#B0E0E6,black	#FFA07A,black	#FF6347,black	EFCAB14	9813	chr1	47140831	47184736	5767	-	NM_014774	protein_coding	TSS11886	P26889	.	EF-hand calcium binding domain 14	EFCAB14
763	CYP4B1	1	1	1	1	1	1	0	0	0	0	0	0	0	0	1580							CYP4B1	1580	chr1	47264670	47285021	2310	+	NM_000779	protein_coding	TSS30748	P1409	CYPIVB1|P-450HP	cytochrome P450 family 4 subfamily B member 1	CYP4B1
764	CYP4Z2P	1	1	1	1	1	1	0	0	0	0	0	0	0	0	163720							CYP4Z2P	163720	chr1	47308767	47366147	1474	-	NR_002788	misc_RNA	TSS25817	.	FLJ40054	cytochrome P450 family 4 subfamily Z member 2, pseudogene	CYP4Z2P
765	CYP4A11	1	1	1	1	1	1	0	0	0	0	0	0	0	0	1579							CYP4A11	1579	chr1	47394846	47407156	2552	-	NM_000778	protein_coding	TSS8790	P35200	CP4Y|CYP4A2|CYP4AII	cytochrome P450 family 4 subfamily A member 11	CYP4A11
766	CYP4X1	1	1	1	1	1	1	0	0	0	0	0	0	0	0	260293							CYP4X1	260293	chr1	47489240	47516423	2357	+	NM_178033	protein_coding	TSS9004	P27050	MGC40051	cytochrome P450 family 4 subfamily X member 1	CYP4X1
767	CYP4Z1	1	1	1	1	1	1	0	0	0	0	0	0	0	0	199974							CYP4Z1	199974	chr1	47533160	47583992	1907	+	NM_178134	protein_coding	TSS6763	P34178	CYP4A20	cytochrome P450 family 4 subfamily Z member 1	CYP4Z1
768	CYP4A22	1	1	1	1	1	1	0	0	0	0	0	0	0	0	284541							CYP4A22	284541	chr1	47603097	47614526	1864	+	NM_001010969	protein_coding	TSS12544	P24321	.	cytochrome P450 family 4 subfamily A member 22	CYP4A22
769	LINC00853	0.640169	0.640169	0.640169	1	1	1	0.643475	0	0	0	3	0	0	0	100874253	#B0E0E6,black	#B0E0E6,black	#B0E0E6,black				LINC00853	100874253	chr1	47644922	47646011	661	+	NR_047498	lncRNA	TSS32085	.	.	long intergenic non-protein coding RNA 853	LINC00853
770	PDZK1IP1	1	1	1	1	1	1	0	0	0	0	0	0	0	0	10158							PDZK1IP1	10158	chr1	47649261	47655771	894	-	NM_005764	protein_coding	TSS30050	P26335	DD96|MAP17|RP1-18D14.5|SPAP	PDZK1 interacting protein 1	PDZK1IP1
771	TAL1	1	1	1	1	1	1	0	0	0	0	0	0	0	0	6886							TAL1	6886	chr1	47681962	47698007	5103	-	NM_003189	protein_coding	TSS10567	P24603	SCL|TCL5|bHLHa17|tal-1	T-cell acute lymphocytic leukemia 1	TAL1
772	STIL	1.47714	0.590277	0.894335	0.399609	0.605452	1.51511	2.88173	3.44453	2.12119	2.72062	34	31	11	24	6491	#FFE4B3,black	#B0E0E6,black		#87CEEB,black	#B0E0E6,black	#FFA07A,black	STIL	6491	chr1	47715811	47779819	4898	-	NM_003035	protein_coding	TSS8930	P30667	DKFZp686O09161|MCPH7|SIL	SCL /TAL1 interrupting locus	STIL
773	CMPK1	1.10465	0.620433	0.982503	0.561656	0.889427	1.58358	6.08509	6.22868	5.39644	6.05963	357	232	135	282	51727		#B0E0E6,black		#B0E0E6,black		#FFA07A,black	CMPK1	51727	chr1	47799469	47844511	3508	+	NM_016308	protein_coding	TSS10823	P14173	CMK|CMPK|UMK|UMP-CMPK|UMPK	cytidine /uridine monophosphate kinase 1	CMPK1
774	LINC01389	1	1	3.56279	1	3.56279	3.56279	0	0	0	1.83301	0	0	0	11	102724077			#FF6347,black		#FF6347,black	#FF6347,black	LINC01389	102724077	chr1	47846468	47902989	861	-	NR_126355	lncRNA	TSS2130	.	.	long intergenic non-protein coding RNA 1389	LINC01389
775	FOXE3	1	1	1	1	1	1	0	0	0	0	0	0	0	0	2301							FOXE3	2301	chr1	47881744	47883724	1981	+	NM_012186	protein_coding	TSS10239	P15891	FKHL12|FREAC8	forkhead box E3	FOXE3
776	FOXD2-AS1	1	1	1.23298	1	1.23298	1.23298	0	0	0	0.30215	0	0	0	1	84793							FOXD2-AS1	84793	chr1	47897807	47900313	2507	-	NR_026878	lncRNA	TSS5903	.	.	FOXD2 antisense RNA 1 (head to head)	FOXD2-AS1
777	FOXD2	0.716438	1.11454	0.46357	1.55566	0.647049	0.415932	2.84458	2.36349	3.00102	1.73544	33	13	23	10	2306	#E0FFFF,black		#87CEEB,black	#FFA07A,black	#B0E0E6,black	#87CEEB,black	FOXD2	2306	chr1	47901689	47906363	4675	+	NM_004474	protein_coding	TSS29773	P10464	FKHL17|FREAC-9|FREAC9	forkhead box D2	FOXD2
778	TRABD2B	1	1	1.69894	1	1.69894	1.69894	0	0	0	0.764637	0	0	0	3	388630			#FFA07A,black		#FFA07A,black	#FFA07A,black	TRABD2B	388630	chr1	48226200	48462562	7029	-	NM_001194986	protein_coding	TSS24009	P12991	.	TraB domain containing 2B	TRABD2B
779	SKINTL	1	1	1	1	1	1	0	0	0	0	0	0	0	0	.							SKINTL	.	chr1	48567387	48648100	1511	-	NR_026749	.	TSS12619	.	SKINT1|SKINTP	.	.
780	SLC5A9	1	1	1	1	1	1	0	0	0	0	0	0	0	0	200010							SLC5A9	200010	chr1	48688357	48714316	3274	+	NM_001011547	protein_coding	TSS1737	P25421	MGC132517|MGC132523|SGLT4	solute carrier family 5 member 9	SLC5A9
781	SPATA6	0.543763	0.238939	1.0183	0.439418	1.87268	4.26173	2.06528	1.18633	0	2.09144	17	4	0	14	54558	#B0E0E6,black	#00BFFF,black		#87CEEB,black	#FFA07A,black	#FF4500,black	SPATA6	54558	chr1	48761044	48937880	5060	-	NM_001286238	protein_coding	TSS13920	P15627	FLJ10007|SRF-1|SRF1	spermatogenesis associated 6	SPATA6
782	AGBL4	1	1	1	1	1	1	0	0	0	0	0	0	0	0	84871							AGBL4	84871	chr1	48998527	50489626	2988	-	NM_032785	protein_coding	TSS30521	P30520	CCP6|FLJ14442	ATP /GTP binding protein-like 4	AGBL4
783	BEND5	1.04851	1.61513	1.6842	1.5404	1.60627	1.04277	0.643475	0.71182	1.33512	1.39554	3	2	5	7	79656		#FFA07A,black	#FFA07A,black	#FFA07A,black	#FFA07A,black		BEND5	79656	chr1	49193195	49242641	1767	-	NM_024603	protein_coding	TSS7296	P22036	C1orf165|FLJ11588	BEN domain containing 5	BEND5
784	LOC101929721	1	1	1	1	1	1	0	0	0	0	0	0	0	0	101929721							LOC101929721	101929721	chr1	49723083	49734966	575	+	NR_125988	lncRNA	TSS16104	.	.	uncharacterized LOC101929721	LOC101929721
785	AGBL4-IT1	1	1	1	1	1	1	0	0	0	0	0	0	0	0	100874313							AGBL4-IT1	100874313	chr1	49839873	49937757	514	-	NR_046839	lncRNA	TSS26927	.	.	AGBL4 intronic transcript 1	AGBL4-IT1
786	ELAVL4	1	1	1	1	1	1	0	0	0	0	0	0	0	0	1996							ELAVL4	1996	chr1	50513686	50669457	7693	+	NM_001144777	protein_coding	TSS31462	P18361	HUD|PNEM	ELAV like neuron-specific RNA binding protein 4	ELAVL4
787	DMRTA2	1	1	1	1	1	1	0	0	0	0	0	0	0	0	63950							DMRTA2	63950	chr1	50883223	50889119	3083	-	NM_032110	protein_coding	TSS14467	P7603	.	DMRT like family A2	DMRTA2
788	FAF1	0.886025	0.594332	0.994869	0.670785	1.12285	1.67393	5.88466	5.71008	5.134	5.87724	310	161	112	248	11124		#B0E0E6,black		#E0FFFF,black		#FFA07A,black	FAF1	11124	chr1	50906935	51425936	2583	-	NM_007051	protein_coding	TSS725	P17995	FLJ37524|HFAF1s|UBXD12|UBXN3A|hFAF1	Fas associated factor 1	FAF1
789	CDKN2C	0.835138	0.998116	0.976681	1.19515	1.16948	0.978524	4.93561	4.6757	4.93289	4.90157	158	77	97	124	1031							CDKN2C	1031	chr1	51434367	51440306	2615	+	NM_001262	protein_coding	TSS24622	P35085	INK4C|p18|p18-INK4C	cyclin-dependent kinase inhibitor 2C	CDKN2C
790	C1orf185	1	1	1	1	1	1	0	0	0	0	0	0	0	0	284546							C1orf185	284546	chr1	51567906	51613754	911	+	NM_001136508	protein_coding	TSS876	P9272	FLJ27485	chromosome 1 open reading frame 185	C1orf185
791	RNF11	0.944038	0.793422	1.14234	0.840456	1.21006	1.43976	5.73028	5.6472	5.39644	5.92227	278	154	135	256	26994		#E0FFFF,black				#FFE4B3,black	RNF11	26994	chr1	51701945	51739119	3074	+	NM_014372	protein_coding	TSS18751	P9633	MGC51169|SID1669	ring finger protein 11	RNF11
792	TTC39A	0.262437	0.262437	0.75158	1	2.86385	2.86385	1.92996	0	0	1.51795	15	0	0	8	22996	#87CEEB,black	#87CEEB,black	#E0FFFF,black		#FF6347,black	#FF6347,black	TTC39A	22996	chr1	51752930	51810788	3965	-	NM_001144832	protein_coding	TSS6904	P30962	C1orf34|DEME-6|KIAA0452	tetratricopeptide repeat domain 39A	TTC39A
793	TTC39A-AS1	1	1	1	1	1	1	0	0	0	0	0	0	0	0	102724097							TTC39A-AS1	102724097	chr1	51795326	51796953	650	+	NR_123731	lncRNA	TSS393	.	.	TTC39A antisense RNA 1	TTC39A-AS1
794	EPS15	0.620638	0.610114	1.04601	0.983042	1.68538	1.71446	4.32991	3.64174	3.61706	4.39481	102	36	37	86	2060	#B0E0E6,black	#B0E0E6,black			#FFA07A,black	#FFA07A,black	EPS15	2060	chr1	51819935	51984995	5220	-	NM_001981	protein_coding	TSS3309	P9412	AF-1P|AF1P|MLLT5	epidermal growth factor receptor pathway substrate 15	EPS15
795	OSBPL9	0.700537	0.570253	1.34191	0.814023	1.91555	2.35319	5.6994	5.18594	4.88908	6.12369	272	111	94	295	114883	#E0FFFF,black	#B0E0E6,black	#FFE4B3,black		#FFA07A,black	#FF6347,black	OSBPL9	114883	chr1	52082546	52254891	4135	+	NM_024586	protein_coding	TSS4013	P28796	FLJ12492|FLJ14629|FLJ14801|FLJ32055|FLJ34384|MGC15035|ORP-9|ORP9	oxysterol binding protein like 9	OSBPL9
796	NRD1	0.785085	0.816294	0.959212	1.03975	1.22179	1.17508	7.1563	6.80722	6.86346	7.09622	756	348	379	583	.	#E0FFFF,black						NRD1	.	chr1	52254866	52344609	4082	-	NM_001242361	.	TSS15140	P31891	hNRD1|hNRD2	.	.
797	RAB3B	0.776532	0.608694	1.6223	0.783862	2.08916	2.66521	6.14362	5.77873	5.4274	6.84165	372	169	138	488	5865	#E0FFFF,black	#B0E0E6,black	#FFA07A,black	#E0FFFF,black	#FF6347,black	#FF6347,black	RAB3B	5865	chr1	52373628	52456436	12844	-	NM_002867	protein_coding	TSS28871	P14281	.	RAB3B, member RAS oncogene family	RAB3B
798	TXNDC12	1.03368	0.806399	1.0867	0.780122	1.05129	1.34759	6.03238	6.08017	5.72195	6.15233	344	209	170	301	51060				#E0FFFF,black		#FFE4B3,black	TXNDC12	51060	chr1	52485804	52521843	4227	-	NM_015913	protein_coding	TSS4274	P12440	AG1|AGR1|ERP18|ERP19|PDIA16|TLP19|hAG-1	thioredoxin domain containing 12	TXNDC12
799	KTI12	0.885162	1.26981	1.0562	1.43456	1.19323	0.831776	3.78038	3.60439	4.125	3.85926	68	35	54	58	112970		#FFE4B3,black		#FFE4B3,black			KTI12	112970	chr1	52497777	52499472	1696	-	NM_138417	protein_coding	TSS21876	P12977	MGC20419|RP11-91A18.3|TOT4	KTI12 chromatin associated homolog	KTI12
800	TXNDC12-AS1	1	1	1	1	1	1	0	0	0	0	0	0	0	0	104355143							TXNDC12-AS1	104355143	chr1	52516590	52518355	391	+	NR_126385	lncRNA	TSS30199	.	.	TXNDC12 antisense RNA 1	TXNDC12-AS1
801	BTF3L4	1.30906	1.01128	1.65892	0.772519	1.26726	1.64042	5.43151	5.82004	5.44768	6.16175	225	174	140	303	91408	#FFE4B3,black		#FFA07A,black	#E0FFFF,black	#FFE4B3,black	#FFA07A,black	BTF3L4	91408	chr1	52521857	52556388	4643	+	NM_001243767	protein_coding	TSS32139	P17703	MGC23908|MGC88389|RP4-800M22.5	basic transcription factor 3-like 4	BTF3L4
802	ZFYVE9	1.00795	0.363923	1.3054	0.361054	1.29511	3.58703	3.47477	3.48619	2.01648	3.85926	54	32	10	58	9372		#87CEEB,black	#FFE4B3,black	#87CEEB,black	#FFE4B3,black	#FF6347,black	ZFYVE9	9372	chr1	52607766	52812358	5195	+	NM_004799	protein_coding	TSS28294	P24506	MADHIP|NSP|SARA|SMADIP	zinc finger FYVE-type containing 9	ZFYVE9
803	CC2D1B	0.881077	1.74168	1.01899	1.97676	1.15653	0.585061	3.96479	3.78213	4.76527	3.99193	78	40	86	64	200014		#FFA07A,black		#FFA07A,black		#B0E0E6,black	CC2D1B	200014	chr1	52816265	52831877	5654	-	NM_032449	protein_coding	TSS7301	P26955	KIAA1836	coiled-coil and C2 domain containing 1B	CC2D1B
804	ORC1	1.21935	1.08896	1.37604	0.893062	1.1285	1.26363	1.78061	2.06673	1.90356	2.24114	13	10	9	16	4998			#FFE4B3,black			#FFE4B3,black	ORC1	4998	chr1	52838501	52870143	3347	-	NM_001190818	protein_coding	TSS19555	P20877	.	origin recognition complex subunit 1	ORC1
805	PRPF38A	1.01271	0.535488	0.811647	0.52877	0.801464	1.51572	5.30047	5.31868	4.39939	4.99939	205	122	66	133	84950		#B0E0E6,black		#B0E0E6,black		#FFA07A,black	PRPF38A	84950	chr1	52870219	52883992	2772	+	NM_032864	protein_coding	TSS357	P34896	FLJ14936|MGC3320|Prp38|RP5-965L7.1	pre-mRNA processing factor 38A	PRPF38A
806	ZCCHC11	0.635967	0.785818	1.51138	1.23563	2.37651	1.92332	3.96479	3.31182	3.61706	4.56066	78	28	37	97	23318	#B0E0E6,black	#E0FFFF,black	#FFA07A,black		#FF6347,black	#FFA07A,black	ZCCHC11	23318	chr1	52888948	53018762	5847	-	NM_015269	protein_coding	TSS4027	P21439	DKFZp779C1943|FLJ42878|PAPD3|TUT4	zinc finger CCHC-type containing 11	ZCCHC11
807	GPX7	1.31028	0.903044	1.03531	0.6892	0.790143	1.14646	5.29359	5.68346	5.14646	5.34365	204	158	113	170	2882	#FFE4B3,black			#E0FFFF,black	#E0FFFF,black		GPX7	2882	chr1	53068043	53074723	1229	+	NM_015696	protein_coding	TSS21104	P12734	CL683|FLJ14777|GPX6|GPx-7|GSHPx-7|NPGPx	glutathione peroxidase 7	GPX7
808	FAM159A	1	1.91378	1	1.91378	1	0.522525	0	0	0.936427	0	0	0	3	0	348378		#FFA07A,black		#FFA07A,black		#B0E0E6,black	FAM159A	348378	chr1	53099066	53122737	698	+	NM_001042693	protein_coding	TSS7255	P28435	MGC52498|PRO7171|WWLS2783	family with sequence similarity 159 member A	FAM159A
809	COA7	1.20211	0.648534	0.959342	0.539499	0.798052	1.47925	3.17897	3.44453	2.55422	3.11909	43	31	16	33	65260		#B0E0E6,black		#B0E0E6,black	#E0FFFF,black	#FFE4B3,black	COA7	65260	chr1	53152014	53164038	2114	-	NM_023077	protein_coding	TSS13800	P7888	.	cytochrome c oxidase assembly factor 7 (putative)	COA7
810	ZYG11B	0.855143	0.513097	1.07936	0.600013	1.2622	2.10362	5.20842	4.98266	4.24573	5.3186	192	96	59	167	79699		#B0E0E6,black		#B0E0E6,black	#FFE4B3,black	#FF6347,black	ZYG11B	79699	chr1	53192131	53293013	8142	+	NM_024646	protein_coding	TSS27919	P3055	FLJ13456|ZYG11	zyg-11 family member B, cell cycle regulator	ZYG11B
811	ZYG11A	1.31893	1	1	0.758188	0.758188	1	0	0.399373	0	0	0	1	0	0	440590	#FFE4B3,black			#E0FFFF,black	#E0FFFF,black		ZYG11A	440590	chr1	53308183	53360247	4271	+	NM_001004339	protein_coding	TSS22094	P10287	ZYG11	zyg-11 family member A, cell cycle regulator	ZYG11A
812	ECHDC2	0.700067	1.15429	0.442959	1.64883	0.632738	0.38375	4.54202	4.02758	4.74902	3.36726	119	48	85	40	55268	#E0FFFF,black		#87CEEB,black	#FFA07A,black	#B0E0E6,black	#87CEEB,black	ECHDC2	55268	chr1	53361582	53387446	1590	-	NM_001198962	protein_coding	TSS16264	P34123	FLJ10948	enoyl-CoA hydratase domain containing 2	ECHDC2
813	SCP2	1.24376	0.823713	1.29833	0.662279	1.04388	1.57619	5.88922	6.20393	5.60944	6.26588	311	228	157	326	6342			#FFE4B3,black	#B0E0E6,black		#FFA07A,black	SCP2	6342	chr1	53392901	53517289	3900	+	NM_001007098	protein_coding	TSS19905	P32213	DKFZp686C12188|DKFZp686D11188|NLTP|NSL-TP|SCP-2|SCP-CHI|SCP-X|SCPX	sterol carrier protein 2	SCP2
814	PODN	0.246685	0.394856	0.478514	1.60065	1.93978	1.21187	2.98776	0.968499	1.64716	1.92439	37	3	7	12	127435	#00BFFF,black	#87CEEB,black	#87CEEB,black	#FFA07A,black	#FFA07A,black		PODN	127435	chr1	53527724	53551174	3513	+	NM_153703	protein_coding	TSS25370	P9870	MGC24995|PCAN|SLRR5A	podocan	PODN
815	SLC1A7	1.9568	1	1	0.511037	0.511037	1	0	0.968499	0	0	0	3	0	0	6512	#FFA07A,black			#B0E0E6,black	#B0E0E6,black		SLC1A7	6512	chr1	53552851	53608304	3375	-	NM_006671	protein_coding	TSS24648	P9907	AAAT|EAAT5|FLJ36602	solute carrier family 1 member 7	SLC1A7
816	CPT2	0.770834	0.984739	0.536127	1.2775	0.695515	0.544436	5.38698	5.01148	5.3648	4.48763	218	98	132	92	1376	#E0FFFF,black		#B0E0E6,black	#FFE4B3,black	#E0FFFF,black	#B0E0E6,black	CPT2	1376	chr1	53662101	53679869	3094	+	NM_000098	protein_coding	TSS24280	P28933	CPT1|CPTASE	carnitine palmitoyltransferase 2	CPT2
817	C1orf123	0.850933	1.17725	0.731123	1.38348	0.859202	0.621044	5.85227	5.61939	6.08769	5.40046	303	151	220	177	54987			#E0FFFF,black	#FFE4B3,black		#B0E0E6,black	C1orf123	54987	chr1	53679772	53686311	1650	-	NM_001304759	protein_coding	TSS29445	P7676	FLJ20580	chromosome 1 open reading frame 123	C1orf123
818	MAGOH	1.12068	0.608501	0.925129	0.542974	0.825505	1.52034	6.52741	6.69179	5.81074	6.41513	487	321	181	362	4116		#B0E0E6,black		#B0E0E6,black		#FFA07A,black	MAGOH	4116	chr1	53692564	53704282	756	-	NM_002370	protein_coding	TSS11347	P14219	MAGOH1|MAGOHA	mago homolog, exon junction complex core component	MAGOH
819	LOC100507564	0.700749	0.155436	0.952136	0.221814	1.35874	6.12558	2.68561	2.17258	0	2.61485	29	11	0	22	100507564	#E0FFFF,black	#00BFFF,black		#00BFFF,black	#FFE4B3,black	#FF4500,black	LOC100507564	100507564	chr1	53704282	53708455	1181	+	NR_038953	lncRNA	TSS14632	.	.	uncharacterized LOC100507564	LOC100507564
820	LRP8	0.660103	0.466544	1.27685	0.706774	1.93433	2.73684	4.78688	4.18765	3.68697	5.13948	142	54	39	147	7804	#B0E0E6,black	#87CEEB,black	#FFE4B3,black	#E0FFFF,black	#FFA07A,black	#FF6347,black	LRP8	7804	chr1	53708041	53793821	7778	-	NM_001018054	protein_coding	TSS29530	P29311	APOER2|HSZ75190|MCI1	LDL receptor related protein 8	LRP8
821	LOC105378732	1	1	1	1	1	1	0	0	0	0	0	0	0	0	105378732							LOC105378732	105378732	chr1	53793905	53802181	567	+	NR_131923	.	TSS8385	.	.	uncharacterized LOC105378732	LOC105378732
822	SLC25A3P1	1	1	1	1	1	1	0	0	0	0	0	0	0	0	163742							SLC25A3P1	163742	chr1	53904043	53905693	925	-	NR_002314	misc_RNA	TSS1171	.	.	solute carrier family 25 member 3 pseudogene 1	SLC25A3P1
823	DMRTB1	1	1	1	1	1	1	0	0	0	0	0	0	0	0	63948							DMRTB1	63948	chr1	53925072	53933160	1909	+	NM_033067	protein_coding	TSS23050	P10613	.	DMRT like family B with proline rich C-terminal 1	DMRTB1
824	GLIS1	1.03058	1.75678	1.64802	1.70464	1.59911	0.938091	3.5226	3.56606	4.33553	4.24333	56	34	63	77	148979		#FFA07A,black	#FFA07A,black	#FFA07A,black	#FFA07A,black		GLIS1	148979	chr1	53971906	54199877	2816	-	NM_147193	protein_coding	TSS18753	P19445	FLJ36155	GLIS family zinc finger 1	GLIS1
825	NDC1	1.11962	0.868291	1.76766	0.775523	1.5788	2.03579	3.14881	3.31182	2.94506	3.97065	42	28	22	63	55706			#FFA07A,black	#E0FFFF,black	#FFA07A,black	#FF6347,black	NDC1	55706	chr1	54231134	54304225	4705	-	NM_001168551	protein_coding	TSS24763	P15946	.	NDC1 transmembrane nucleoporin	NDC1
826	YIPF1	0.914831	1.2299	1.38888	1.3444	1.51819	1.12927	4.48281	4.35438	4.78134	4.95673	114	61	87	129	54432			#FFE4B3,black	#FFE4B3,black	#FFA07A,black		YIPF1	54432	chr1	54317392	54355487	1903	-	NM_018982	protein_coding	TSS14494	.	DJ167A19.1|FinGER1	Yip1 domain family member 1	YIPF1
827	DIO1	1	1	1	1	1	1	0	0	0	0	0	0	0	0	1733							DIO1	1733	chr1	54359861	54376759	1668	+	NM_213593	protein_coding	TSS7952	P8548	5DI|MGC130050|MGC130051|TXDI1	deiodinase, iodothyronine type I	DIO1
828	HSPB11	0.900175	1.14409	1.20707	1.27096	1.34093	1.05505	5.013	4.86127	5.20719	5.28451	167	88	118	163	51668				#FFE4B3,black	#FFE4B3,black		HSPB11	51668	chr1	54387234	54411288	601	-	NM_016126	protein_coding	TSS20419	P13355	C1orf41|HSPCO34|IFT25|PP25	heat shock protein family B (small) member 11	HSPB11
829	LRRC42	0.754438	0.677266	0.934418	0.897709	1.23856	1.37969	6.1166	5.71008	5.5544	6.01874	365	161	151	274	115353	#E0FFFF,black	#E0FFFF,black				#FFE4B3,black	LRRC42	115353	chr1	54411999	54433841	1788	+	NM_052940	protein_coding	TSS22018	P35010	MGC8974|dJ167A19.4	leucine rich repeat containing 42	LRRC42
830	LDLRAD1	1	1.30459	1	1.30459	1	0.766522	0	0	0.383601	0	0	0	1	0	388633		#FFE4B3,black		#FFE4B3,black		#E0FFFF,black	LDLRAD1	388633	chr1	54472971	54483859	2345	-	NM_001276394	protein_coding	TSS21063	P4261	.	low density lipoprotein receptor class A domain containing 1	LDLRAD1
831	TMEM59	1.24455	0.668422	1.17323	0.537081	0.942697	1.75522	6.37617	6.69179	5.795	6.60665	438	321	179	414	9528		#E0FFFF,black		#B0E0E6,black		#FFA07A,black	TMEM59	9528	chr1	54492354	54519246	7210	-	NM_004872	protein_coding	TSS5768	P34623	C1orf8|FLJ42977|HSPC001	transmembrane protein 59	TMEM59
832	TCEANC2	1.47282	0.326692	0.478918	0.221814	0.325171	1.46596	1.614	2.17258	0	0.551848	11	11	0	2	127428	#FFE4B3,black	#87CEEB,black	#87CEEB,black	#00BFFF,black	#87CEEB,black	#FFE4B3,black	TCEANC2	127428	chr1	54519245	54578192	2695	+	NM_153035	protein_coding	TSS29386	.	.	transcription elongation factor A N-terminal and central domain containing 2	TCEANC2
833	CDCP2	1	1	1	1	1	1	0	0	0	0	0	0	0	0	200008							CDCP2	200008	chr1	54604668	54618679	1959	-	NM_201546	protein_coding	TSS4578	P4813	.	CUB domain containing protein 2	CDCP2
834	CYB5RL	1	1	5.65962	1	5.65962	5.65962	0	0	0	2.5007	0	0	0	20	606495			#FF4500,black		#FF4500,black	#FF4500,black	CYB5RL	606495	chr1	54638027	54665746	3533	-	NM_001031672	protein_coding	TSS2240	P19778	.	cytochrome b5 reductase like	CYB5RL
835	MRPL37	1.04363	1.961	0.696775	1.87902	0.667645	0.355316	5.81434	5.87596	6.78593	5.29311	295	181	359	164	51253		#FFA07A,black	#E0FFFF,black	#FFA07A,black	#E0FFFF,black	#87CEEB,black	MRPL37	51253	chr1	54665840	54684056	1483	+	NM_016491	protein_coding	TSS16062	P25049	L37mt|MGC878|MRP-L2|MRP-L37|MRPL2|RPML2	mitochondrial ribosomal protein L37	MRPL37
836	SSBP3	0.697015	0.554754	0.724088	0.795899	1.03884	1.30524	5.44398	4.92324	4.5939	4.97822	227	92	76	131	23648	#E0FFFF,black	#B0E0E6,black	#E0FFFF,black	#E0FFFF,black		#FFE4B3,black	SSBP3	23648	chr1	54691104	54872068	3254	-	NM_001009955	protein_coding	TSS1703	P20855	CSDP|FLJ10355|SSDP|SSDP1	single stranded DNA binding protein 3	SSBP3
837	SSBP3-AS1	1.63787	1	1.46596	0.610549	0.895042	1.46596	0	0.71182	0	0.551848	0	2	0	2	619518	#FFA07A,black		#FFE4B3,black	#B0E0E6,black		#FFE4B3,black	SSBP3-AS1	619518	chr1	54702116	54704736	2621	+	NR_103541	lncRNA	TSS7835	.	.	SSBP3 antisense RNA 1	SSBP3-AS1
838	ACOT11	1.50433	0.673578	0.636603	0.447759	0.42318	0.945107	0.953685	1.54281	0.383601	0.30215	5	6	1	1	26027	#FFA07A,black	#E0FFFF,black	#B0E0E6,black	#87CEEB,black	#87CEEB,black		ACOT11	26027	chr1	55013807	55100417	3391	+	NM_147161	protein_coding	TSS33762	P15430	BFIT|BFIT1|BFIT2|KIAA0707|STARD14|THEA|THEM1	acyl-CoA thioesterase 11	ACOT11
839	FAM151A	0.842203	0.842203	0.842203	1	1	1	0.247761	0	0	0	1	0	0	0	338094							FAM151A	338094	chr1	55074850	55089200	1981	-	NM_176782	protein_coding	TSS2099	P31689	C1orf179|MGC27169	family with sequence similarity 151 member A	FAM151A
840	MROH7	1	1	1	1	1	1	0	0	0	0	0	0	0	0	374977							MROH7	374977	chr1	55107413	55175940	4306	+	NM_001291332	protein_coding	TSS1126	.	.	maestro heat like repeat family member 7	MROH7
841	MROH7-TTC4	1	1	1	1	1	1	0	0	0	0	0	0	0	0	100527960							MROH7-TTC4	100527960	chr1	55107413	55197373	941	+	NR_037640	lncRNA	TSS1126	.	.	MROH7-TTC4 readthrough (NMD candidate)	MROH7-TTC4
842	TTC4	1.0192	0.37732	0.874276	0.370212	0.857806	2.31707	5.31412	5.34156	3.90798	5.12028	207	124	46	145	7268		#87CEEB,black		#87CEEB,black		#FF6347,black	TTC4	7268	chr1	55181495	55208328	2178	+	NM_004623	protein_coding	TSS7590	P23184	DKFZp781B0622|FLJ41930|MGC5097	tetratricopeptide repeat domain 4	TTC4
843	PARS2	1.88959	1.81932	2.53397	0.96281	1.34101	1.39281	1.614	2.53207	2.4774	2.9554	11	15	15	29	25973	#FFA07A,black	#FFA07A,black	#FF6347,black		#FFE4B3,black	#FFE4B3,black	PARS2	25973	chr1	55222571	55230226	2386	-	NM_152268	protein_coding	TSS7418	P16080	DKFZp727A071|MGC14416|MGC19467|MT-PRORS	prolyl-tRNA synthetase 2, mitochondrial (putative)	PARS2
844	TTC22	1	1	1	1	1	1	0	0	0	0	0	0	0	0	55001							TTC22	55001	chr1	55246752	55266941	3073	-	NM_001114108	protein_coding	TSS26211	P7142	FLJ20619	tetratricopeptide repeat domain 22	TTC22
845	C1orf177	1	1	1	1	1	1	0	0	0	0	0	0	0	0	.							C1orf177	.	chr1	55271736	55307937	1789	+	NM_001110533	.	TSS15842	P7357	FLJ40201	.	.
846	DHCR24	0.954651	1.94359	0.974267	2.03592	1.02055	0.501271	7.75175	7.68479	8.71047	7.71413	1145	642	1372	897	1718		#FFA07A,black		#FF6347,black		#B0E0E6,black	DHCR24	1718	chr1	55315300	55352921	4286	-	NM_014762	protein_coding	TSS4715	P30328	DCE|KIAA0018|Nbla03646|SELADIN1|seladin-1	24-dehydrocholesterol reductase	DHCR24
847	TMEM61	1.63787	1	1	0.610549	0.610549	1	0	0.71182	0	0	0	2	0	0	199964	#FFA07A,black			#B0E0E6,black	#B0E0E6,black		TMEM61	199964	chr1	55446337	55457966	1225	+	NM_182532	protein_coding	TSS13460	P20454	.	transmembrane protein 61	TMEM61
848	BSND	1	1	1	1	1	1	0	0	0	0	0	0	0	0	7809							BSND	7809	chr1	55464617	55474465	1370	+	NM_057176	protein_coding	TSS28846	P35940	BART|DFNB73|MGC119283|MGC119284|MGC119285	barttin CLCNK type accessory beta subunit	BSND
849	PCSK9	1	1	1.46596	1	1.46596	1.46596	0	0	0	0.551848	0	0	0	2	255738			#FFE4B3,black		#FFE4B3,black	#FFE4B3,black	PCSK9	255738	chr1	55505149	55530526	3840	+	NM_174936	protein_coding	TSS6900	P19939	FH3|HCHOLA3|LDLCQ1|NARC-1|NARC1|PC9	proprotein convertase subtilisin /kexin type 9	PCSK9
850	USP24	0.507673	0.360651	1.24198	0.7104	2.44641	3.44371	2.80645	1.82842	1.33512	3.11909	32	8	5	33	23358	#B0E0E6,black	#87CEEB,black		#E0FFFF,black	#FF6347,black	#FF6347,black	USP24	23358	chr1	55532032	55681039	10802	-	NM_015306	protein_coding	TSS3071	P11560	FLJ31309|KIAA1057	ubiquitin specific peptidase 24	USP24
851	LOC100507634	1	1.30459	1	1.30459	1	0.766522	0	0	0.383601	0	0	0	1	0	100507634		#FFE4B3,black		#FFE4B3,black		#E0FFFF,black	LOC100507634	100507634	chr1	55681081	55683128	2048	+	NR_038320	lncRNA	TSS21408	.	.	uncharacterized LOC100507634	LOC100507634
852	PPAP2B	1.04328	0.968638	2.04562	0.928456	1.96076	2.11185	6.43045	6.49158	6.38448	7.46299	455	279	271	753	.			#FF6347,black		#FFA07A,black	#FF6347,black	PPAP2B	.	chr1	56960419	57045257	3308	-	NM_003713	.	TSS21446	P2794	Dri42|LPP3|MGC15306|PAP2B|VCIP	.	.
853	PRKAA2	0.778852	0.753692	3.08054	0.967697	3.95524	4.08727	2.189	1.82842	1.78105	3.81218	19	8	8	56	5563	#E0FFFF,black	#E0FFFF,black	#FF6347,black		#FF6347,black	#FF4500,black	PRKAA2	5563	chr1	57110990	57181008	9352	+	NM_006252	protein_coding	TSS10198	P25828	AMPK|AMPK2|PRKAA	protein kinase AMP-activated catalytic subunit alpha 2	PRKAA2
854	C1orf168	1	1	1	1	1	1	0	0	0	0	0	0	0	0	199920							C1orf168	199920	chr1	57184477	57285369	3460	-	NM_001004303	protein_coding	TSS4325	P11358	FLJ43208	chromosome 1 open reading frame 168	C1orf168
855	C8A	1	1	1	1	1	1	0	0	0	0	0	0	0	0	731							C8A	731	chr1	57320443	57383894	2392	+	NM_000562	protein_coding	TSS33064	P6029	.	complement component 8 alpha subunit	C8A
856	C8B	1	1	1	1	1	1	0	0	0	0	0	0	0	0	732							C8B	732	chr1	57394883	57431813	2513	-	NM_001278544	protein_coding	TSS13185	P34617	MGC163447	complement component 8, beta polypeptide	C8B
857	DAB1	0.921206	0.470771	0.470771	0.511037	0.511037	1	1.0869	0.968499	0	0	6	3	0	0	1600		#87CEEB,black	#87CEEB,black	#B0E0E6,black	#B0E0E6,black		DAB1	1600	chr1	57463579	58716211	2580	-	NM_021080	protein_coding	TSS23940	P30985	.	DAB1, reelin adaptor protein	DAB1
858	DAB1-AS1	1	1	1	1	1	1	0	0	0	0	0	0	0	0	101926890							DAB1-AS1	101926890	chr1	58326215	58328654	857	+	NR_104365	lncRNA	TSS30293	.	.	DAB1 antisense RNA 1	DAB1-AS1
859	OMA1	1.59067	0.645682	2.32541	0.405918	1.4619	3.60148	1.78061	2.45024	1.1495	2.99809	13	14	4	30	115209	#FFA07A,black	#B0E0E6,black	#FF6347,black	#87CEEB,black	#FFE4B3,black	#FF6347,black	OMA1	115209	chr1	58946391	59012471	1934	-	NM_145243	protein_coding	TSS442	P30709	2010001O09Rik|DAB1|FLJ33782|MPRP-1|YKR087C|ZMPOMA1	OMA1 zinc metallopeptidase	OMA1
860	TACSTD2	1	1.91378	1.69894	1.91378	1.69894	0.887741	0	0	0.936427	0.764637	0	0	3	3	4070		#FFA07A,black	#FFA07A,black	#FFA07A,black	#FFA07A,black		TACSTD2	4070	chr1	59041095	59043166	2072	-	NM_002353	protein_coding	TSS10572	P20335	EGP-1|EGP1|GA733-1|GA7331|GP50|M1S1|TROP2	tumor-associated calcium signal transducer 2	TACSTD2
861	MYSM1	0.508306	0.73092	1.18976	1.43795	2.34063	1.62775	3.14881	2.17258	2.69659	3.39947	42	11	18	41	114803	#B0E0E6,black	#E0FFFF,black		#FFE4B3,black	#FF6347,black	#FFA07A,black	MYSM1	114803	chr1	59120411	59165747	7768	-	NM_001085487	protein_coding	TSS29623	P15323	2A-DUB|2ADUB|DKFZp779J1554|DKFZp779J1721|KIAA1915|RP4-592A1.1	Myb like, SWIRM and MPN domains 1	MYSM1
862	JUN	1.15878	0.922556	0.711544	0.796146	0.614047	0.771275	7.30899	7.5216	7.1927	6.81802	841	573	477	480	3725			#E0FFFF,black	#E0FFFF,black	#B0E0E6,black	#E0FFFF,black	JUN	3725	chr1	59246463	59249785	3323	-	NM_002228	protein_coding	TSS8204	P21396	AP-1|AP1|c-Jun	Jun proto-oncogene, AP-1 transcription factor subunit	JUN
863	LINC01135	1	1	1	1	1	1	0	0	0	0	0	0	0	0	100131060							LINC01135	100131060	chr1	59250823	59365384	1123	+	NR_034014	lncRNA	TSS5006	.	.	long intergenic non-protein coding RNA 1135	LINC01135
864	LINC01358	1	1	1	1	1	1	0	0	0	0	0	0	0	0	101926925							LINC01358	101926925	chr1	59486148	59553919	471	+	NR_110626	lncRNA	TSS25634	.	.	long intergenic non-protein coding RNA 1358	LINC01358
865	HSD52	1	1	1	1	1	1	0	0	0	0	0	0	0	0	729467							HSD52	729467	chr1	59597608	59612479	1043	-	NR_027120	lncRNA	TSS32808	.	.	uncharacterized LOC729467	HSD52
866	FGGY	2.56989	3.44746	1.70544	1.34148	0.663626	0.494696	1.32129	2.683	3.10683	2.09144	8	17	25	14	55277	#FF6347,black	#FF6347,black	#FFA07A,black	#FFE4B3,black	#B0E0E6,black	#87CEEB,black	FGGY	55277	chr1	59762625	60228402	3311	+	NM_001113411	protein_coding	TSS5671	P29092	FLJ10986	FGGY carbohydrate kinase domain containing	FGGY
867	LOC101926944	1	1	1	1	1	1	0	0	0	0	0	0	0	0	101926944							LOC101926944	101926944	chr1	60238467	60254501	528	+	NR_110627	lncRNA	TSS6439	.	.	uncharacterized LOC101926944	LOC101926944
868	HOOK1	0.842203	0.842203	0.842203	1	1	1	0.247761	0	0	0	1	0	0	0	51361							HOOK1	51361	chr1	60280533	60342050	5857	+	NM_015888	protein_coding	TSS9257	P3977	HK1|MGC10642	hook microtubule-tethering protein 1	HOOK1
869	CYP2J2	0.470771	0.470771	0.470771	1	1	1	1.0869	0	0	0	6	0	0	0	1573	#87CEEB,black	#87CEEB,black	#87CEEB,black				CYP2J2	1573	chr1	60358980	60392423	1857	-	NM_000775	protein_coding	TSS1088	P31435	CPJ2	cytochrome P450 family 2 subfamily J member 2	CYP2J2
870	C1orf87	1	1	1.23298	1	1.23298	1.23298	0	0	0	0.30215	0	0	0	1	127795							C1orf87	127795	chr1	60456066	60539442	2028	-	NM_152377	protein_coding	TSS3832	P4042	FLJ44073|MGC34837	chromosome 1 open reading frame 87	C1orf87
871	LOC101926964	1	1	1	1	1	1	0	0	0	0	0	0	0	0	101926964							LOC101926964	101926964	chr1	61125303	61291256	2344	-	NR_110628	lncRNA	TSS22480	.	.	uncharacterized LOC101926964	LOC101926964
872	NFIA-AS2	1	1	1	1	1	1	0	0	0	0	0	0	0	0	100996570							NFIA-AS2	100996570	chr1	61405916	61436448	2038	-	NR_110617	lncRNA	TSS7308	.	.	NFIA antisense RNA 2	NFIA-AS2
873	NFIA	1.44983	1.90943	3.96214	1.31701	2.73284	2.07504	2.40853	2.94441	3.34168	4.39481	23	21	30	86	4774	#FFE4B3,black	#FFA07A,black	#FF6347,black	#FFE4B3,black	#FF6347,black	#FF6347,black	NFIA	4774	chr1	61542946	61928460	10081	+	NM_001145511	protein_coding	TSS16869	P19559	DKFZp434L0422|DKFZp686J23256|FLJ39164|KIAA1439|NFI-L	nuclear factor I A	NFIA
874	NFIA-AS1	1	1	1	1	1	1	0	0	0	0	0	0	0	0	645030							NFIA-AS1	645030	chr1	61714617	61719190	392	-	NR_104180	lncRNA	TSS6582	.	.	NFIA antisense RNA 1	NFIA-AS1
875	MGC34796	1	1	1	1	1	1	0	0	0	0	0	0	0	0	414927							MGC34796	414927	chr1	62119914	62121800	1887	+	NR_073400	misc_RNA	TSS25825	.	.	sepiapterin reductase (7,8-dihydrobiopterin:NADP+ oxidoreductase) pseudogene	MGC34796
876	TM2D1	1.43574	1.0611	1.28292	0.739063	0.89356	1.20904	5.72518	6.24697	5.81074	6.08461	277	235	181	287	83941	#FFE4B3,black		#FFE4B3,black	#E0FFFF,black			TM2D1	83941	chr1	62146719	62191095	1250	-	NM_032027	protein_coding	TSS22516	P1882	BBP	TM2 domain containing 1	TM2D1
877	INADL	1.12249	2.14564	0.432612	1.9115	0.385405	0.201624	1.20885	1.37555	2.31026	0	7	5	13	0	.		#FF6347,black	#87CEEB,black	#FFA07A,black	#87CEEB,black	#00BFFF,black	INADL	.	chr1	62208149	62629591	8504	+	NM_176877	.	TSS30837	P1971	Cipp|FLJ26982|InaD-like|PATJ|hINADL	.	.
878	L1TD1	1	1	1	1	1	1	0	0	0	0	0	0	0	0	54596							L1TD1	54596	chr1	62660474	62678001	3990	+	NM_001164835	protein_coding	TSS17532	P359	ECAT11|FLJ10884|MGC133253|RP5-1155K23.3	LINE-1 type transposase domain containing 1	L1TD1
879	KANK4	1	1	1	1	1	1	0	0	0	0	0	0	0	0	163782							KANK4	163782	chr1	62701837	62785083	5477	-	NM_181712	protein_coding	TSS15749	P14692	ANKRD38|FLJ10884|KIAA0172|RP5-1155K23.5|dJ1078M7.1	KN motif and ankyrin repeat domains 4	KANK4
880	USP1	1.19095	0.645338	1.19448	0.541867	1.00297	1.85095	5.71492	5.96704	5.08305	5.97131	275	193	108	265	7398		#B0E0E6,black		#B0E0E6,black		#FFA07A,black	USP1	7398	chr1	62901975	62917475	4103	+	NM_001017416	protein_coding	TSS6576	P28729	UBP	ubiquitin specific peptidase 1	USP1
881	DOCK7	0.796765	0.66151	1.19575	0.830244	1.50076	1.80761	3.89383	3.56606	3.29767	4.15175	74	34	29	72	85440	#E0FFFF,black	#B0E0E6,black			#FFA07A,black	#FFA07A,black	DOCK7	85440	chr1	62920397	63154039	8125	-	NM_001272000	protein_coding	TSS25063	P22256	KIAA1771|ZIR2	dedicator of cytokinesis 7	DOCK7
882	ANGPTL3	2.59467	1	1	0.385405	0.385405	1	0	1.37555	0	0	0	5	0	0	27329	#FF6347,black			#87CEEB,black	#87CEEB,black		ANGPTL3	27329	chr1	63063158	63071976	2951	+	NM_014495	protein_coding	TSS29212	P14223	ANGPT5	angiopoietin like 3	ANGPTL3
883	ATG4C	1.02814	0.647749	1.7267	0.630024	1.67944	2.66568	2.64297	2.683	2.01648	3.43098	28	17	10	42	84938		#B0E0E6,black	#FFA07A,black	#B0E0E6,black	#FFA07A,black	#FF6347,black	ATG4C	84938	chr1	63249777	63330941	2676	+	NM_178221	protein_coding	TSS26327	P20115	APG4-C|APG4C|AUTL1|AUTL3|FLJ14867	autophagy related 4C cysteine peptidase	ATG4C
884	LINC00466	1	1	1	1	1	1	0	0	0	0	0	0	0	0	199899							LINC00466	199899	chr1	63624754	63782901	1793	-	NR_038252	lncRNA	TSS27905	.	.	long intergenic non-protein coding RNA 466	LINC00466
885	FOXD3-AS1	1	1	1	1	1	1	0	0	0	0	0	0	0	0	100996301							FOXD3-AS1	100996301	chr1	63786555	63790112	1235	-	NR_121637	lncRNA	TSS27538	.	.	FOXD3 antisense RNA 1 (head to head)	FOXD3-AS1
886	FOXD3	1	1	1	1	1	1	0	0	0	0	0	0	0	0	27022							FOXD3	27022	chr1	63788730	63790797	2068	+	NM_012183	protein_coding	TSS26556	P24831	AIS1|Genesis|HFH2	forkhead box D3	FOXD3
887	ALG6	0.461179	0.881636	0.816427	1.9117	1.77031	0.926036	2.30294	1.18633	2.12119	2.01033	21	4	11	13	29929	#87CEEB,black			#FFA07A,black	#FFA07A,black		ALG6	29929	chr1	63833261	63904233	3371	+	NM_013339	protein_coding	TSS30821	P7488	.	ALG6, alpha-1,3-glucosyltransferase	ALG6
888	ITGB3BP	1.35875	1.6461	1.25924	1.21148	0.926762	0.764981	3.8192	4.26148	4.53825	4.15175	70	57	73	72	23421	#FFE4B3,black	#FFA07A,black	#FFE4B3,black			#E0FFFF,black	ITGB3BP	23421	chr1	63906441	63988944	1176	-	NM_014288	protein_coding	TSS13293	P2916	CENP-R|CENPR|HSU37139|NRIF3|TAP20	integrin subunit beta 3 binding protein	ITGB3BP
889	EFCAB7	0.727418	0.948985	1.74427	1.30459	2.39789	1.83803	0.459143	0	0.383601	1.26176	2	0	1	6	84455	#E0FFFF,black		#FFA07A,black	#FFE4B3,black	#FF6347,black	#FFA07A,black	EFCAB7	84455	chr1	63988972	64038364	2402	+	NM_032437	protein_coding	TSS3542	P22926	DKFZp666D225|KIAA1799|RP4-534K7.1	EF-hand calcium binding domain 7	EFCAB7
890	DLEU2L	2.21236	1.09393	0.704782	0.494465	0.318566	0.644264	0.806902	1.95249	0.936427	0.30215	4	9	3	1	79469	#FF6347,black		#E0FFFF,black	#87CEEB,black	#87CEEB,black	#B0E0E6,black	DLEU2L	79469	chr1	64014651	64016307	1657	+	NR_002771	misc_RNA	TSS31679	.	BCMSUNL	deleted in lymphocytic leukemia 2-like	DLEU2L
891	PGM1	1.01639	0.976946	0.726454	0.961189	0.714737	0.743597	5.8047	5.82816	5.77106	5.34365	293	175	176	170	5236			#E0FFFF,black		#E0FFFF,black	#E0FFFF,black	PGM1	5236	chr1	64058947	64125916	3353	+	NM_002633	protein_coding	TSS22730	P33685	GSD14	phosphoglucomutase 1	PGM1
892	ROR1	0.608841	0.360456	1.46091	0.592036	2.39949	4.05294	2.40853	1.69267	0.936427	2.9554	23	7	3	29	4919	#B0E0E6,black	#87CEEB,black	#FFE4B3,black	#B0E0E6,black	#FF6347,black	#FF4500,black	ROR1	4919	chr1	64239690	64647179	5854	+	NM_005012	protein_coding	TSS22228	P22768	MGC99659|NTRKR1|dJ537F10.1	receptor tyrosine kinase-like orphan receptor 1	ROR1
893	ROR1-AS1	1	1	1.46596	1	1.46596	1.46596	0	0	0	0.551848	0	0	0	2	101927034			#FFE4B3,black		#FFE4B3,black	#FFE4B3,black	ROR1-AS1	101927034	chr1	64560125	64579474	3454	-	NR_110666	lncRNA	TSS7253	.	.	ROR1 antisense RNA 1	ROR1-AS1
894	UBE2U	1	2.21838	1	2.21838	1	0.45078	0	0	1.1495	0	0	0	4	0	148581		#FF6347,black		#FF6347,black		#87CEEB,black	UBE2U	148581	chr1	64669490	64710027	1136	+	NM_152489	protein_coding	TSS8042	P32856	MGC35130|RP4-636O23.1	ubiquitin conjugating enzyme E2 U (putative)	UBE2U
895	CACHD1	0.262437	0.901931	0.568151	3.43675	2.1649	0.629927	1.92996	0	1.78105	1.1143	15	0	8	5	57685	#87CEEB,black		#B0E0E6,black	#FF6347,black	#FF6347,black	#B0E0E6,black	CACHD1	57685	chr1	64936476	65158741	5848	+	NM_020925	protein_coding	TSS21486	P32069	KIAA1573|RP4-655E10.1	cache domain containing 1	CACHD1
896	RAVER2	0.342538	0.65463	1.4447	1.91112	4.21764	2.2069	3.37408	1.82842	2.76284	3.90486	50	8	19	60	55225	#87CEEB,black	#B0E0E6,black	#FFE4B3,black	#FFA07A,black	#FF4500,black	#FF6347,black	RAVER2	55225	chr1	65210778	65298914	4361	+	NM_018211	protein_coding	TSS20270	P32335	DKFZp762D1011|FLJ10770|KIAA1579	ribonucleoprotein, PTB binding 2	RAVER2
897	JAK1	0.791377	0.546406	1.44973	0.69045	1.8319	2.6532	6.66695	6.32939	5.795	7.20273	537	249	179	628	3716	#E0FFFF,black	#B0E0E6,black	#FFE4B3,black	#E0FFFF,black	#FFA07A,black	#FF6347,black	JAK1	3716	chr1	65298906	65432187	5053	-	NM_002227	protein_coding	TSS11468	P33822	JAK1A|JAK1B|JTK3	Janus kinase 1	JAK1
898	LINC01359	1	1	1	1	1	1	0	0	0	0	0	0	0	0	101927084							LINC01359	101927084	chr1	65445260	65468159	1079	-	NR_119383	lncRNA	TSS20480	.	.	long intergenic non-protein coding RNA 1359	LINC01359
899	AK4	0.74591	0.423435	0.760562	0.567676	1.01964	1.79617	4.92675	4.50383	3.68697	4.53189	157	68	39	95	205	#E0FFFF,black	#87CEEB,black	#E0FFFF,black	#B0E0E6,black		#FFA07A,black	AK4	205	chr1	65613232	65697828	7501	+	NM_203464	protein_coding	TSS17439	P32624	AK3|AK3L1|AK3L2|MGC166959	adenylate kinase 4	AK4
900	DNAJC6	0.542318	0.428621	1.09062	0.790351	2.01104	2.54449	5.07044	4.18765	3.84821	5.19559	174	54	44	153	9829	#B0E0E6,black	#87CEEB,black		#E0FFFF,black	#FF6347,black	#FF6347,black	DNAJC6	9829	chr1	65730377	65881552	6320	+	NM_001256865	protein_coding	TSS19335	P3679	DJC6|KIAA0473|MGC129914|MGC129915|MGC48436	DnaJ heat shock protein family (Hsp40) member C6	DNAJC6
901	LEPROT	0.800248	0.589745	1.62421	0.736953	2.02964	2.75409	7.77908	7.4576	7.01724	8.47882	1167	548	422	1527	54741		#B0E0E6,black	#FFA07A,black	#E0FFFF,black	#FF6347,black	#FF6347,black	LEPROT	54741	chr1	65886131	65901690	5070	+	NM_001198683	protein_coding	TSS26317	P13219	FLJ90360|LEPR|OB-RGRP|OBRGRP|VPS55	leptin receptor overlapping transcript	LEPROT
902	LEPR	0.884976	0.626059	1.09705	0.70743	1.23963	1.75231	7.69287	7.51658	7.01724	7.82649	1099	571	422	970	3953		#B0E0E6,black		#E0FFFF,black		#FFA07A,black	LEPR	3953	chr1	65886335	66103176	6891	+	NM_001003679	protein_coding	TSS26605	P3628	CD295|OBR	leptin receptor	LEPR
903	PDE4B	0.359191	0.620095	1.59883	1.72637	4.4512	2.57836	2.189	0.71182	1.49956	2.86601	19	2	6	27	5142	#87CEEB,black	#B0E0E6,black	#FFA07A,black	#FFA07A,black	#FF4500,black	#FF6347,black	PDE4B	5142	chr1	66258193	66840262	5943	+	NM_001297440	protein_coding	TSS5345	P20959	DKFZp686F2182|DPDE4|MGC126529|PDE4B5|PDEIVB	phosphodiesterase 4B	PDE4B
904	LOC101927139	1	1	1	1	1	1	0	0	0	0	0	0	0	0	101927139							LOC101927139	101927139	chr1	66508183	66516401	456	-	NR_123718	lncRNA	TSS26121	.	.	uncharacterized LOC101927139	LOC101927139
905	SGIP1	1.16832	0.514411	1.58065	0.440301	1.35293	3.07274	2.45857	2.683	1.49956	3.11909	24	17	6	33	84251		#B0E0E6,black	#FFA07A,black	#87CEEB,black	#FFE4B3,black	#FF6347,black	SGIP1	84251	chr1	66999252	67216822	11227	+	NM_001308203	protein_coding	TSS9569	P18902	DKFZp686A16142|DKFZp761D221|FLJ33378|FLJ43054	SH3-domain GRB2-like (endophilin) interacting protein 1	SGIP1
906	TCTEX1D1	3.4885	4.402	1.37065	1.26186	0.392906	0.31137	0.806902	2.60951	2.94506	1.26176	4	16	22	6	200132	#FF6347,black	#FF4500,black	#FFE4B3,black	#FFE4B3,black	#87CEEB,black	#87CEEB,black	TCTEX1D1	200132	chr1	67218140	67244730	2264	+	NM_152665	protein_coding	TSS5079	P24210	FLJ40873|MGC125768|RP11-266I14.2	Tctex1 domain containing 1	TCTEX1D1
907	INSL5	1	1	1	1	1	1	0	0	0	0	0	0	0	0	10022							INSL5	10022	chr1	67263424	67266942	718	-	NM_005478	protein_coding	TSS28431	P15139	MGC126695|MGC126697|PRO182|UNQ156	insulin like 5	INSL5
908	WDR78	0.842203	2.38138	2.21572	2.82756	2.63087	0.930435	0.247761	0	1.49956	1.39554	1	0	6	7	79819		#FF6347,black	#FF6347,black	#FF6347,black	#FF6347,black		WDR78	79819	chr1	67278572	67390570	4042	-	NM_024763	protein_coding	TSS6130	P20399	FLJ23129	WD repeat domain 78	WDR78
909	MIER1	0.894684	0.720571	1.27881	0.805391	1.42934	1.77472	6.03651	5.87596	5.56372	6.39131	345	181	152	356	57708		#E0FFFF,black	#FFE4B3,black		#FFE4B3,black	#FFA07A,black	MIER1	57708	chr1	67390578	67454302	4085	+	NM_001146111	protein_coding	TSS10615	P13374	DKFZp781G0451|ER1|KIAA1610|MGC131940|MGC150640|MGC150641|MI-ER1|hMI-ER1	MIER1 transcriptional regulator	MIER1
910	SLC35D1	0.352539	0.543743	0.994966	1.54236	2.82229	1.82985	4.81596	3.31182	3.93696	4.80868	145	28	47	116	23169	#87CEEB,black	#B0E0E6,black		#FFA07A,black	#FF6347,black	#FFA07A,black	SLC35D1	23169	chr1	67465015	67520080	6460	-	NM_015139	protein_coding	TSS20827	P1702	KIAA0260|MGC138236|UGTREL7	solute carrier family 35 member D1	SLC35D1
911	C1orf141	1	1.30459	1	1.30459	1	0.766522	0	0	0.383601	0	0	0	1	0	400757		#FFE4B3,black		#FFE4B3,black		#E0FFFF,black	C1orf141	400757	chr1	67557859	67600654	2533	-	NM_001276351	protein_coding	TSS6140	.	MGC48454	chromosome 1 open reading frame 141	C1orf141
912	IL23R	1	1	1	1	1	1	0	0	0	0	0	0	0	0	149233							IL23R	149233	chr1	67632169	67725650	2814	+	NM_144701	protein_coding	TSS6618	P8820	.	interleukin 23 receptor	IL23R
913	IL12RB2	1.16024	0.326692	0.326692	0.281573	0.281573	1	1.614	1.82842	0	0	11	8	0	0	3595		#87CEEB,black	#87CEEB,black	#87CEEB,black	#87CEEB,black		IL12RB2	3595	chr1	67773047	67862583	4221	+	NM_001559	protein_coding	TSS746	.	.	interleukin 12 receptor subunit beta 2	IL12RB2
914	SERBP1	0.924223	0.718056	1.35251	0.776929	1.4634	1.88357	8.30444	8.19075	7.8266	8.74008	1682	913	742	1831	26135		#E0FFFF,black	#FFE4B3,black	#E0FFFF,black	#FFE4B3,black	#FFA07A,black	SERBP1	26135	chr1	67873493	67896123	6701	-	NM_015640	protein_coding	TSS11117	P34159	CHD3IP|DKFZp564M2423|FLJ90489|HABP4L|PAI-RBP1|PAIRBP1	SERPINE1 mRNA binding protein 1	SERBP1
915	GADD45A	1.12565	0.469471	0.560531	0.417065	0.49796	1.19396	7.1525	7.32327	6.06161	6.31737	754	499	216	338	1647		#87CEEB,black	#B0E0E6,black	#87CEEB,black	#87CEEB,black		GADD45A	1647	chr1	68150860	68154021	1380	+	NM_001924	protein_coding	TSS6426	P30253	DDIT1|GADD45	growth arrest and DNA damage inducible alpha	GADD45A
916	GNG12	0.719958	0.715554	1.69222	0.993884	2.35044	2.36491	6.06505	5.59103	5.58218	6.82396	352	148	154	482	55970	#E0FFFF,black	#E0FFFF,black	#FFA07A,black		#FF6347,black	#FF6347,black	GNG12	55970	chr1	68167149	68299155	4409	-	NM_018841	protein_coding	TSS25593	P25959	FLJ31352|FLJ34695	G protein subunit gamma 12	GNG12
917	GNG12-AS1	0.965904	1.16599	1.23957	1.20715	1.28333	1.0631	1.4256	1.37555	1.64716	1.73544	9	5	7	10	100289178					#FFE4B3,black		GNG12-AS1	100289178	chr1	68297971	68668670	2247	+	NR_040077	lncRNA	TSS25563	.	.	GNG12 antisense RNA 1	GNG12-AS1
918	DIRAS3	0.764638	0.662121	1.05729	0.865927	1.38274	1.59683	1.92996	1.54281	1.33512	2.01033	15	6	5	13	9077	#E0FFFF,black	#B0E0E6,black			#FFE4B3,black	#FFA07A,black	DIRAS3	9077	chr1	68511645	68516460	1631	-	NM_004675	protein_coding	TSS22667	P16365	ARHI|NOEY2	DIRAS family GTP binding RAS like 3	DIRAS3
919	WLS	1.1816	1.24495	0.921121	1.05361	0.779554	0.739888	5.48681	5.72755	5.80289	5.36827	234	163	180	173	79971					#E0FFFF,black	#E0FFFF,black	WLS	79971	chr1	68564142	68698229	3030	-	NM_001002292	protein_coding	TSS10200	P182	C1orf139|DKFZp686I0788|EVI|FLJ23091|GPR177|MGC131760|MGC14878|MRP	wntless Wnt ligand secretion mediator	WLS
920	RPE65	1	1	1	1	1	1	0	0	0	0	0	0	0	0	6121							RPE65	6121	chr1	68894507	68915642	2608	-	NM_000329	protein_coding	TSS16250	P25068	LCA2|RP20|mRPE65|rd12|sRPE65	retinal pigment epithelium-specific protein 65kDa	RPE65
921	DEPDC1	1.73767	0.520864	2.24751	0.299748	1.2934	4.31496	2.84458	3.64174	1.90356	4.0129	33	36	9	65	55635	#FFA07A,black	#B0E0E6,black	#FF6347,black	#87CEEB,black	#FFE4B3,black	#FF4500,black	DEPDC1	55635	chr1	68939835	68962904	5438	-	NM_001114120	protein_coding	TSS25131	P24715	DEP.8|DEPDC1-V2|DEPDC1A|FLJ20354|SDP35	DEP domain containing 1	DEPDC1
922	DEPDC1-AS1	1	1	1	1	1	1	0	0	0	0	0	0	0	0	101927220							DEPDC1-AS1	101927220	chr1	68962359	69004310	1247	+	NR_110671	lncRNA	TSS20925	.	.	DEPDC1 antisense RNA 1	DEPDC1-AS1
923	LRRC7	1	1	1	1	1	1	0	0	0	0	0	0	0	0	57554							LRRC7	57554	chr1	70225858	70589171	6245	+	NM_020794	protein_coding	TSS14470	P2929	DKFZp686I1147|KIAA1365|MGC144918	leucine rich repeat containing 7	LRRC7
924	PIN1P1	1.31893	1	1	0.758188	0.758188	1	0	0.399373	0	0	0	1	0	0	5301	#FFE4B3,black			#E0FFFF,black	#E0FFFF,black		PIN1P1	5301	chr1	70385005	70386000	996	+	NR_023916	misc_RNA	TSS2727	.	.	peptidylprolyl cis /trans isomerase, NIMA-interacting 1 pseudogene 1	PIN1P1
925	LRRC40	0.499078	1.28808	2.05867	2.58092	4.12495	1.59825	2.189	1.18633	2.55422	3.23071	19	4	16	36	55631	#87CEEB,black	#FFE4B3,black	#FF6347,black	#FF6347,black	#FF4500,black	#FFA07A,black	LRRC40	55631	chr1	70610485	70671361	2945	-	NM_017768	protein_coding	TSS6171	P34884	FLJ20331|dJ677H15.1	leucine rich repeat containing 40	LRRC40
926	SRSF11	0.889743	0.626905	1.38578	0.704592	1.5575	2.2105	7.7442	7.57566	7.07052	8.2149	1139	595	438	1271	9295		#B0E0E6,black	#FFE4B3,black	#E0FFFF,black	#FFA07A,black	#FF6347,black	SRSF11	9295	chr1	70671365	70717701	4425	+	NM_001190987	protein_coding	TSS15836	P25306	DKFZp686M13204|FLJ18226|NET2|SFRS11|dJ677H15.2|p54	serine /arginine-rich splicing factor 11	SRSF11
927	ANKRD13C	0.779226	1.03419	0.906996	1.32721	1.16397	0.87701	4.32991	3.97002	4.37842	4.18908	102	46	65	74	81573	#E0FFFF,black			#FFE4B3,black			ANKRD13C	81573	chr1	70724685	70820417	5667	-	NM_030816	protein_coding	TSS30681	P315	DKFZp566D1346|FLJ14998|RP4-677H15.5|dJ677H15.3	ankyrin repeat domain 13C	ANKRD13C
928	HHLA3	1.19153	0.926681	0.908937	0.777722	0.762829	0.980852	2.80645	3.05927	2.69659	2.6687	32	23	18	23	11147				#E0FFFF,black	#E0FFFF,black		HHLA3	11147	chr1	70820493	70833705	850	+	NM_001036646	protein_coding	TSS25085	P21547	.	HERV-H LTR-associating 3	HHLA3
929	CTH	0.936225	0.625239	0.605783	0.66783	0.647049	0.968882	2.45857	2.36349	1.78105	1.73544	24	13	8	10	1491		#B0E0E6,black	#B0E0E6,black	#E0FFFF,black	#B0E0E6,black		CTH	1491	chr1	70876901	70905534	2140	+	NM_001902	protein_coding	TSS26028	P34751	MGC9471	cystathionine gamma-lyase	CTH
930	LOC101927244	1	1	1	1	1	1	0	0	0	0	0	0	0	0	101927244							LOC101927244	101927244	chr1	71172136	71252151	2086	+	NR_125938	.	TSS21536	.	.	uncharacterized LOC101927244	LOC101927244
931	PTGER3	1.03943	0.481581	0.170316	0.463311	0.163855	0.353661	2.55371	2.60951	1.49956	0	26	16	6	0	5733		#87CEEB,black	#00BFFF,black	#87CEEB,black	#00BFFF,black	#87CEEB,black	PTGER3	5733	chr1	71318036	71513491	10460	-	NM_198714	protein_coding	TSS27970	P32774	EP3|EP3-I|EP3-II|EP3-III|EP3-IV|EP3e|MGC141828|MGC141829|MGC27302	prostaglandin E receptor 3	PTGER3
932	ZRANB2-AS1	0.820179	0.458997	1.02964	0.55963	1.25538	2.24324	2.45857	2.17258	1.33512	2.5007	24	11	5	20	100132618		#87CEEB,black		#B0E0E6,black	#FFE4B3,black	#FF6347,black	ZRANB2-AS1	100132618	chr1	71512189	71532865	1676	+	NR_038420	lncRNA	TSS16928	.	.	ZRANB2 antisense RNA 1	ZRANB2-AS1
933	ZRANB2	0.796896	0.490618	0.861124	0.615661	1.0806	1.75518	6.95096	6.62343	5.92364	6.73526	655	306	196	453	9406	#E0FFFF,black	#87CEEB,black		#B0E0E6,black		#FFA07A,black	ZRANB2	9406	chr1	71528974	71546972	3145	-	NM_005455	protein_coding	TSS33349	P2259	DKFZp686J1831|DKFZp686N09117|FLJ41119|ZIS|ZIS1|ZIS2|ZNF265	zinc finger RANBP2-type containing 2	ZRANB2
934	ZRANB2-AS2	1	1	1	1	1	1	0	0	0	0	0	0	0	0	100852410							ZRANB2-AS2	100852410	chr1	71547007	71703406	783	+	NR_046217	lncRNA	TSS6649	.	.	ZRANB2 antisense RNA 2 (head to head)	ZRANB2-AS2
935	NEGR1	1.19851	1.00041	1.86304	0.834709	1.55446	1.86228	4.51862	4.77987	4.51921	5.41629	117	83	72	179	257194			#FFA07A,black		#FFA07A,black	#FFA07A,black	NEGR1	257194	chr1	71868625	72748277	5669	-	NM_173808	protein_coding	TSS15413	P32671	DMML2433|IGLON4|KILON|MGC46680|Ntra	neuronal growth regulator 1	NEGR1
936	NEGR1-IT1	1	1	1	1	1	1	0	0	0	0	0	0	0	0	100852409							NEGR1-IT1	100852409	chr1	72259915	72302695	534	-	NR_046218	lncRNA	TSS19095	.	.	NEGR1 intronic transcript 1	NEGR1-IT1
937	LINC01360	1	1	1	1	1	1	0	0	0	0	0	0	0	0	101927295							LINC01360	101927295	chr1	73771853	73804560	3871	+	NR_110677	lncRNA	TSS23361	.	.	long intergenic non-protein coding RNA 1360	LINC01360
938	LRRIQ3	1	1	1	1	1	1	0	0	0	0	0	0	0	0	127255							LRRIQ3	127255	chr1	74491702	74663871	2862	-	NM_001105659	protein_coding	TSS6096	P34369	LRRC44|MGC22773	leucine-rich repeats and IQ motif containing 3	LRRIQ3
939	FPGT	1.12269	1.02146	1.03297	0.909832	0.920082	1.01127	3.47477	3.64174	3.50541	3.52157	54	36	34	45	8790							FPGT	8790	chr1	74663896	74674386	7455	+	NM_001199329	protein_coding	TSS29594	P750	GFPP	fucose-1-phosphate guanylyltransferase	FPGT
940	FPGT-TNNI3K	1	1	1	1	1	1	0	0	0	0	0	0	0	0	100526835							FPGT-TNNI3K	100526835	chr1	74663896	74930609	440	+	NM_001112808	protein_coding	TSS29594	P27813	.	FPGT-TNNI3K readthrough	FPGT-TNNI3K
941	TNNI3K	1.31893	1	1	0.758188	0.758188	1	0	0.399373	0	0	0	1	0	0	51086	#FFE4B3,black			#E0FFFF,black	#E0FFFF,black		TNNI3K	51086	chr1	74701071	75010116	3023	+	NM_015978	protein_coding	TSS24527	P36059	CARK|MGC142099|MGC33828	TNNI3 interacting kinase	TNNI3K
942	ERICH3	1	1	1	1	1	1	0	0	0	0	0	0	0	0	127254							ERICH3	127254	chr1	75033795	75139422	7159	-	NM_001002912	protein_coding	TSS24859	P28588	.	glutamate rich 3	ERICH3
943	ERICH3-AS1	1	1	1	1	1	1	0	0	0	0	0	0	0	0	101927320							ERICH3-AS1	101927320	chr1	75043114	75091782	5047	+	NR_121671	lncRNA	TSS16835	.	.	ERICH3 antisense RNA 1	ERICH3-AS1
944	CRYZ	2.33558	0.780361	1.99589	0.334119	0.854557	2.55765	3.69946	4.92324	3.34168	4.69649	64	92	30	107	1429	#FF6347,black	#E0FFFF,black	#FFA07A,black	#87CEEB,black		#FF6347,black	CRYZ	1429	chr1	75171172	75199092	2303	-	NM_001889	protein_coding	TSS30127	P1682	DKFZp779E0834|FLJ41475	crystallin zeta	CRYZ
945	TYW3	1.32381	0.564983	1.72973	0.426786	1.30663	3.06156	5.0461	5.45079	4.22238	5.83664	171	134	58	241	127253	#FFE4B3,black	#B0E0E6,black	#FFA07A,black	#87CEEB,black	#FFE4B3,black	#FF6347,black	TYW3	127253	chr1	75198836	75232360	4053	+	NM_001162916	protein_coding	TSS25852	P22150	C1orf171|FLJ40918	tRNA-yW synthesizing protein 3 homolog	TYW3
946	LHX8	1.02927	0.71587	0.863764	0.695512	0.8392	1.20659	4.88162	4.92324	4.39939	4.67033	152	92	66	105	431707		#E0FFFF,black		#E0FFFF,black			LHX8	431707	chr1	75594119	75627218	2446	+	NM_001001933	protein_coding	TSS24910	P3424	Lhx7	LIM homeobox 8	LHX8
947	SLC44A5	1	1	1	1	1	1	0	0	0	0	0	0	0	0	204962							SLC44A5	204962	chr1	75667816	76076799	4224	-	NM_001130058	protein_coding	TSS20984	P13596	CTL5|FLJ34081|MGC34032	solute carrier family 44 member 5	SLC44A5
948	ACADM	1.15091	0.730403	1.43651	0.63463	1.24815	1.96673	4.17393	4.3767	3.72069	4.69649	91	62	40	107	34		#E0FFFF,black	#FFE4B3,black	#B0E0E6,black		#FFA07A,black	ACADM	34	chr1	76190032	76229363	2821	+	NM_001127328	protein_coding	TSS17064	P3086	ACAD1|FLJ18227|FLJ93013|FLJ99884|MCAD|MCADH	acyl-CoA dehydrogenase, C-4 to C-12 straight chain	ACADM
949	DLSTP1	1.60295	1.60958	1.20787	1.00413	0.753526	0.750426	4.31641	4.99714	5.00309	4.58887	101	97	102	99	1744	#FFA07A,black	#FFA07A,black			#E0FFFF,black	#E0FFFF,black	DLSTP1	1744	chr1	76207687	76210698	3012	-	NR_130749	misc_RNA	TSS27952	.	DLSTP	dihydrolipoamide S-succinyltransferase pseudogene 1	DLSTP1
950	RABGGTB	1.05605	0.724726	5.12181	0.686264	4.84999	7.06724	1.614	1.69267	1.1495	3.97065	11	7	4	63	5876		#E0FFFF,black	#FF4500,black	#E0FFFF,black	#FF4500,black	#FF4500,black	RABGGTB	5876	chr1	76251879	76260775	1709	+	NM_004582	protein_coding	TSS18876	P2065	GGTB	Rab geranylgeranyltransferase beta subunit	RABGGTB
951	SNORD45C	1	1	1	1	1	1	0	0	0	0	0	0	0	0	692085							SNORD45C	692085	chr1	76252757	76252834	78	+	NR_003042	snoRNA	TSS29962	.	U45C	small nucleolar RNA, C /D box 45C	SNORD45C
952	SNORD45A	0.470771	1.04435	0.470771	2.21838	1	0.45078	1.0869	0	1.1495	0	6	0	4	0	26805	#87CEEB,black		#87CEEB,black	#FF6347,black		#87CEEB,black	SNORD45A	26805	chr1	76253574	76253657	84	+	NR_002749	snoRNA	TSS20539	.	RNU45A|U45a	small nucleolar RNA, C /D box 45A	SNORD45A
953	SNORD45B	0.727418	2.05682	0.727418	2.82756	1	0.353661	0.459143	0	1.49956	0	2	0	6	0	26804	#E0FFFF,black	#FF6347,black	#E0FFFF,black	#FF6347,black		#87CEEB,black	SNORD45B	26804	chr1	76255162	76255232	71	+	NR_002748	snoRNA	TSS21759	.	RNU45B|U45b	small nucleolar RNA, C /D box 45B	SNORD45B
954	MSH4	1	1	1	1	1	1	0	0	0	0	0	0	0	0	4438							MSH4	4438	chr1	76262556	76378923	3277	+	NM_002440	protein_coding	TSS11372	P29579	.	mutS homolog 4	MSH4
955	ASB17	1	1	1	1	1	1	0	0	0	0	0	0	0	0	127247							ASB17	127247	chr1	76384558	76398116	1045	-	NM_080868	protein_coding	TSS179	P15351	Asb-17	ankyrin repeat and SOCS box containing 17	ASB17
956	LOC101927342	1	1	1	1	1	1	0	0	0	0	0	0	0	0	101927342							LOC101927342	101927342	chr1	76477009	76485041	369	+	NR_125939	lncRNA	TSS2533	.	.	uncharacterized LOC101927342	LOC101927342
957	ST6GALNAC3	0.571608	0.571608	0.837956	1	1.46596	1.46596	0.806902	0	0	0.551848	4	0	0	2	256435	#B0E0E6,black	#B0E0E6,black			#FFE4B3,black	#FFE4B3,black	ST6GALNAC3	256435	chr1	76540389	77096669	3621	+	NM_152996	protein_coding	TSS22385	P22541	FLJ13669|FLJ27239|PRO7177|SIAT7C|ST6GALNACIII|STY	ST6 N-acetylgalactosaminide alpha-2,6-sialyltransferase 3	ST6GALNAC3
958	ST6GALNAC5	0.842203	0.842203	0.842203	1	1	1	0.247761	0	0	0	1	0	0	0	81849							ST6GALNAC5	81849	chr1	77333186	77529737	2032	+	NM_030965	protein_coding	TSS18291	P5302	MGC3184|SIAT7E|ST6GalNAcV	ST6 N-acetylgalactosaminide alpha-2,6-sialyltransferase 5	ST6GALNAC5
959	PIGK	0.929843	0.740136	1.68538	0.795979	1.81254	2.27713	3.32098	3.21604	2.88684	4.07405	48	26	21	68	10026		#E0FFFF,black	#FFA07A,black	#E0FFFF,black	#FFA07A,black	#FF6347,black	PIGK	10026	chr1	77554667	77685132	4625	-	NM_005482	protein_coding	TSS26765	P28683	GPI8|MGC22559	phosphatidylinositol glycan anchor biosynthesis class K	PIGK
960	AK5	1.55065	1.21581	1.14667	0.784063	0.739474	0.943131	4.27512	4.908	4.55704	4.47257	98	91	74	91	26289	#FFA07A,black			#E0FFFF,black	#E0FFFF,black		AK5	26289	chr1	77747662	78025654	4520	+	NM_174858	protein_coding	TSS33684	P23970	AK6|MGC33326	adenylate kinase 5	AK5
961	ZZZ3	1.29406	0.752122	1.47927	0.581212	1.14313	1.9668	5.11011	5.48201	4.69915	5.67499	179	137	82	215	26009	#FFE4B3,black	#E0FFFF,black	#FFE4B3,black	#B0E0E6,black		#FFA07A,black	ZZZ3	26009	chr1	78028101	78149112	6578	-	NM_015534	protein_coding	TSS3448	P23935	ATAC1|DKFZp313N0119|DKFZp564I052|FLJ10362	zinc finger ZZ-type containing 3	ZZZ3
962	USP33	0.757927	0.819915	1.39849	1.08179	1.84515	1.70565	5.5858	5.18594	5.29935	6.06967	251	111	126	284	23032	#E0FFFF,black		#FFE4B3,black		#FFA07A,black	#FFA07A,black	USP33	23032	chr1	78161674	78225564	4710	-	NM_201624	protein_coding	TSS4125	P11027	KIAA1097|MGC16868|VDU1	ubiquitin specific peptidase 33	USP33
963	FAM73A	0.680906	0.88483	1.54322	1.29949	2.26642	1.74408	3.72012	3.16565	3.54359	4.34606	65	25	35	83	374986	#E0FFFF,black		#FFA07A,black	#FFE4B3,black	#FF6347,black	#FFA07A,black	FAM73A	374986	chr1	78245309	78345225	6527	+	NM_001270384	.	TSS1062	P12962	DKFZp686M07166|FLJ35093	family with sequence similarity 73 member A	FAM73A
964	NEXN-AS1	0.77771	0.72304	1.18964	0.929704	1.52968	1.64533	3.72012	3.35743	3.25227	3.97065	65	29	28	63	374987	#E0FFFF,black	#E0FFFF,black			#FFA07A,black	#FFA07A,black	NEXN-AS1	374987	chr1	78347033	78355224	2292	-	NR_103535	lncRNA	TSS31436	.	.	NEXN antisense RNA 1	NEXN-AS1
965	NEXN	0.893709	0.391565	1.14719	0.438134	1.28362	2.92975	8.17012	8.008	6.81744	8.36822	1532	804	367	1414	91624		#87CEEB,black		#87CEEB,black	#FFE4B3,black	#FF6347,black	NEXN	91624	chr1	78354200	78409578	3389	+	NM_144573	protein_coding	TSS17811	P19727	MGC104234|MGC138865|MGC138866|NELIN	nexilin F-actin binding protein	NEXN
966	FUBP1	1.2639	0.625615	1.16517	0.494987	0.921887	1.86245	7.06638	7.40427	6.38973	7.28693	710	528	272	666	8880	#FFE4B3,black	#B0E0E6,black		#87CEEB,black		#FFA07A,black	FUBP1	8880	chr1	78412167	78444889	2755	-	NM_003902	protein_coding	TSS21413	.	FBP|FUBP	far upstream element binding protein 1	FUBP1
967	DNAJB4	1.04794	0.663366	0.879017	0.633022	0.838808	1.32509	5.99896	6.06651	5.40684	5.81292	336	207	136	237	11080		#B0E0E6,black		#B0E0E6,black		#FFE4B3,black	DNAJB4	11080	chr1	78470636	78482995	2237	+	NM_007034	protein_coding	TSS25041	P19386	DNAJW|DjB4|HLJ1	DnaJ heat shock protein family (Hsp40) member B4	DNAJB4
968	GIPC2	0.571608	1.09393	1.23748	1.91378	2.1649	1.13122	0.806902	0	0.936427	1.1143	4	0	3	5	54810	#B0E0E6,black			#FFA07A,black	#FF6347,black		GIPC2	54810	chr1	78510646	78604133	3977	+	NM_001304725	protein_coding	TSS4189	P1517	FLJ20075|SEMCAP-2|SEMCAP2	GIPC PDZ domain containing family member 2	GIPC2
969	MGC27382	1.9568	1	1	0.511037	0.511037	1	0	0.968499	0	0	0	3	0	0	149047	#FFA07A,black			#B0E0E6,black	#B0E0E6,black		MGC27382	149047	chr1	78695283	78835147	1191	+	NR_027310	lncRNA	TSS15848	.	FLJ34438	uncharacterized MGC27382	MGC27382
970	PTGFR	1.10517	0.754309	1.18707	0.682529	1.0741	1.57371	5.05426	5.19852	4.64748	5.30166	172	112	79	165	5737		#E0FFFF,black		#E0FFFF,black		#FFA07A,black	PTGFR	5737	chr1	78956728	79006386	5431	+	NM_000959	protein_coding	TSS27051	P11388	FP|MGC120498|MGC46203	prostaglandin F receptor	PTGFR
971	IFI44L	0.915085	0.536844	1.33744	0.58666	1.46155	2.4913	3.29367	3.16565	2.39625	3.71315	47	25	14	52	10964		#B0E0E6,black	#FFE4B3,black	#B0E0E6,black	#FFE4B3,black	#FF6347,black	IFI44L	10964	chr1	79086067	79111830	5895	+	NM_006820	protein_coding	TSS17283	P26544	C1orf29	interferon induced protein 44 like	IFI44L
972	IFI44	2.22629	0.432612	1.54131	0.19432	0.692321	3.56279	1.20885	2.36349	0	1.83301	7	13	0	11	10561	#FF6347,black	#87CEEB,black	#FFA07A,black	#00BFFF,black	#E0FFFF,black	#FF6347,black	IFI44	10561	chr1	79115477	79129763	1726	+	NM_006417	protein_coding	TSS20680	P1021	MTAP44|p44	interferon induced protein 44	IFI44
973	ADGRL4	0.716152	0.864503	0.983361	1.20715	1.37312	1.13749	1.85722	1.37555	1.64716	1.83301	14	5	7	11	64123	#E0FFFF,black				#FFE4B3,black		ADGRL4	64123	chr1	79355449	79472495	3619	-	NM_022159	protein_coding	TSS4511	P23672	.	adhesion G protein-coupled receptor L4	ADGRL4
974	LOC101927412	1	1	1	1	1	1	0	0	0	0	0	0	0	0	101927412							LOC101927412	101927412	chr1	81001440	81112473	706	+	NR_125941	.	TSS33753	.	.	uncharacterized LOC101927412	LOC101927412
975	LOC101927434	1	1	1	1	1	1	0	0	0	0	0	0	0	0	101927434							LOC101927434	101927434	chr1	81979565	82023387	643	-	NR_125943	lncRNA	TSS5130	.	.	uncharacterized LOC101927434	LOC101927434
976	ADGRL2	2.27104	1.13429	1.88047	0.49946	0.828023	1.65784	2.12847	3.31182	2.31026	3.03956	18	28	13	31	23266	#FF6347,black		#FFA07A,black	#87CEEB,black		#FFA07A,black	ADGRL2	23266	chr1	82165455	82458422	6208	+	NM_001297704	protein_coding	TSS23389	P27989	.	adhesion G protein-coupled receptor L2	ADGRL2
977	LINC01361	1	1	1	1	1	1	0	0	0	0	0	0	0	0	101927498							LINC01361	101927498	chr1	83439566	83451891	1585	-	NR_110633	lncRNA	TSS12921	.	.	long intergenic non-protein coding RNA 1361	LINC01361
978	LOC101927587	1	1	1	1	1	1	0	0	0	0	0	0	0	0	101927587							LOC101927587	101927587	chr1	84041471	84326679	3165	-	NR_119375	.	TSS33056	.	.	uncharacterized LOC101927587	LOC101927587
979	LOC101927560	1	1	1	1	1	1	0	0	0	0	0	0	0	0	101927560							LOC101927560	101927560	chr1	84267199	84326229	1991	-	NR_119374	lncRNA	TSS17328	.	.	uncharacterized LOC101927560	LOC101927560
980	TTLL7	1.35054	0.582184	2.83044	0.431075	2.09578	4.86175	1.92996	2.36349	1.1495	3.43098	15	13	4	42	79739	#FFE4B3,black	#B0E0E6,black	#FF6347,black	#87CEEB,black	#FF6347,black	#FF4500,black	TTLL7	79739	chr1	84335057	84464833	3648	-	NM_024686	protein_coding	TSS30790	P32747	FLJ23033|FLJ36855|RP5-836J3.2	tubulin tyrosine ligase like 7	TTLL7
981	PRKACB	0.504329	0.872427	0.545453	1.72988	1.08154	0.625213	3.74049	2.75292	3.54359	2.86601	66	18	35	27	5567	#B0E0E6,black		#B0E0E6,black	#FFA07A,black		#B0E0E6,black	PRKACB	5567	chr1	84543658	84704181	7587	+	NM_002731	protein_coding	TSS4887	P19446	DKFZp781I2452|MGC41879|MGC9320|PKACB	protein kinase cAMP-activated catalytic subunit beta	PRKACB
982	SAMD13	1.63787	1	1.23298	0.610549	0.752796	1.23298	0	0.71182	0	0.30215	0	2	0	1	148418	#FFA07A,black			#B0E0E6,black	#E0FFFF,black		SAMD13	148418	chr1	84764049	84816481	1803	+	NM_001010971	protein_coding	TSS24421	P15750	RP11-376N17.1	sterile alpha motif domain containing 13	SAMD13
983	UOX	1	1	1	1	1	1	0	0	0	0	0	0	0	0	391051							UOX	391051	chr1	84830641	84863576	1551	-	NR_003927	misc_RNA	TSS17323	.	UOXP|URICASE	urate oxidase (pseudogene)	UOX
984	DNASE2B	1	1	1	1	1	1	0	0	0	0	0	0	0	0	58511							DNASE2B	58511	chr1	84864215	84880691	1427	+	NM_021233	protein_coding	TSS30520	P3347	DLAD	deoxyribonuclease II beta	DNASE2B
985	RPF1	1.25349	1.05676	1.17024	0.843059	0.93359	1.10738	6.06505	6.39099	6.1447	6.29186	352	260	229	332	80135	#FFE4B3,black						RPF1	80135	chr1	84944920	84964033	1975	+	NM_025065	protein_coding	TSS15691	P36032	BXDC5|DKFZp761G0415|DKFZp761M0215|FLJ12475|RP11-118B23.1	ribosome production factor 1 homolog	RPF1
986	GNG5	0.888212	0.794382	0.76193	0.89436	0.857825	0.959149	7.34934	7.17831	7.01724	6.95707	865	451	422	529	2787		#E0FFFF,black	#E0FFFF,black				GNG5	2787	chr1	84964006	84972262	806	-	NM_005274	protein_coding	TSS19656	P125	FLJ92393	G protein subunit gamma 5	GNG5
987	SPATA1	1	1	1.69894	1	1.69894	1.69894	0	0	0	0.764637	0	0	0	3	100505741			#FFA07A,black		#FFA07A,black	#FFA07A,black	SPATA1	100505741	chr1	84971984	85022178	2155	+	NM_001310156	protein_coding	TSS13930	P26868	SP-2|SPAP1	spermatogenesis associated 1	SPATA1
988	CTBS	0.506875	0.334228	1.66091	0.659389	3.27677	4.9694	3.79992	2.81962	2.21882	4.53189	69	19	12	95	1486	#B0E0E6,black	#87CEEB,black	#FFA07A,black	#B0E0E6,black	#FF6347,black	#FF4500,black	CTBS	1486	chr1	85018804	85040163	3101	-	NM_004388	protein_coding	TSS13211	P33094	CTB	chitobiase	CTBS
989	LINC01461	1	1	1	1	1	1	0	0	0	0	0	0	0	0	103695366							LINC01461	103695366	chr1	85063647	85086714	560	-	NR_125761	lncRNA	TSS4258	.	.	long intergenic non-protein coding RNA 1461	LINC01461
990	LINC01555	1	1	1	1	1	1	0	0	0	0	0	0	0	0	439927							LINC01555	439927	chr1	85093913	85100703	2884	-	NR_027379	lncRNA	TSS32292	.	.	long intergenic non-protein coding RNA 1555	LINC01555
991	SSX2IP	0.957862	0.342315	0.925946	0.357374	0.96668	2.70496	2.88173	2.81962	1.33512	2.77073	34	19	5	25	117178		#87CEEB,black		#87CEEB,black		#FF6347,black	SSX2IP	117178	chr1	85109390	85156240	6212	-	NM_014021	protein_coding	TSS32442	P10322	ADIP|FLJ10848|KIAA0923|MGC75026	synovial sarcoma, X breakpoint 2 interacting protein	SSX2IP
992	LPAR3	0.571608	0.571608	0.571608	1	1	1	0.806902	0	0	0	4	0	0	0	23566	#B0E0E6,black	#B0E0E6,black	#B0E0E6,black				LPAR3	23566	chr1	85279086	85358896	1721	-	NM_012152	protein_coding	TSS32871	P14480	EDG7|Edg-7|FLJ98231|GPCR|HOFNH30|LP-A3|LPA3|RP4-678I3	lysophosphatidic acid receptor 3	LPAR3
993	MCOLN2	1	1	1	1	1	1	0	0	0	0	0	0	0	0	255231							MCOLN2	255231	chr1	85391266	85462805	3053	-	NM_153259	protein_coding	TSS24083	P5529	FLJ36691|TRP-ML2|TRPML2	mucolipin 2	MCOLN2
994	MCOLN3	1	1	1	1	1	1	0	0	0	0	0	0	0	0	55283							MCOLN3	55283	chr1	85483765	85514223	2850	-	NM_001253693	protein_coding	TSS31791	P24948	FLJ11006|FLJ36629|MGC71509|TRP-ML3|TRPML3	mucolipin 3	MCOLN3
995	WDR63	1	1	1	1	1	1	0	0	0	0	0	0	0	0	126820							WDR63	126820	chr1	85527981	85598821	3019	+	NM_145172	protein_coding	TSS6070	P25671	FLJ30067|NYD-SP29|RP11-507C22.2	WD repeat domain 63	WDR63
996	SYDE2	1.08366	0.593549	0.900803	0.547725	0.831259	1.51766	3.14881	3.26472	2.39625	2.99809	42	27	14	30	84144		#B0E0E6,black		#B0E0E6,black		#FFA07A,black	SYDE2	84144	chr1	85623356	85666728	4711	-	NM_032184	protein_coding	TSS21781	P35552	FLJ13815|RP11-33E12.1	synapse defective Rho GTPase homolog 2	SYDE2
997	C1orf52	0.840791	0.57534	0.812443	0.684284	0.966283	1.41211	4.99615	4.74597	4.19864	4.69649	165	81	57	107	148423		#B0E0E6,black		#E0FFFF,black		#FFE4B3,black	C1orf52	148423	chr1	85715637	85725355	3390	-	NM_198077	protein_coding	TSS97	.	FLJ44982|RP11-234D19.1|gm117	chromosome 1 open reading frame 52	C1orf52
998	BCL10	0.501908	0.682306	0.637348	1.35943	1.26985	0.934108	4.5989	3.60439	4.04739	3.94905	124	35	51	62	8915	#B0E0E6,black	#E0FFFF,black	#B0E0E6,black	#FFE4B3,black	#FFE4B3,black		BCL10	8915	chr1	85731460	85742587	3104	-	NM_003921	protein_coding	TSS25688	P19951	CARMEN|CIPER|CLAP|c-E10|mE10	B-cell CLL /lymphoma 10	BCL10
999	LOC646626	2.12237	0.614165	1.23854	0.289377	0.583563	2.01662	1.0869	2.17258	0.383601	1.39554	6	11	1	7	646626	#FF6347,black	#B0E0E6,black		#87CEEB,black	#B0E0E6,black	#FF6347,black	LOC646626	646626	chr1	85742041	85743771	888	+	NR_045484	lncRNA	TSS1589	.	.	uncharacterized LOC646626	LOC646626
1000	DDAH1	0.821982	0.518769	1.13865	0.63112	1.38525	2.19491	7.36254	7.07971	6.4157	7.54986	873	421	277	800	23576		#B0E0E6,black		#B0E0E6,black	#FFE4B3,black	#FF6347,black	DDAH1	23576	chr1	85784168	86044046	4482	-	NM_012137	protein_coding	TSS33934	P34384	DDAH|FLJ21264|FLJ25539	dimethylarginine dimethylaminohydrolase 1	DDAH1
1001	CYR61	1.08923	0.922946	0.996047	0.847336	0.914448	1.0792	10.1141	10.2375	9.99847	10.1084	5910	3782	3355	4734	3491							CYR61	3491	chr1	86046444	86049648	2293	+	NM_001554	protein_coding	TSS16543	P15487	CCN1|GIG1|IGFBP10	cysteine rich angiogenic inducer 61	CYR61
1002	ZNHIT6	0.541468	0.501706	0.988558	0.926565	1.8257	1.97039	5.19373	4.30868	4.19864	5.17713	190	59	57	151	54680	#B0E0E6,black	#B0E0E6,black			#FFA07A,black	#FFA07A,black	ZNHIT6	54680	chr1	86115106	86174116	6080	-	NM_001170670	protein_coding	TSS13204	P576	BCD1|C1orf181|FLJ12602|FLJ20729|FLJ20760|MGC131963|NY-BR-75	zinc finger HIT-type containing 6	ZNHIT6
1003	COL24A1	1.64803	0.842203	2.21572	0.511037	1.34447	2.63087	0.247761	0.968499	0	1.39554	1	3	0	7	255631	#FFA07A,black		#FF6347,black	#B0E0E6,black	#FFE4B3,black	#FF6347,black	COL24A1	255631	chr1	86194916	86622121	6500	-	NM_152890	protein_coding	TSS18145	P16723	MGC142214	collagen type XXIV alpha 1	COL24A1
1004	ODF2L	1.3738	0.952681	1.73059	0.693466	1.25971	1.81654	4.14366	4.60183	4.07373	4.93492	89	73	52	127	57489	#FFE4B3,black		#FFA07A,black	#E0FFFF,black	#FFE4B3,black	#FFA07A,black	ODF2L	57489	chr1	86812507	86862025	6464	-	NM_001184766	protein_coding	TSS20678	P32615	KIAA1229|MGC111060|RP5-977L11.1|dJ977L11.1	outer dense fiber of sperm tails 2 like	ODF2L
1005	CLCA2	1	1	1	1	1	1	0	0	0	0	0	0	0	0	9635							CLCA2	9635	chr1	86889769	86922240	4024	+	NM_006536	protein_coding	TSS26226	P29274	CACC|CACC3|CLCRG2|CaCC-3|FLJ97885	chloride channel accessory 2	CLCA2
1006	CLCA1	1	1	1	1	1	1	0	0	0	0	0	0	0	0	1179							CLCA1	1179	chr1	86934526	86965974	3120	+	NM_001285	protein_coding	TSS30471	P33135	CACC|CACC1|CLCRG1|CaCC-1|FLJ95147|GOB5|hCLCA1|hCaCC-1	chloride channel accessory 1	CLCA1
1007	CLCA4	1.31893	1	1	0.758188	0.758188	1	0	0.399373	0	0	0	1	0	0	22802	#FFE4B3,black			#E0FFFF,black	#E0FFFF,black		CLCA4	22802	chr1	87012759	87046432	3208	+	NM_012128	protein_coding	TSS18622	.	CaCC|CaCC2|MGC142247|MGC142249	chloride channel accessory 4	CLCA4
1008	CLCA3P	1	1	1	1	1	1	0	0	0	0	0	0	0	0	9629							CLCA3P	9629	chr1	87099959	87121059	3412	+	NR_024604	misc_RNA	TSS11257	.	CLCA3	chloride channel accessory 3, pseudogene	CLCA3P
1009	SH3GLB1	0.866767	0.430575	0.789029	0.496759	0.910313	1.8325	7.04198	6.83569	5.82631	6.70013	698	355	183	442	51100		#87CEEB,black	#E0FFFF,black	#87CEEB,black		#FFA07A,black	SH3GLB1	51100	chr1	87170253	87213867	6440	+	NM_001206653	protein_coding	TSS7925	P7083	Bif-1|KIAA0491|dJ612B15.2	SH3 domain containing GRB2 like endophilin B1	SH3GLB1
1010	SEP15	1.35546	0.927928	1.5528	0.684584	1.14559	1.67341	5.83816	6.27695	5.73025	6.47304	300	240	171	377	9403	#FFE4B3,black		#FFA07A,black	#E0FFFF,black		#FFA07A,black	SEP15	9403	chr1	87328128	87380107	1840	-	NM_004261	.	TSS1733	P32242	.	15 kDa selenoprotein	SEP15
1011	HS2ST1	0.926998	1.47721	1.69188	1.59354	1.82512	1.14532	3.37408	3.26472	3.93696	4.13271	50	27	47	71	9653		#FFE4B3,black	#FFA07A,black	#FFA07A,black	#FFA07A,black		HS2ST1	9653	chr1	87380335	87575681	6758	+	NM_001134492	protein_coding	TSS9641	P23244	FLJ11317|KIAA0448|MGC131986|dJ604K5.2	heparan sulfate 2-O-sulfotransferase 1	HS2ST1
1012	LINC01140	1	1	1.23298	1	1.23298	1.23298	0	0	0	0.30215	0	0	0	1	339524							LINC01140	339524	chr1	87595448	87634886	4635	+	NR_026989	lncRNA	TSS12588	.	.	long intergenic non-protein coding RNA 1140	LINC01140
1013	LOC101927844	1	1	1	1	1	1	0	0	0	0	0	0	0	0	101927844							LOC101927844	101927844	chr1	87678352	87717014	1152	+	NM_001290053	protein_coding	TSS33315	P17608	.	uncharacterized LOC101927844	LOC101927844
1014	LMO4	0.83396	0.64218	0.887038	0.770038	1.06365	1.38129	5.55739	5.29543	4.91844	5.38445	246	120	96	175	8543		#B0E0E6,black		#E0FFFF,black		#FFE4B3,black	LMO4	8543	chr1	87794151	87814607	5406	+	NM_006769	protein_coding	TSS12200	P18745	.	LIM domain only 4	LMO4
1015	LINC01364	1	1	1	1	1	1	0	0	0	0	0	0	0	0	100505768							LINC01364	100505768	chr1	87819210	87837338	886	-	NR_038324	lncRNA	TSS3939	.	.	long intergenic non-protein coding RNA 1364	LINC01364
1016	PKN2-AS1	1	1	1	1	1	1	0	0	0	0	0	0	0	0	101927891							PKN2-AS1	101927891	chr1	89003196	89150887	3542	-	NR_110682	lncRNA	TSS299	.	.	PKN2 antisense RNA 1	PKN2-AS1
1017	PKN2	0.77353	0.706398	0.930779	0.913214	1.20329	1.31764	4.74717	4.3767	4.24573	4.64369	138	62	59	103	5586	#E0FFFF,black	#E0FFFF,black				#FFE4B3,black	PKN2	5586	chr1	89149922	89301938	6104	+	NM_006256	protein_coding	TSS5875	P12596	MGC150606|MGC71074|PAK2|PRK2|PRKCL2|PRO2042|Pak-2	protein kinase N2	PKN2
1018	GTF2B	1.05179	0.469276	0.889205	0.446168	0.845419	1.89484	3.56889	3.64174	2.4774	3.39947	58	36	15	41	2959		#87CEEB,black		#87CEEB,black		#FFA07A,black	GTF2B	2959	chr1	89318321	89357301	1645	-	NM_001514	protein_coding	TSS13475	P4819	TF2B|TFIIB	general transcription factor IIB	GTF2B
1019	CCBL2	0.932646	0.794418	0.734797	0.85179	0.787863	0.924949	4.96187	4.86127	4.62984	4.51729	161	88	78	94	.		#E0FFFF,black	#E0FFFF,black		#E0FFFF,black		CCBL2	.	chr1	89401456	89435150	1676	-	NM_001008662	.	TSS21110	P2398	.	.	.
1020	RBMXL1	0.57923	0.587916	1.04898	1.015	1.811	1.78424	4.78688	3.99909	4.02057	4.85588	142	47	50	120	494115	#B0E0E6,black	#B0E0E6,black			#FFA07A,black	#FFA07A,black	RBMXL1	494115	chr1	89445139	89458643	5087	-	NM_001162536	protein_coding	TSS21110	P16554	.	RNA binding motif protein, X-linked-like 1	RBMXL1
1021	GBP3	0.65778	0.336468	1.15838	0.511521	1.76105	3.44278	4.04885	3.44453	2.4774	4.26097	83	31	15	78	2635	#B0E0E6,black	#87CEEB,black		#B0E0E6,black	#FFA07A,black	#FF6347,black	GBP3	2635	chr1	89472360	89488549	3040	-	NM_018284	protein_coding	TSS3998	P23740	DKFZp686E0974|DKFZp686L15228|FLJ10961	guanylate binding protein 3	GBP3
1022	GBP1	0.832585	0.373718	0.597865	0.448865	0.718082	1.59978	6.43671	6.17238	5.01673	5.6946	457	223	103	218	2633		#87CEEB,black	#B0E0E6,black	#87CEEB,black	#E0FFFF,black	#FFA07A,black	GBP1	2633	chr1	89517987	89531043	3050	-	NM_002053	protein_coding	TSS23636	P10538	.	guanylate binding protein 1	GBP1
1023	GBP2	1.10446	0.793558	0.82492	0.718503	0.746899	1.03952	5.74043	5.88377	5.40684	5.46275	280	182	136	185	2634		#E0FFFF,black		#E0FFFF,black	#E0FFFF,black		GBP2	2634	chr1	89571816	89591842	4132	-	NM_004120	protein_coding	TSS21064	P27841	.	guanylate binding protein 2	GBP2
1024	GBP7	1	1	1	1	1	1	0	0	0	0	0	0	0	0	388646							GBP7	388646	chr1	89597434	89641723	2454	-	NM_207398	protein_coding	TSS9368	P25396	FLJ38822|GBP4L	guanylate binding protein 7	GBP7
1025	GBP4	2.21236	1.09393	2.16969	0.494465	0.980715	1.98339	0.806902	1.95249	0.936427	1.92439	4	9	3	12	115361	#FF6347,black		#FF6347,black	#87CEEB,black		#FFA07A,black	GBP4	115361	chr1	89646831	89664633	6145	-	NM_052941	protein_coding	TSS20502	P27607	Mpa2	guanylate binding protein 4	GBP4
1026	GBP5	1.83367	0.516312	3.16271	0.281573	1.7248	6.12558	0.953685	1.82842	0	2.61485	5	8	0	22	115362	#FFA07A,black	#B0E0E6,black	#FF6347,black	#87CEEB,black	#FFA07A,black	#FF4500,black	GBP5	115362	chr1	89724634	89738544	4051	-	NM_001134486	protein_coding	TSS23968	P22933	GBP-5	guanylate binding protein 5	GBP5
1027	LOC729930	3.23254	1	1.23298	0.309354	0.381428	1.23298	0	1.69267	0	0.30215	0	7	0	1	729930	#FF6347,black			#87CEEB,black	#87CEEB,black		LOC729930	729930	chr1	89754941	89756045	1105	-	NR_077244	misc_RNA	TSS17815	.	.	chromosome 11 open reading frame 74 pseudogene	LOC729930
1028	GBP6	1	1.60919	1	1.60919	1	0.621431	0	0	0.686333	0	0	0	2	0	163351		#FFA07A,black		#FFA07A,black		#B0E0E6,black	GBP6	163351	chr1	89829436	89853719	4867	+	NM_198460	protein_coding	TSS1778	P17770	DKFZp686G0786|FLJ39135	guanylate binding protein family member 6	GBP6
1029	GBP1P1	0.476719	0.29106	0.426683	0.610549	0.895042	1.46596	1.78061	0.71182	0	0.551848	13	2	0	2	400759	#87CEEB,black	#87CEEB,black	#87CEEB,black	#B0E0E6,black		#FFE4B3,black	GBP1P1	400759	chr1	89873238	89890493	1234	+	NR_003133	misc_RNA	TSS16031	.	.	guanylate binding protein 1 pseudogene 1	GBP1P1
1030	LRRC8B	1.54351	0.67623	0.517572	0.438113	0.335323	0.765379	2.68561	3.31182	2.12119	1.73544	29	28	11	10	23507	#FFA07A,black	#E0FFFF,black	#B0E0E6,black	#87CEEB,black	#87CEEB,black	#E0FFFF,black	LRRC8B	23507	chr1	89990397	90063420	8061	+	NM_001134476	protein_coding	TSS26098	P13681	KIAA0231|MGC42220|TA-LRRP|TALRRP	leucine-rich repeat containing 8 family member B	LRRC8B
1031	FLJ27354	1.9568	1.60919	1	0.822355	0.511037	0.621431	0	0.968499	0.686333	0	0	3	2	0	400761	#FFA07A,black	#FFA07A,black			#B0E0E6,black	#B0E0E6,black	FLJ27354	400761	chr1	90090408	90098453	789	-	NR_033981	lncRNA	TSS26380	.	.	uncharacterized LOC400761	FLJ27354
1032	LRRC8C	0.647095	0.170622	1.78583	0.263674	2.75976	10.4666	3.23746	2.60951	0.686333	4.07405	45	16	2	68	84230	#B0E0E6,black	#00BFFF,black	#FFA07A,black	#87CEEB,black	#FF6347,black	#FF0000,black	LRRC8C	84230	chr1	90098644	90185094	7207	+	NM_032270	protein_coding	TSS32115	P35193	AD158|DKFZp586J1119|FAD158|MGC138551	leucine-rich repeat containing 8 family member C	LRRC8C
1033	LRRC8D	0.362175	0.446498	1.21788	1.23283	3.36268	2.72762	4.21817	2.75292	3.05489	4.50254	94	18	24	93	55144	#87CEEB,black	#87CEEB,black			#FF6347,black	#FF6347,black	LRRC8D	55144	chr1	90286573	90401989	4052	+	NM_001134479	protein_coding	TSS2145	P34652	FLJ10470|FLJ20403|LRRC5	leucine-rich repeat containing 8 family member D	LRRC8D
1034	GEMIN8P4	0.959417	0.948985	0.727418	0.989127	0.758188	0.766522	0.459143	0.399373	0.383601	0	2	1	1	0	492303			#E0FFFF,black		#E0FFFF,black	#E0FFFF,black	GEMIN8P4	492303	chr1	90458824	90460525	1702	-	NR_002830	misc_RNA	TSS3921	.	.	gem nuclear organelle associated protein 8 pseudogene 4	GEMIN8P4
1035	ZNF326	1.54238	0.675372	1.78387	0.437878	1.15657	2.64131	4.03243	4.65758	3.46618	4.86744	82	76	33	121	284695	#FFA07A,black	#E0FFFF,black	#FFA07A,black	#87CEEB,black		#FF6347,black	ZNF326	284695	chr1	90460678	90494094	2722	+	NM_182976	protein_coding	TSS26133	P17450	FLJ20403|MGC61591|ZAN75|Zfp326|dJ871E2.1	zinc finger protein 326	ZNF326
1036	BARHL2	1	1	1	1	1	1	0	0	0	0	0	0	0	0	343472							BARHL2	343472	chr1	91177579	91182794	1496	-	NM_020063	protein_coding	TSS1023	P14244	.	BarH like homeobox 2	BARHL2
1037	ZNF644	0.602337	0.632051	1.1587	1.04933	1.92367	1.83324	4.78688	4.05553	4.125	4.99939	142	49	54	133	84146	#B0E0E6,black	#B0E0E6,black			#FFA07A,black	#FFA07A,black	ZNF644	84146	chr1	91380857	91487812	6001	-	NM_201269	protein_coding	TSS1985	P7737	BM-005|KIAA1221|MGC60165|MGC70410|Zep-2	zinc finger protein 644	ZNF644
1038	HFM1	1	1	1	1	1	1	0	0	0	0	0	0	0	0	164045							HFM1	164045	chr1	91726323	91870426	4931	-	NM_001017975	protein_coding	TSS9234	P33030	FLJ36760|FLJ39011|MER3|MGC163397|RP11-539G11.1|SEC63D1|Si-11|Si-11-6|helicase	HFM1, ATP-dependent DNA helicase homolog	HFM1
1039	CDC7	1.45786	0.347992	1.6452	0.238701	1.1285	4.72769	1.52287	2.06673	0	2.24114	10	10	0	16	8317	#FFE4B3,black	#87CEEB,black	#FFA07A,black	#00BFFF,black		#FF4500,black	CDC7	8317	chr1	91966404	91991321	3559	+	NM_003503	protein_coding	TSS12984	P34249	CDC7L1|HsCDC7|Hsk1|MGC117361|MGC126237|MGC126238|huCDC7	cell division cycle 7	CDC7
1040	TGFBR3	1.2441	2.62777	2.64103	2.11218	2.12284	1.00505	3.08653	3.40164	4.48037	4.48763	40	30	70	92	7049		#FF6347,black	#FF6347,black	#FF6347,black	#FF6347,black		TGFBR3	7049	chr1	92145900	92371559	6799	-	NM_003243	protein_coding	TSS19699	P30315	BGCAN|betaglycan	transforming growth factor beta receptor 3	TGFBR3
1041	BRDT	1	1	1	1	1	1	0	0	0	0	0	0	0	0	676							BRDT	676	chr1	92414928	92479985	3329	+	NM_001242807	protein_coding	TSS5881	P28770	BRD6|CT9	bromodomain testis associated	BRDT
1042	EPHX4	0.571608	0.571608	0.571608	1	1	1	0.806902	0	0	0	4	0	0	0	253152	#B0E0E6,black	#B0E0E6,black	#B0E0E6,black				EPHX4	253152	chr1	92495533	92529093	1443	+	NM_173567	protein_coding	TSS18024	P28028	ABHD7|EPHXRP|FLJ90341	epoxide hydrolase 4	EPHX4
1043	SETSIP	1.06699	1.20619	1.01399	1.13047	0.950334	0.840656	2.3567	2.45024	2.62716	2.37675	22	14	17	18	646817							SETSIP	646817	chr1	92539993	92541029	1037	-	NM_001287737	protein_coding	TSS10336	P35271	.	SET-like protein	SETSIP
1044	BTBD8	1	1.30459	1	1.30459	1	0.766522	0	0	0.383601	0	0	0	1	0	284697		#FFE4B3,black		#FFE4B3,black		#E0FFFF,black	BTBD8	284697	chr1	92545862	92613401	1447	+	NM_183242	protein_coding	TSS26442	P15470	.	BTB domain containing 8	BTBD8
1045	KIAA1107	0.432612	0.959697	0.734984	2.21838	1.69894	0.76585	1.20885	0	1.1495	0.764637	7	0	4	3	23285	#87CEEB,black		#E0FFFF,black	#FF6347,black	#FFA07A,black	#E0FFFF,black	KIAA1107	23285	chr1	92632609	92650280	4556	+	NM_015237	protein_coding	TSS30886	P22978	.	KIAA1107	KIAA1107
1046	C1orf146	0.727418	1.61369	1.40532	2.21838	1.93192	0.870873	0.459143	0	1.1495	0.950038	2	0	4	4	388649	#E0FFFF,black	#FFA07A,black	#FFE4B3,black	#FF6347,black	#FFA07A,black		C1orf146	388649	chr1	92683573	92711367	751	+	NM_001012425	protein_coding	TSS22013	P27317	RP11-163M2.4	chromosome 1 open reading frame 146	C1orf146
1047	GLMN	0.619647	0.452689	0.756897	0.730559	1.2215	1.672	2.64297	1.95249	1.49956	2.24114	28	9	6	16	11146	#B0E0E6,black	#87CEEB,black	#E0FFFF,black	#E0FFFF,black		#FFA07A,black	GLMN	11146	chr1	92711955	92764566	2032	-	NM_053274	protein_coding	TSS31278	P16558	FAP|FAP48|FAP68|FKBPAP|GLML|GVM|VMGLOM	glomulin, FKBP associated protein	GLMN
1048	RPAP2	0.375609	0.215323	1.43401	0.573262	3.81782	6.65983	2.59903	1.18633	0.383601	3.11909	27	4	1	33	79871	#87CEEB,black	#00BFFF,black	#FFE4B3,black	#B0E0E6,black	#FF6347,black	#FF4500,black	RPAP2	79871	chr1	92764522	92853732	3112	+	NM_024813	protein_coding	TSS18267	P27432	C1orf82|FLJ13150	RNA polymerase II associated protein 2	RPAP2
1049	GFI1	1	1	1	1	1	1	0	0	0	0	0	0	0	0	2672							GFI1	2672	chr1	92940318	92952433	2910	-	NM_005263	protein_coding	TSS14893	P2658	FLJ94509|GFI-1|SCN2|ZNF163	growth factor independent 1 transcription repressor	GFI1
1050	EVI5	0.988717	1.02198	1.28868	1.03365	1.30338	1.26096	5.16388	5.14751	5.19525	5.52977	186	108	117	194	7813			#FFE4B3,black		#FFE4B3,black	#FFE4B3,black	EVI5	7813	chr1	92974253	93257961	7436	-	NM_001308248	protein_coding	TSS6930	P25202	NB4S	ecotropic viral integration site 5	EVI5
1051	RPL5	1.17941	0.974371	1.18453	0.826152	1.00434	1.21568	10.6517	10.8898	10.6143	10.896	8581	5946	5143	8175	6125							RPL5	6125	chr1	93297594	93307481	1031	+	NM_000969	protein_coding	TSS27508	P16914	DBA6|MGC117339	ribosomal protein L5	RPL5
1052	FAM69A	0.389108	0.415619	1.38383	1.06813	3.55642	3.32957	3.89383	2.53207	2.62716	4.3625	74	15	17	84	388650	#87CEEB,black	#87CEEB,black	#FFE4B3,black		#FF6347,black	#FF6347,black	FAM69A	388650	chr1	93298286	93427079	3099	-	NM_001252273	protein_coding	TSS24886	P17474	FLJ23493	family with sequence similarity 69 member A	FAM69A
1053	SNORD21	1.63787	1	1	0.610549	0.610549	1	0	0.71182	0	0	0	2	0	0	6083	#FFA07A,black			#B0E0E6,black	#B0E0E6,black		SNORD21	6083	chr1	93302846	93302940	95	+	NR_000006	snoRNA	TSS13390	.	RNU21|U21	small nucleolar RNA, C /D box 21	SNORD21
1054	SNORA66	1	1	1	1	1	1	0	0	0	0	0	0	0	0	26782							SNORA66	26782	chr1	93306276	93306408	133	+	NR_002444	snoRNA	TSS25311	.	RNU66|U66	small nucleolar RNA, H /ACA box 66	SNORA66
1055	MTF2	1.05423	0.722983	1.13306	0.68579	1.07477	1.5672	3.89383	3.97002	3.42586	4.07405	74	46	32	68	22823		#E0FFFF,black		#E0FFFF,black		#FFA07A,black	MTF2	22823	chr1	93544792	93604638	4048	+	NM_001164392	protein_coding	TSS12329	P36040	M96|PCL2|RP5-976O13.1|dJ976O13.2	metal response element binding transcription factor 2	MTF2
1056	TMED5	0.834577	1.16622	1.03246	1.39738	1.23711	0.885305	4.31641	4.05553	4.53825	4.3625	101	49	73	84	50999				#FFE4B3,black			TMED5	50999	chr1	93615299	93646246	6185	-	NM_001167830	protein_coding	TSS17002	P17195	CGI-100|DKFZp781B2248	transmembrane p24 trafficking protein 5	TMED5
1057	CCDC18	1.85142	1.47361	1.29957	0.795935	0.701931	0.881895	3.02144	3.91007	3.5808	3.39947	38	44	36	41	343099	#FFA07A,black	#FFE4B3,black	#FFE4B3,black	#E0FFFF,black	#E0FFFF,black		CCDC18	343099	chr1	93646273	93744287	5011	+	NM_001306076	protein_coding	TSS1848	P15881	NY-SAR-41|dJ717I23.1	coiled-coil domain containing 18	CCDC18
1058	LOC100131564	0.571608	0.571608	1.637	1	2.86385	2.86385	0.806902	0	0	1.51795	4	0	0	8	.	#B0E0E6,black	#B0E0E6,black	#FFA07A,black		#FF6347,black	#FF6347,black	LOC100131564	.	chr1	93775666	93811368	4033	-	NR_034089	.	TSS181	.	FLJ42965	.	.
1059	DR1	1.08833	0.866192	0.8628	0.795892	0.792775	0.996084	5.12568	5.24779	4.91844	4.91278	181	116	96	125	1810				#E0FFFF,black	#E0FFFF,black		DR1	1810	chr1	93811478	93828148	3208	+	NM_001938	protein_coding	TSS4992	P248	NC2|NC2-BETA	down-regulator of transcription 1	DR1
1060	FNBP1L	0.846538	0.432612	0.835774	0.511037	0.987285	1.93192	1.20885	0.968499	0	0.950038	7	3	0	4	54874		#87CEEB,black		#B0E0E6,black		#FFA07A,black	FNBP1L	54874	chr1	93913688	94020218	4214	+	NM_017737	protein_coding	TSS24686	P20393	C1orf39|TOCA1	formin binding protein 1 like	FNBP1L
1061	BCAR3	0.720395	0.500385	0.712543	0.694597	0.989099	1.42399	5.49881	5.02567	4.49992	5.00986	236	99	71	134	8412	#E0FFFF,black	#B0E0E6,black	#E0FFFF,black	#E0FFFF,black		#FFE4B3,black	BCAR3	8412	chr1	94027298	94312706	4896	-	NM_001308251	protein_coding	TSS12661	P29580	KIAA0554|NSP2|SH2D3B	breast cancer anti-estrogen resistance 3	BCAR3
1062	LOC100129046	1	1	1	1	1	1	0	0	0	0	0	0	0	0	100129046							LOC100129046	100129046	chr1	94057525	94065587	1562	+	NR_034091	lncRNA	TSS2860	.	.	uncharacterized LOC100129046	LOC100129046
1063	DNTTIP2	1.02423	0.623352	1.46486	0.608607	1.43021	2.34997	5.20109	5.23563	4.51921	5.75186	191	115	72	227	30836		#B0E0E6,black	#FFE4B3,black	#B0E0E6,black	#FFE4B3,black	#FF6347,black	DNTTIP2	30836	chr1	94335014	94344762	2722	-	NM_014597	protein_coding	TSS24920	P14376	ERBP|FCF2|HSU15552|LPTS-RP2|MGC163494|RP4-561L24.1|TdIF2	deoxynucleotidyltransferase terminal interacting protein 2	DNTTIP2
1064	GCLM	0.678016	1.21948	2.1903	1.7986	3.23046	1.7961	5.46861	4.908	5.75487	6.59974	231	91	174	412	2730	#E0FFFF,black		#FF6347,black	#FFA07A,black	#FF6347,black	#FFA07A,black	GCLM	2730	chr1	94350756	94375154	5050	-	NM_001308253	protein_coding	TSS14399	P27636	GLCLR	glutamate-cysteine ligase modifier subunit	GCLM
1065	ABCA4	1.9568	4.04594	1	2.06763	0.511037	0.247161	0	0.968499	2.01648	0	0	3	10	0	24	#FFA07A,black	#FF4500,black		#FF6347,black	#B0E0E6,black	#00BFFF,black	ABCA4	24	chr1	94458394	94586705	7325	-	NM_000350	protein_coding	TSS22359	P24515	ABC10|ABCR|ARMD2|CORD3|DKFZp781N1972|FFM|FLJ17534|RMP|RP19|STGD|STGD1	ATP binding cassette subfamily A member 4	ABCA4
1066	ARHGAP29	0.520209	0.397023	1.51679	0.7632	2.91573	3.8204	4.15887	3.21604	2.82617	4.75989	90	26	20	112	9411	#B0E0E6,black	#87CEEB,black	#FFA07A,black	#E0FFFF,black	#FF6347,black	#FF6347,black	ARHGAP29	9411	chr1	94634463	94703307	9117	-	NM_004815	protein_coding	TSS12031	P6308	PARG1|RP11-255E17.1	Rho GTPase activating protein 29	ARHGAP29
1067	ABCD3	0.703025	0.638801	1.61994	0.908647	2.30424	2.5359	4.11275	3.60439	3.46618	4.80868	87	35	33	116	5825	#E0FFFF,black	#B0E0E6,black	#FFA07A,black		#FF6347,black	#FF6347,black	ABCD3	5825	chr1	94883933	94984219	3797	+	NM_002858	protein_coding	TSS25105	P25608	ABC43|PMP70|PXMP1|ZWS2	ATP binding cassette subfamily D member 3	ABCD3
1068	F3	0.614303	0.272544	0.451925	0.443664	0.735671	1.65817	3.5226	2.81962	1.64716	2.37675	56	19	7	18	2152	#B0E0E6,black	#87CEEB,black	#87CEEB,black	#87CEEB,black	#E0FFFF,black	#FFA07A,black	F3	2152	chr1	94994732	95007413	2393	-	NM_001178096	protein_coding	TSS6292	P15337	CD142|FLJ17960|TF|TFA	coagulation factor III, tissue factor	F3
1069	LINC01057	1	1	1	1	1	1	0	0	0	0	0	0	0	0	101928079							LINC01057	101928079	chr1	95123089	95285837	1331	-	NR_104131	lncRNA	TSS19011	.	.	long intergenic non-protein coding RNA 1057	LINC01057
1070	SLC44A3	0.640169	1.03015	1.08761	1.60919	1.69894	1.05578	0.643475	0	0.686333	0.764637	3	0	2	3	126969	#B0E0E6,black			#FFA07A,black	#FFA07A,black		SLC44A3	126969	chr1	95285898	95360803	2565	+	NM_001114106	protein_coding	TSS15589	P24570	CTL3|MGC45474	solute carrier family 44 member 3	SLC44A3
1071	CNN3	1.17958	0.687077	1.34432	0.582474	1.13965	1.95658	6.69852	6.9368	6.15707	7.1254	549	381	231	595	1266		#E0FFFF,black	#FFE4B3,black	#B0E0E6,black		#FFA07A,black	CNN3	1266	chr1	95362505	95392779	2288	-	NM_001839	protein_coding	TSS2208	P19987	.	calponin 3	CNN3
1072	LOC729970	1.797	2.1865	0.458995	1.21675	0.255423	0.209922	1.4256	2.27119	2.55422	0.30215	9	12	16	1	729970	#FFA07A,black	#FF6347,black	#87CEEB,black		#87CEEB,black	#00BFFF,black	LOC729970	729970	chr1	95393584	95428826	952	+	NR_033998	lncRNA	TSS31375	.	.	hCG2028352-like	LOC729970
1073	ALG14	0.81103	0.344262	1.04119	0.424475	1.28379	3.02442	4.01582	3.71364	2.4774	4.07405	81	38	15	68	199857		#87CEEB,black		#87CEEB,black	#FFE4B3,black	#FF6347,black	ALG14	199857	chr1	95448279	95538507	1094	-	NM_001305242	protein_coding	TSS31235	P33189	MGC19780	ALG14, UDP-N-acetylglucosaminyltransferase subunit	ALG14
1074	TMEM56	0.571608	0.919825	0.837956	1.60919	1.46596	0.910995	0.806902	0	0.686333	0.551848	4	0	2	2	148534	#B0E0E6,black			#FFA07A,black	#FFE4B3,black		TMEM56	148534	chr1	95558073	95663161	7185	+	NM_001199679	protein_coding	TSS22936	P8223	FLJ31842|MGC102912	transmembrane protein 56	TMEM56
1075	TMEM56-RWDD3	1	1	1	1	1	1	0	0	0	0	0	0	0	0	100527978							TMEM56-RWDD3	100527978	chr1	95583479	95696550	262	+	NM_001199691	protein_coding	TSS21527	P9067	.	TMEM56-RWDD3 readthrough	TMEM56-RWDD3
1076	LOC101928118	0.640169	0.640169	0.640169	1	1	1	0.643475	0	0	0	3	0	0	0	101928118	#B0E0E6,black	#B0E0E6,black	#B0E0E6,black				LOC101928118	101928118	chr1	95628775	95699538	2473	-	NR_125949	lncRNA	TSS19407	.	.	uncharacterized LOC101928118	LOC101928118
1077	RWDD3	2.18797	0.960299	1.3867	0.4389	0.633784	1.44403	2.68561	3.8152	2.62716	3.15726	29	41	17	34	25950	#FF6347,black		#FFE4B3,black	#87CEEB,black	#B0E0E6,black	#FFE4B3,black	RWDD3	25950	chr1	95699711	95712781	1309	+	NM_015485	protein_coding	TSS16776	P25224	DKFZp566K023|RSUME	RWD domain containing 3	RWDD3
1078	FLJ31662	1	1	1	1	1	1	0	0	0	0	0	0	0	0	440594							FLJ31662	440594	chr1	95940293	95944912	2755	+	NR_033966	.	TSS25631	.	.	uncharacterized LOC440594	FLJ31662
1079	LOC100996635	1	1	1	1	1	1	0	0	0	0	0	0	0	0	100996635							LOC100996635	100996635	chr1	95975672	95981020	1664	+	NR_110621	lncRNA	TSS9518	.	.	uncharacterized LOC100996635	LOC100996635
1080	LOC102723661	1	1	1	1	1	1	0	0	0	0	0	0	0	0	102723661							LOC102723661	102723661	chr1	96457624	96488436	813	+	NR_125991	lncRNA	TSS19742	.	.	uncharacterized LOC102723661	LOC102723661
1081	LOC101928241	1	1	1	1	1	1	0	0	0	0	0	0	0	0	101928241							LOC101928241	101928241	chr1	96719625	96839681	1994	-	NR_110693	.	TSS11009	.	.	uncharacterized LOC101928241	LOC101928241
1082	PTBP2	0.680938	0.262437	1.36301	0.385405	2.00166	5.19366	1.92996	1.37555	0	2.37675	15	5	0	18	58155	#E0FFFF,black	#87CEEB,black	#FFE4B3,black	#87CEEB,black	#FF6347,black	#FF4500,black	PTBP2	58155	chr1	97187161	97280605	5748	+	NM_001300989	protein_coding	TSS25684	P31127	FLJ34897|PTB|PTBLP|brPTB|nPTB|nPTB5|nPTB6|nPTB7|nPTB8	polypyrimidine tract binding protein 2	PTBP2
1083	DPYD	0.8198	0.668774	0.541516	0.815777	0.660547	0.809716	3.96479	3.67814	3.38438	3.07987	78	37	31	32	1806		#E0FFFF,black	#B0E0E6,black		#B0E0E6,black		DPYD	1806	chr1	97543300	98386615	5616	-	NM_000110	protein_coding	TSS8147	P23798	DHP|DHPDHASE|DPD|MGC132008|MGC70799	dihydropyrimidine dehydrogenase	DPYD
1084	DPYD-AS1	1	1	1	1	1	1	0	0	0	0	0	0	0	0	100873932							DPYD-AS1	100873932	chr1	97561479	97788511	533	+	NR_046590	lncRNA	TSS17838	.	.	DPYD antisense RNA 1	DPYD-AS1
1085	DPYD-AS2	1.37942	0.842203	0.842203	0.610549	0.610549	1	0.247761	0.71182	0	0	1	2	0	0	100873933	#FFE4B3,black			#B0E0E6,black	#B0E0E6,black		DPYD-AS2	100873933	chr1	98262477	98263607	817	+	NR_046591	lncRNA	TSS5619	.	.	DPYD antisense RNA 2	DPYD-AS2
1086	LOC729987	1	1	1	1	1	1	0	0	0	0	0	0	0	0	729987							LOC729987	729987	chr1	98676267	98738214	2265	+	NR_046088	.	TSS22643	.	.	uncharacterized LOC729987	LOC729987
1087	SNX7	1.46442	1.02841	1.19312	0.702267	0.814737	1.16015	5.38698	5.93731	5.4274	5.64172	218	189	138	210	51375	#FFE4B3,black			#E0FFFF,black			SNX7	51375	chr1	99127236	99226056	1897	+	NM_015976	protein_coding	TSS6087	P21005	DKFZp564F052|MGC8717	sorting nexin 7	SNX7
1088	LPPR5	1	1	1	1	1	1	0	0	0	0	0	0	0	0	.							LPPR5	.	chr1	99355801	99470449	4135	-	NM_001037317	.	TSS1381	P31075	PAP2|PAP2D|PRG5	.	.
1089	LOC100129620	1	1	1	1	1	1	0	0	0	0	0	0	0	0	100129620							LOC100129620	100129620	chr1	99469832	99614408	2544	+	NR_033940	lncRNA	TSS26462	.	.	uncharacterized LOC100129620	LOC100129620
1090	LPPR4	0.842203	0.842203	1.43085	1	1.69894	1.69894	0.247761	0	0	0.764637	1	0	0	3	.			#FFE4B3,black		#FFA07A,black	#FFA07A,black	LPPR4	.	chr1	99729848	99775138	5022	+	NM_014839	.	TSS8278	P25369	KIAA0455|LPR4|PHP1|PRG-1|PRG1|RP4-788L13.1	.	.
1091	LOC101928270	1	1	1	1	1	1	0	0	0	0	0	0	0	0	101928270							LOC101928270	101928270	chr1	99937976	99953360	414	-	NR_125951	.	TSS12834	.	.	uncharacterized LOC101928270	LOC101928270
1092	PALMD	1	1.91378	1	1.91378	1	0.522525	0	0	0.936427	0	0	0	3	0	54873		#FFA07A,black		#FFA07A,black		#B0E0E6,black	PALMD	54873	chr1	100111431	100160097	2578	+	NM_017734	protein_coding	TSS28660	P16979	C1orf11|FLJ20271|PALML	palmdelphin	PALMD
1093	FRRS1	0.400176	0.400176	0.400176	1	1	1	1.32129	0	0	0	8	0	0	0	391059	#87CEEB,black	#87CEEB,black	#87CEEB,black				FRRS1	391059	chr1	100174259	100231349	2678	-	NM_001013660	protein_coding	TSS17914	P17627	SDFR2|SDR2	ferric chelate reductase 1	FRRS1
1094	AGL	0.816177	0.881135	1.11885	1.07959	1.37084	1.26978	3.23746	2.94441	3.05489	3.39947	45	21	24	41	178					#FFE4B3,black	#FFE4B3,black	AGL	178	chr1	100315640	100389579	8238	+	NM_000642	protein_coding	TSS10735	P26368	GDE	amylo-alpha-1, 6-glucosidase, 4-alpha-glucanotransferase	AGL
1095	SLC35A3	1.20955	0.647303	1.28538	0.535162	1.0627	1.98575	2.40853	2.683	1.78105	2.77073	23	17	8	25	23443		#B0E0E6,black	#FFE4B3,black	#B0E0E6,black		#FFA07A,black	SLC35A3	23443	chr1	100435345	100492534	6081	+	NM_012243	protein_coding	TSS20082	P10866	DKFZp781P1297	solute carrier family 35 member A3	SLC35A3
1096	HIAT1	0.37954	0.785153	1.31923	2.0687	3.47586	1.68022	3.92975	2.53207	3.5808	4.32944	76	15	36	82	.	#87CEEB,black	#E0FFFF,black	#FFE4B3,black	#FF6347,black	#FF6347,black	#FFA07A,black	HIAT1	.	chr1	100503789	100548929	2637	+	NM_033055	.	TSS26296	P13727	DKFZp564L0864	.	.
1097	SASS6	1.20239	0.429703	0.765523	0.357374	0.636667	1.78152	2.55371	2.81962	1.33512	2.16823	26	19	5	15	163786		#87CEEB,black	#E0FFFF,black	#87CEEB,black	#B0E0E6,black	#FFA07A,black	SASS6	163786	chr1	100549101	100598651	4038	-	NM_001304829	protein_coding	TSS9264	P6769	FLJ22097|MGC119440|SAS-6|SAS6	SAS-6 centriolar assembly protein	SASS6
1098	TRMT13	0.455212	0.277061	0.644894	0.608641	1.41669	2.32762	3.49888	2.36349	1.64716	2.86601	55	13	7	27	54482	#87CEEB,black	#87CEEB,black	#B0E0E6,black	#B0E0E6,black	#FFE4B3,black	#FF6347,black	TRMT13	54482	chr1	100598706	100616054	3143	+	NM_019083	protein_coding	TSS33532	P8969	.	tRNA methyltransferase 13 homolog	TRMT13
1099	LRRC39	0.571608	1.44215	1.77017	2.52297	3.09683	1.22745	0.806902	0	1.33512	1.63079	4	0	5	9	127495	#B0E0E6,black	#FFE4B3,black	#FFA07A,black	#FF6347,black	#FF6347,black		LRRC39	127495	chr1	100614004	100643829	2085	-	NM_001256387	protein_coding	TSS32276	P9148	DKFZp313O1122|MGC14816	leucine rich repeat containing 39	LRRC39
1100	DBT	0.686847	1.19886	1.30756	1.74545	1.90372	1.09067	3.42531	2.88337	3.68697	3.81218	52	20	39	56	1629	#E0FFFF,black		#FFE4B3,black	#FFA07A,black	#FFA07A,black		DBT	1629	chr1	100652478	100715409	10815	-	NM_001918	protein_coding	TSS16586	P22523	BCATE2|E2|E2B|MGC9061	dihydrolipoamide branched chain transacylase E2	DBT
1101	RTCA-AS1	0.307849	0.307849	0.523017	1	1.69894	1.69894	1.69971	0	0	0.764637	12	0	0	3	100506007	#87CEEB,black	#87CEEB,black	#B0E0E6,black		#FFA07A,black	#FFA07A,black	RTCA-AS1	100506007	chr1	100730298	100731730	869	-	NR_110435	lncRNA	TSS1288	.	.	RTCA antisense RNA 1	RTCA-AS1
1102	RTCA	0.609464	0.500448	0.975194	0.821128	1.60009	1.94864	5.0461	4.33171	4.04739	5.00986	171	60	51	134	8634	#B0E0E6,black	#B0E0E6,black			#FFA07A,black	#FFA07A,black	RTCA	8634	chr1	100731714	100758325	2623	+	NM_003729	protein_coding	TSS18499	P14049	.	RNA 3'-terminal phosphate cyclase	RTCA
1103	CDC14A	0.516312	0.516312	0.756894	1	1.46596	1.46596	0.953685	0	0	0.551848	5	0	0	2	8556	#B0E0E6,black	#B0E0E6,black	#E0FFFF,black		#FFE4B3,black	#FFE4B3,black	CDC14A	8556	chr1	100818023	100985833	4270	+	NM_003672	protein_coding	TSS4731	P35731	cdc14|hCDC14	cell division cycle 14A	CDC14A
1104	GPR88	1	1	1	1	1	1	0	0	0	0	0	0	0	0	54112							GPR88	54112	chr1	101003728	101007583	3465	+	NM_022049	protein_coding	TSS26867	P4176	STRG	G protein-coupled receptor 88	GPR88
1105	LINC01349	1	1	1	1	1	1	0	0	0	0	0	0	0	0	100128787							LINC01349	100128787	chr1	101092606	101112560	823	-	NR_038914	lncRNA	TSS10747	.	.	long intergenic non-protein coding RNA 1349	LINC01349
1106	VCAM1	1.75586	0.980595	0.603264	0.558471	0.343573	0.615202	2.24709	3.05927	2.21882	1.51795	20	23	12	8	7412	#FFA07A,black		#B0E0E6,black	#B0E0E6,black	#87CEEB,black	#B0E0E6,black	VCAM1	7412	chr1	101185196	101204601	3017	+	NM_001078	protein_coding	TSS1069	P27096	CD106|DKFZp779G2333|INCAM-100|MGC99561	vascular cell adhesion molecule 1	VCAM1
1107	EXTL2	0.492348	0.434079	1.12837	0.881652	2.29182	2.59946	5.02134	3.99909	3.81737	5.19559	168	47	43	153	2135	#87CEEB,black	#87CEEB,black			#FF6347,black	#FF6347,black	EXTL2	2135	chr1	101337928	101360735	3333	-	NM_001033025	protein_coding	TSS17574	P3108	EXTR2	exostosin-like glycosyltransferase 2	EXTL2
1108	SLC30A7	1.08335	0.546466	1.28477	0.504423	1.18592	2.35104	5.07044	5.18594	4.19864	5.43194	174	111	57	181	148867		#B0E0E6,black	#FFE4B3,black	#B0E0E6,black		#FF6347,black	SLC30A7	148867	chr1	101361632	101447311	8165	+	NM_001144884	protein_coding	TSS23505	P21992	DKFZp686M0368|ZNT7|ZnT-7|ZnTL2	solute carrier family 30 member 7	SLC30A7
1109	DPH5	1.43603	1.30067	1.25696	0.905743	0.875299	0.966388	5.07846	5.60055	5.45772	5.40839	175	149	141	178	51611	#FFE4B3,black	#FFE4B3,black	#FFE4B3,black				DPH5	51611	chr1	101455180	101491362	1928	-	NM_001077395	protein_coding	TSS27084	P268	CGI-30|HSPC143|MGC61450|NPD015	diphthamide biosynthesis 5	DPH5
1110	LOC102606465	0.670708	0.891575	1.5029	1.3293	2.24076	1.68566	2.64297	2.06673	2.4774	3.23071	28	10	15	36	102606465	#E0FFFF,black		#FFA07A,black	#FFE4B3,black	#FF6347,black	#FFA07A,black	LOC102606465	102606465	chr1	101491402	101552935	1326	+	NR_109849	lncRNA	TSS3099	.	.	uncharacterized LOC102606465	LOC102606465
1111	LOC101928370	1	1.60919	1	1.60919	1	0.621431	0	0	0.686333	0	0	0	2	0	101928370		#FFA07A,black		#FFA07A,black		#B0E0E6,black	LOC101928370	101928370	chr1	101700429	101702084	1213	-	NR_104626	lncRNA	TSS344	.	.	uncharacterized LOC101928370	LOC101928370
1112	S1PR1	1.30083	0.919825	1.77017	0.707106	1.3608	1.92447	0.806902	1.18633	0.686333	1.63079	4	4	2	9	1901	#FFE4B3,black		#FFA07A,black	#E0FFFF,black	#FFE4B3,black	#FFA07A,black	S1PR1	1901	chr1	101702305	101707076	3050	+	NM_001400	protein_coding	TSS441	P19794	CHEDG1|D1S3362|ECGF1|EDG-1|EDG1|FLJ58121|S1P1	sphingosine-1-phosphate receptor 1	S1PR1
1113	LINC01307	1	1	1	1	1	1	0	0	0	0	0	0	0	0	104355286							LINC01307	104355286	chr1	101789393	101842869	474	+	NR_126402	lncRNA	TSS22735	.	.	long intergenic non-protein coding RNA 1307	LINC01307
1114	RNU6-31P	1	1	1	1	1	1	0	0	0	0	0	0	0	0	.							RNU6-31P	.	chr1	101806425	101806451	27	-	NR_046482_1	.	TSS10185	.	.	.	.
1115	OLFM3	1	1	1	1	1	1	0	0	0	0	0	0	0	0	118427							OLFM3	118427	chr1	102268123	102462790	4500	-	NM_001288823	protein_coding	TSS7713	.	NOE3|NOELIN3|NOELIN3_V1|NOELIN3_V2|NOELIN3_V3|NOELIN3_V4|NOELIN3_V5|NOELIN3_V6|OPTIMEDIN	olfactomedin 3	OLFM3
1116	DNAJA1P5	1	1	1	1	1	1	0	0	0	0	0	0	0	0	94236							DNAJA1P5	94236	chr1	102337568	102360299	1781	+	NR_033424	misc_RNA	TSS10939	.	.	DnaJ heat shock protein family (Hsp40) member A1 pseudogene 5	DNAJA1P5
1117	COL11A1	0.528381	0.576477	0.944352	1.09103	1.78726	1.63814	7.67314	6.75279	6.87847	7.59054	1084	335	383	823	1301	#B0E0E6,black	#B0E0E6,black			#FFA07A,black	#FFA07A,black	COL11A1	1301	chr1	103342023	103574052	7444	-	NM_080629	protein_coding	TSS14654	P33750	CO11A1|COLL6|STL2	collagen type XI alpha 1	COL11A1
1118	LOC101928436	1	1	1	1	1	1	0	0	0	0	0	0	0	0	101928436							LOC101928436	101928436	chr1	103960701	104068105	527	-	NM_001286997	protein_coding	TSS23826	P7334	.	uncharacterized LOC101928436	LOC101928436
1119	RNPC3	0.891916	0.656249	1.79697	0.735774	2.01473	2.73825	2.91795	2.75292	2.31026	3.76351	35	18	13	54	55599		#B0E0E6,black	#FFA07A,black	#E0FFFF,black	#FF6347,black	#FF6347,black	RNPC3	55599	chr1	104068578	104097859	1885	+	NM_017619	protein_coding	TSS24288	P26952	.	RNA binding region (RNP1, RRM) containing 3	RNPC3
1120	AMY2B	0.372264	0.372264	2.28034	1	6.12558	6.12558	1.4256	0	0	2.61485	9	0	0	22	280	#87CEEB,black	#87CEEB,black	#FF6347,black		#FF4500,black	#FF4500,black	AMY2B	280	chr1	104097266	104122156	2242	+	NM_020978	protein_coding	TSS15634	P18642	AMY2	amylase, alpha 2B (pancreatic)	AMY2B
1121	ACTG1P4	0.936219	0.745717	0.704782	0.796519	0.752796	0.945107	0.806902	0.71182	0.383601	0.30215	4	2	1	1	648740		#E0FFFF,black	#E0FFFF,black	#E0FFFF,black	#E0FFFF,black		ACTG1P4	648740	chr1	104112026	104114008	1983	+	NR_024438	misc_RNA	TSS16166	.	.	actin gamma 1 pseudogene 4	ACTG1P4
1122	AMY2A	1	1	1	1	1	1	0	0	0	0	0	0	0	0	279							AMY2A	279	chr1	104159954	104168402	1679	+	NM_000699	protein_coding	TSS15493	P9333	AMY2|AMY2B|PA	amylase, alpha 2A (pancreatic)	AMY2A
1123	AMY1A	1.42341	0.727418	0.727418	0.511037	0.511037	1	0.459143	0.968499	0	0	2	3	0	0	276	#FFE4B3,black	#E0FFFF,black	#E0FFFF,black	#B0E0E6,black	#B0E0E6,black		AMY1A	276	chr1	104198141	104292688	2615	+	NM_001008221	protein_coding	TSS6765	P29856	AMY1|AMY1B|AMY1C	amylase, alpha 1A (salivary)	AMY1A
1124	AMY1C	1.42341	0.727418	0.727418	0.511037	0.511037	1	0.459143	0.968499	0	0	2	3	0	0	278	#FFE4B3,black	#E0FFFF,black	#E0FFFF,black	#B0E0E6,black	#B0E0E6,black		AMY1C	278	chr1	104198303	104301310	2108	+	NM_001008219_2	protein_coding	TSS2201	P29856	AMY1|AMY1A|AMY1B	amylase, alpha 1C (salivary)	AMY1C
1125	AMY1B	1.42341	0.948985	0.896893	0.666696	0.630099	0.945107	0.459143	0.968499	0.383601	0.30215	2	3	1	1	277	#FFE4B3,black			#E0FFFF,black	#B0E0E6,black		AMY1B	277	chr1	104198325	104292688	2510	+	NM_001008218_1	protein_coding	TSS27654	P29856	AMY1|AMY1A|AMY1C|MGC177995	amylase, alpha 1B (salivary)	AMY1B
1126	LOC100129138	1	1	1	1	1	1	0	0	0	0	0	0	0	0	100129138							LOC100129138	100129138	chr1	104615645	104619693	1209	+	NR_033990	misc_RNA	TSS10978	.	.	THAP domain containing, apoptosis associated protein 3 pseudogene	LOC100129138
1127	LOC101928476	1	1	1	1	1	1	0	0	0	0	0	0	0	0	101928476							LOC101928476	101928476	chr1	106132316	106161557	1995	-	NR_125955	.	TSS18837	.	.	uncharacterized LOC101928476	LOC101928476
1128	PRMT6	0.459263	1.20952	1.06815	2.63361	2.3258	0.883123	3.87553	2.75292	4.14996	3.97065	73	18	55	63	55170	#87CEEB,black			#FF6347,black	#FF6347,black		PRMT6	55170	chr1	107599267	107601916	2650	+	NM_018137	protein_coding	TSS22080	P27738	FLJ10559|FLJ51477|HRMT1L6	protein arginine methyltransferase 6	PRMT6
1129	NTNG1	1.11081	1.35526	2.01951	1.22007	1.81805	1.49012	0.247761	0.399373	0.686333	1.26176	1	1	2	6	22854		#FFE4B3,black	#FF6347,black		#FFA07A,black	#FFE4B3,black	NTNG1	22854	chr1	107682629	108024475	3554	+	NM_001113228	protein_coding	TSS7550	P13872	KIAA0976|Lmnt1	netrin G1	NTNG1
1130	VAV3	1	1	1.23298	1	1.23298	1.23298	0	0	0	0.30215	0	0	0	1	10451							VAV3	10451	chr1	108113782	108507545	4769	-	NM_006113	protein_coding	TSS7897	P34845	FLJ40431	vav guanine nucleotide exchange factor 3	VAV3
1131	VAV3-AS1	1	1	1	1	1	1	0	0	0	0	0	0	0	0	100873946							VAV3-AS1	100873946	chr1	108507065	108537229	619	+	NR_046653	lncRNA	TSS4754	.	.	VAV3 antisense RNA 1	VAV3-AS1
1132	SLC25A24	1.10126	1.03832	1.60906	0.942847	1.4611	1.54967	5.39343	5.53259	5.44768	6.07965	219	142	140	286	29957			#FFA07A,black		#FFE4B3,black	#FFA07A,black	SLC25A24	29957	chr1	108677344	108742980	3899	-	NM_013386	protein_coding	TSS3466	P22966	APC1|DKFZp586G0123|SCAMC-1	solute carrier family 25 member 24	SLC25A24
1133	NBPF4	1	1	1	1	1	1	0	0	0	0	0	0	0	0	148545							NBPF4	148545	chr1	108765963	108786703	2499	-	NM_001143989	protein_coding	TSS33365	P6687	FLJ32833	neuroblastoma breakpoint family member 4	NBPF4
1134	NBPF6	1	1	1	1	1	1	0	0	0	0	0	0	0	0	653149							NBPF6	653149	chr1	108992904	109013260	2222	+	NM_001143987	protein_coding	TSS28051	P18461	.	neuroblastoma breakpoint family member 6	NBPF6
1135	FAM102B	0.430885	0.326692	0.859483	0.758188	1.99469	2.63087	1.614	0.399373	0	1.39554	11	1	0	7	284611	#87CEEB,black	#87CEEB,black		#E0FFFF,black	#FFA07A,black	#FF6347,black	FAM102B	284611	chr1	109102971	109181949	5340	+	NM_001010883	protein_coding	TSS29716	P33763	DKFZp686N01110|DKFZp779B126	family with sequence similarity 102 member B	FAM102B
1136	HENMT1	0.680929	0.467297	1.68296	0.686264	2.47156	3.60148	2.24709	1.69267	1.1495	2.99809	20	7	4	30	113802	#E0FFFF,black	#87CEEB,black	#FFA07A,black	#E0FFFF,black	#FF6347,black	#FF6347,black	HENMT1	113802	chr1	109190910	109204148	2041	-	NM_001102592	protein_coding	TSS22449	P91	.	HEN1 methyltransferase homolog 1	HENMT1
1137	PRPF38B	0.992762	0.468309	1.45787	0.471724	1.4685	3.11305	6.56215	6.55167	5.46768	7.10601	499	291	142	587	55119		#87CEEB,black	#FFE4B3,black	#87CEEB,black	#FFE4B3,black	#FF6347,black	PRPF38B	55119	chr1	109234932	109244422	4311	+	NM_018061	protein_coding	TSS16673	P19524	FLJ10330|MGC163218|MGC41809|NET1|RP11-293A10.1	pre-mRNA processing factor 38B	PRPF38B
1138	FNDC7	1	1	1	1	1	1	0	0	0	0	0	0	0	0	163479							FNDC7	163479	chr1	109255556	109285367	3060	+	NM_001144937	protein_coding	TSS8993	P1379	FLJ35838|MGC163293|RP11-293A10.2	fibronectin type III domain containing 7	FNDC7
1139	STXBP3	0.888358	0.859661	2.23156	0.967697	2.51201	2.59587	1.99921	1.82842	1.78105	3.15726	16	8	8	34	6814			#FF6347,black		#FF6347,black	#FF6347,black	STXBP3	6814	chr1	109289285	109352148	2503	+	NM_007269	protein_coding	TSS2186	P33712	MUNC18-3|MUNC18C|PSP|UNC-18C	syntaxin binding protein 3	STXBP3
1140	AKNAD1	1	1	1	1	1	1	0	0	0	0	0	0	0	0	254268							AKNAD1	254268	chr1	109358520	109400864	3204	-	NM_152763	protein_coding	TSS4696	P3716	C1orf62|MGC26989	AKNA domain containing 1	AKNAD1
1141	SPATA42	1	1	1	1	1	1	0	0	0	0	0	0	0	0	642864							SPATA42	642864	chr1	109399839	109401146	535	+	NR_034168	lncRNA	TSS12894	.	.	spermatogenesis associated 42 (non-protein coding)	SPATA42
1142	GPSM2	0.453199	0.964895	0.990305	2.12908	2.18515	1.02633	3.20851	2.06673	3.15695	3.19445	44	10	26	35	29899	#87CEEB,black			#FF6347,black	#FF6347,black		GPSM2	29899	chr1	109419603	109473044	3033	+	NM_013296	protein_coding	TSS23259	P19411	LGN|Pins	G-protein signaling modulator 2	GPSM2
1143	CLCC1	0.570851	0.528106	0.961091	0.92512	1.68361	1.81988	5.0461	4.23728	4.125	4.98884	171	56	54	132	23155	#B0E0E6,black	#B0E0E6,black			#FFA07A,black	#FFA07A,black	CLCC1	23155	chr1	109472130	109506121	4685	-	NM_001278202	protein_coding	TSS5011	P763	KIAA0761|MCLC	chloride channel CLIC like 1	CLCC1
1144	WDR47	0.700806	0.547302	0.612621	0.780961	0.874166	1.11935	3.26584	2.75292	2.39625	2.5589	46	18	14	21	22911	#E0FFFF,black	#B0E0E6,black	#B0E0E6,black	#E0FFFF,black			WDR47	22911	chr1	109512838	109584850	4456	-	NM_001142550	protein_coding	TSS9166	P8961	FLJ90135|KIAA0893	WD repeat domain 47	WDR47
1145	TAF13	0.994748	0.732382	0.818161	0.736249	0.822481	1.11712	5.60814	5.60055	5.15881	5.3186	255	149	114	167	6884		#E0FFFF,black		#E0FFFF,black			TAF13	6884	chr1	109606998	109618624	577	-	NM_005645	protein_coding	TSS11648	P8254	MGC22425|TAF2K|TAFII18	TATA-box binding protein associated factor 13	TAF13
1146	TMEM167B	0.93857	0.40585	1.30298	0.432413	1.38826	3.2105	4.76717	4.6757	3.46618	5.14898	140	77	33	148	56900		#87CEEB,black	#FFE4B3,black	#87CEEB,black	#FFE4B3,black	#FF6347,black	TMEM167B	56900	chr1	109633403	109639554	2750	+	NM_020141	protein_coding	TSS5366	P7486	C1orf119|FLJ90710	transmembrane protein 167B	TMEM167B
1147	SCARNA2	1.31893	2.52297	1	1.91289	0.758188	0.396358	0	0.399373	1.33512	0	0	1	5	0	677766	#FFE4B3,black	#FF6347,black		#FFA07A,black	#E0FFFF,black	#87CEEB,black	SCARNA2	677766	chr1	109642815	109643234	420	+	NR_003023	guide_RNA	TSS27174	.	HBII-382|mgU2-25 /61	small Cajal body-specific RNA 2	SCARNA2
1148	C1orf194	1	1	1	1	1	1	0	0	0	0	0	0	0	0	127003							C1orf194	127003	chr1	109648573	109656479	731	-	NM_001122961	protein_coding	TSS3817	P14581	.	chromosome 1 open reading frame 194	C1orf194
1149	KIAA1324	1.25671	1.25974	1.32105	1.00241	1.0512	1.04867	2.55371	2.88337	2.88684	2.9554	26	20	21	29	57535	#FFE4B3,black	#FFE4B3,black	#FFE4B3,black				KIAA1324	57535	chr1	109656585	109749403	12001	+	NM_001267048	protein_coding	TSS30917	P11844	EIG121|MGC150624	KIAA1324	KIAA1324
1150	SARS	0.899918	0.978035	0.777925	1.0868	0.86444	0.795396	7.77291	7.62078	7.74087	7.41061	1162	614	699	726	6301			#E0FFFF,black			#E0FFFF,black	SARS	6301	chr1	109756515	109780804	4884	+	NM_006513	protein_coding	TSS29319	P29534	FLJ36399|SERRS|SERS	seryl-tRNA synthetase	SARS
1151	CELSR2	1.9568	1	1.46596	0.511037	0.749161	1.46596	0	0.968499	0	0.551848	0	3	0	2	1952	#FFA07A,black		#FFE4B3,black	#B0E0E6,black	#E0FFFF,black	#FFE4B3,black	CELSR2	1952	chr1	109792641	109818378	10540	+	NM_001408	protein_coding	TSS31750	P28452	CDHF10|EGFL2|FLJ34118|FLJ42737|FLJ45143|FLJ45845|Flamingo1|KIAA0279|MEGF3	cadherin EGF LAG seven-pass G-type receptor 2	CELSR2
1152	PSRC1	1.69834	1.71671	1.24284	1.01082	0.731797	0.723966	4.04885	4.81298	4.8285	4.3625	83	85	90	84	84722	#FFA07A,black	#FFA07A,black			#E0FFFF,black	#E0FFFF,black	PSRC1	84722	chr1	109822176	109825790	1754	-	NM_032636	protein_coding	TSS4694	P15452	DDA3|FP3214|MGC1780	proline and serine rich coiled-coil 1	PSRC1
1153	MYBPHL	1	1	1	1	1	1	0	0	0	0	0	0	0	0	343263							MYBPHL	343263	chr1	109834987	109849663	1499	-	NM_001265613	protein_coding	TSS6770	P28500	.	myosin binding protein H-like	MYBPHL
1154	SORT1	0.845308	0.594373	1.34021	0.703144	1.58547	2.25483	6.39556	6.15311	5.645	6.81802	444	220	161	480	6272		#B0E0E6,black	#FFE4B3,black	#E0FFFF,black	#FFA07A,black	#FF6347,black	SORT1	6272	chr1	109852188	109940563	7350	-	NM_002959	protein_coding	TSS13429	P23833	Gp95|NT3	sortilin 1	SORT1
1155	PSMA5	1.09478	0.558209	1.58234	0.509885	1.44536	2.83467	5.34104	5.47168	4.49992	6.0031	211	136	71	271	5686		#B0E0E6,black	#FFA07A,black	#B0E0E6,black	#FFE4B3,black	#FF6347,black	PSMA5	5686	chr1	109941653	109969108	3948	-	NM_001199774	protein_coding	TSS22187	P20398	MGC117302|MGC125802|MGC125803|MGC125804|PSC5|ZETA	proteasome subunit alpha 5	PSMA5
1156	SYPL2	0.727418	0.727418	0.727418	1	1	1	0.459143	0	0	0	2	0	0	0	284612	#E0FFFF,black	#E0FFFF,black	#E0FFFF,black				SYPL2	284612	chr1	110009100	110024764	3779	+	NM_001040709	protein_coding	TSS11998	P35319	MG29	synaptophysin like 2	SYPL2
1157	ATXN7L2	1.21935	0.734337	1.17261	0.602235	0.961666	1.59683	1.78061	2.06673	1.33512	2.01033	13	10	5	13	127002		#E0FFFF,black		#B0E0E6,black		#FFA07A,black	ATXN7L2	127002	chr1	110026561	110035420	2382	+	NM_153340	protein_coding	TSS12503	P21342	FLJ00381|MGC46534	ataxin 7 like 2	ATXN7L2
1158	CYB561D1	1.6612	0.912777	0.848054	0.549469	0.510507	0.929092	4.09704	4.82926	3.96537	3.85926	86	86	48	58	284613	#FFA07A,black			#B0E0E6,black	#B0E0E6,black		CYB561D1	284613	chr1	110036658	110043063	9919	+	NM_001134402	protein_coding	TSS2140	P20638	FLJ39035|FLJ44753|MGC138204	cytochrome b561 family member D1	CYB561D1
1159	AMIGO1	1	1	1	1	1	1	0	0	0	0	0	0	0	0	57463							AMIGO1	57463	chr1	110049446	110052336	2471	-	NM_020703	protein_coding	TSS9428	P27802	AMIGO|AMIGO-1	adhesion molecule with Ig-like domain 1	AMIGO1
1160	GPR61	1	1	1	1	1	1	0	0	0	0	0	0	0	0	83873							GPR61	83873	chr1	110082494	110088455	2823	+	NM_031936	protein_coding	TSS18030	P12385	BALGR|GPCR3	G protein-coupled receptor 61	GPR61
1161	GNAI3	0.880834	0.417819	1.12891	0.474345	1.28163	2.70191	6.41786	6.2348	5.15881	6.59279	451	233	114	410	2773		#87CEEB,black		#87CEEB,black	#FFE4B3,black	#FF6347,black	GNAI3	2773	chr1	110091186	110138454	4732	+	NM_006496	protein_coding	TSS1113	P7263	87U6|FLJ26559	G protein subunit alpha i3	GNAI3
1162	GNAT2	0.470771	0.470771	0.470771	1	1	1	1.0869	0	0	0	6	0	0	0	2780	#87CEEB,black	#87CEEB,black	#87CEEB,black				GNAT2	2780	chr1	110145889	110155705	1365	-	NM_005272	protein_coding	TSS23692	P5754	ACHM4|GNATC	G protein subunit alpha transducin 2	GNAT2
1163	AMPD2	0.933555	0.952589	0.551189	1.02039	0.59042	0.578623	6.03651	5.93731	5.96643	5.17713	345	189	202	151	271			#B0E0E6,black		#B0E0E6,black	#B0E0E6,black	AMPD2	271	chr1	110162435	110174677	5263	+	NM_001257360	protein_coding	TSS18948	P27896	.	adenosine monophosphate deaminase 2	AMPD2
1164	GSTM4	0.482191	0.849724	0.735861	1.76221	1.52608	0.866	4.89984	3.84752	4.66491	4.45735	154	42	80	90	2948	#87CEEB,black		#E0FFFF,black	#FFA07A,black	#FFA07A,black		GSTM4	2948	chr1	110198698	110208123	1917	+	NM_147148	protein_coding	TSS1588	.	GSTM4-4|GTM4|MGC131945|MGC9247	glutathione S-transferase mu 4	GSTM4
1165	GSTM2	0.974025	0.932404	1.02884	0.957269	1.05628	1.10343	4.36968	4.33171	4.26871	4.4107	105	60	60	87	2946							GSTM2	2946	chr1	110210644	110226619	2018	+	NM_000848	protein_coding	TSS27503	P458	GST4|GSTM|GSTM2-2|GTHMUS|MGC117303	glutathione S-transferase mu 2 (muscle)	GSTM2
1166	GSTM1	0.65708	1.16993	0.884094	1.7805	1.34549	0.755679	4.42106	3.8152	4.64748	4.24333	109	41	79	77	2944	#B0E0E6,black			#FFA07A,black	#FFE4B3,black	#E0FFFF,black	GSTM1	2944	chr1	110230418	110236367	1185	+	NM_000561	protein_coding	TSS28878	P23195	GST1|GSTM1-1|GSTM1a-1a|GSTM1b-1b|GTH4|GTM1|H-B|MGC26563|MU|MU-1	glutathione S-transferase mu 1	GSTM1
1167	GSTM5	0.314485	1.3827	0.73028	4.39672	2.32214	0.528154	4.03243	2.36349	4.49992	3.57895	82	13	71	47	2949	#87CEEB,black	#FFE4B3,black	#E0FFFF,black	#FF4500,black	#FF6347,black	#B0E0E6,black	GSTM5	2949	chr1	110254864	110260890	1570	+	NM_000851	protein_coding	TSS8727	P29250	GSTM5-5|GTM5	glutathione S-transferase mu 5	GSTM5
1168	GSTM3	0.717063	1.07959	0.931494	1.50558	1.29904	0.86282	5.46249	4.98266	5.57298	5.36011	230	96	153	172	2947	#E0FFFF,black			#FFA07A,black	#FFE4B3,black		GSTM3	2947	chr1	110276554	110283660	4127	-	NM_000849	protein_coding	TSS20006	P21914	GST5|GSTB|GSTM3-3|GTM3|MGC3310|MGC3704	glutathione S-transferase mu 3 (brain)	GSTM3
1169	EPS8L3	1	1	1	1	1	1	0	0	0	0	0	0	0	0	79574							EPS8L3	79574	chr1	110292702	110306644	2228	-	NM_133181	protein_coding	TSS16179	P20489	EPS8R3|FLJ21522|MGC16817	EPS8 like 3	EPS8L3
1170	CSF1	0.859016	0.392368	0.652319	0.456765	0.759379	1.66252	5.28668	5.06744	3.93696	4.67033	203	102	47	105	1435		#87CEEB,black	#B0E0E6,black	#87CEEB,black	#E0FFFF,black	#FFA07A,black	CSF1	1435	chr1	110453233	110473616	4567	+	NM_172210	protein_coding	TSS1373	P7852	MCSF|MGC31930	colony stimulating factor 1	CSF1
1171	AHCYL1	1.06775	0.726997	1.26849	0.680867	1.188	1.74484	8.3875	8.48208	7.92752	8.73061	1782	1118	796	1819	10768		#E0FFFF,black	#FFE4B3,black	#E0FFFF,black		#FFA07A,black	AHCYL1	10768	chr1	110527387	110566364	4586	+	NM_006621	protein_coding	TSS26562	P1991	DCAL|IRBIT|PRO0233|XPVKONA	adenosylhomocysteinase like 1	AHCYL1
1172	STRIP1	1.18821	1.17284	0.750524	0.987064	0.631641	0.639919	5.83816	6.08696	6.06817	5.42413	300	210	217	180	85369			#E0FFFF,black		#B0E0E6,black	#B0E0E6,black	STRIP1	85369	chr1	110574199	110597263	3458	+	NM_001270768	protein_coding	TSS30235	P33774	.	striatin interacting protein 1	STRIP1
1173	ALX3	1	1	1	1	1	1	0	0	0	0	0	0	0	0	257							ALX3	257	chr1	110602997	110613322	1478	-	NM_006492	protein_coding	TSS19865	P8777	MGC138212|MGC141988	ALX homeobox 3	ALX3
1174	LINC01397	0.727418	0.727418	1.40532	1	1.93192	1.93192	0.459143	0	0	0.950038	2	0	0	4	104355139	#E0FFFF,black	#E0FFFF,black	#FFE4B3,black		#FFA07A,black	#FFA07A,black	LINC01397	104355139	chr1	110625310	110652341	579	+	NR_126382	lncRNA	TSS9409	.	.	long intergenic non-protein coding RNA 1397	LINC01397
1175	UBL4B	1.91573	1.61955	0.632456	0.845396	0.330139	0.390513	1.4256	2.36349	2.12119	0.764637	9	13	11	3	164153	#FFA07A,black	#FFA07A,black	#B0E0E6,black		#87CEEB,black	#87CEEB,black	UBL4B	164153	chr1	110655062	110656569	1508	+	NM_203412	protein_coding	TSS1730	P13173	FLJ25690	ubiquitin like 4B	UBL4B
1176	SLC6A17	1.37942	2.12485	1.03842	1.5404	0.752796	0.488702	0.247761	0.71182	1.33512	0.30215	1	2	5	1	388662	#FFE4B3,black	#FF6347,black		#FFA07A,black	#E0FFFF,black	#87CEEB,black	SLC6A17	388662	chr1	110693132	110744823	6402	+	NM_001010898	protein_coding	TSS20876	P10286	NTT4	solute carrier family 6 member 17	SLC6A17
1177	KCNC4-AS1	1	1	1	1	1	1	0	0	0	0	0	0	0	0	100873974							KCNC4-AS1	100873974	chr1	110751073	110752609	1131	-	NR_046546	lncRNA	TSS17497	.	.	KCNC4 antisense RNA 1 (head to head)	KCNC4-AS1
1178	KCNC4	0.620916	0.470771	1.12885	0.758188	1.81805	2.39789	1.0869	0.399373	0	1.26176	6	1	0	6	3749	#B0E0E6,black	#87CEEB,black		#E0FFFF,black	#FFA07A,black	#FF6347,black	KCNC4	3749	chr1	110753336	110776674	4124	+	NM_004978	protein_coding	TSS26979	P18805	HKSHIIIC|KSHIIIC|KV3.4|MGC126818	potassium voltage-gated channel subfamily C member 4	KCNC4
1179	LOC440600	0.727418	0.727418	0.727418	1	1	1	0.459143	0	0	0	2	0	0	0	440600	#E0FFFF,black	#E0FFFF,black	#E0FFFF,black				LOC440600	440600	chr1	110828999	110881793	2609	-	NR_036595	lncRNA	TSS6524	.	.	uncharacterized LOC440600	LOC440600
1180	RBM15	0.642055	0.855636	1.16147	1.33265	1.80899	1.35744	3.5226	2.88337	3.29767	3.73855	56	20	29	53	64783	#B0E0E6,black			#FFE4B3,black	#FFA07A,black	#FFE4B3,black	RBM15	64783	chr1	110881945	110889303	3431	+	NM_022768	protein_coding	TSS25415	P9818	FLJ12479|FLJ21943|MGC119584|OTT|OTT1|SPEN	RNA binding motif protein 15	RBM15
1181	SLC16A4	0.428249	0.718054	1.43401	1.67672	3.34854	1.99708	2.59903	1.37555	2.12119	3.11909	27	5	11	33	9122	#87CEEB,black	#E0FFFF,black	#FFE4B3,black	#FFA07A,black	#FF6347,black	#FFA07A,black	SLC16A4	9122	chr1	110905473	110933704	2629	-	NM_001201549	protein_coding	TSS1883	P22452	MCT4|MCT5	solute carrier family 16 member 4	SLC16A4
1182	LAMTOR5	0.946168	1.13187	0.915572	1.19627	0.967663	0.808899	6.81113	6.7313	6.98984	6.68387	594	330	414	437	10542							LAMTOR5	10542	chr1	110943877	110950546	848	-	NM_006402	protein_coding	TSS25413	P25072	.	late endosomal /lysosomal adaptor, MAPK and MTOR activator 5	LAMTOR5
1183	LAMTOR5-AS1	1	1	2.39789	1	2.39789	2.39789	0	0	0	1.26176	0	0	0	6	101410535			#FF6347,black		#FF6347,black	#FF6347,black	LAMTOR5-AS1	101410535	chr1	110950431	110958896	533	+	NR_102697	lncRNA	TSS12569	.	.	LAMTOR5 antisense RNA 1	LAMTOR5-AS1
1184	PROK1	1	1	1	1	1	1	0	0	0	0	0	0	0	0	84432							PROK1	84432	chr1	110993788	110999976	1372	+	NM_032414	protein_coding	TSS19703	P16478	EGVEGF|PK1|PRK1	prokineticin 1	PROK1
1185	CYMP	1	1	1	1	1	1	0	0	0	0	0	0	0	0	643160							CYMP	643160	chr1	111023388	111033891	1241	+	NR_003599	misc_RNA	TSS26246	.	.	chymosin pseudogene	CYMP
1186	LOC440602	1	1	1	1	1	1	0	0	0	0	0	0	0	0	440602							LOC440602	440602	chr1	111030302	111032880	2351	-	NR_108042	.	TSS4720	.	.	uncharacterized LOC440602	LOC440602
1187	KCNA10	1	1	1	1	1	1	0	0	0	0	0	0	0	0	3744							KCNA10	3744	chr1	111059839	111061797	1959	-	NM_005549	protein_coding	TSS20115	P20246	Kcn1|Kv1.8	potassium voltage-gated channel subfamily A member 10	KCNA10
1188	KCNA2	1	1	1	1	1	1	0	0	0	0	0	0	0	0	3737							KCNA2	3737	chr1	111136202	111174096	3877	-	NM_001204269	protein_coding	TSS19509	P26623	HBK5|HK4|HUKIV|KV1.2|MGC50217|MK2|NGK1|RBK2	potassium voltage-gated channel subfamily A member 2	KCNA2
1189	KCNA3	1	1	1	1	1	1	0	0	0	0	0	0	0	0	3738							KCNA3	3738	chr1	111196186	111217655	9242	-	NM_002232	protein_coding	TSS16750	.	HGK5|HLK3|HPCN3|HUKIII|KV1.3|MK3|PCN3	potassium voltage-gated channel subfamily A member 3	KCNA3
1190	CD53	0.842203	0.842203	0.842203	1	1	1	0.247761	0	0	0	1	0	0	0	963							CD53	963	chr1	111413821	111442558	1721	+	NM_001040033	protein_coding	TSS24625	P8205	MOX44|TSPAN25	CD53 molecule	CD53
1191	LRIF1	0.515069	0.544043	1.02192	1.05625	1.98404	1.87837	4.5989	3.64174	3.72069	4.63018	124	36	40	102	55791	#B0E0E6,black	#B0E0E6,black			#FFA07A,black	#FFA07A,black	LRIF1	55791	chr1	111489812	111506566	3335	-	NM_001006945	protein_coding	TSS30281	P14935	.	ligand dependent nuclear receptor interacting factor 1	LRIF1
1192	DRAM2	1.83331	0.594271	2.16589	0.324151	1.1814	3.64461	2.76728	3.64174	2.01648	3.88224	31	36	10	59	128338	#FFA07A,black	#B0E0E6,black	#FF6347,black	#87CEEB,black		#FF6347,black	DRAM2	128338	chr1	111659954	111682838	1886	-	NM_178454	protein_coding	TSS8893	P31598	MGC54289|PRO180|RP5-1180E21.1|TMEM77|WWFQ154	DNA damage regulated autophagy modulator 2	DRAM2
1193	CEPT1	1.01407	1.26804	0.776677	1.25045	0.765901	0.612501	4.35655	4.3767	4.69915	3.99193	104	62	82	64	10390		#FFE4B3,black	#E0FFFF,black	#FFE4B3,black	#E0FFFF,black	#B0E0E6,black	CEPT1	10390	chr1	111682249	111727724	2348	+	NM_001007794	protein_coding	TSS25268	P8314	DKFZp313G0615|MGC45223	choline /ethanolamine phosphotransferase 1	CEPT1
1194	DENND2D	0.60972	1.61955	1.3263	2.65622	2.17526	0.818931	1.4256	0.71182	2.12119	1.83301	9	2	11	11	79961	#B0E0E6,black	#FFA07A,black	#FFE4B3,black	#FF6347,black	#FF6347,black		DENND2D	79961	chr1	111728591	111747160	3539	-	NM_001271833	protein_coding	TSS7401	P28010	FLJ22457|RP5-1180E21.2	DENN domain containing 2D	DENND2D
1195	CHI3L2	0.727418	0.727418	1.23584	1	1.69894	1.69894	0.459143	0	0	0.764637	2	0	0	3	1117	#E0FFFF,black	#E0FFFF,black			#FFA07A,black	#FFA07A,black	CHI3L2	1117	chr1	111770281	111786062	1641	+	NM_001025197	protein_coding	TSS27614	P8576	YKL-39|YKL39	chitinase 3 like 2	CHI3L2
1196	CHIAP2	1	1	1	1	1	1	0	0	0	0	0	0	0	0	149620							CHIAP2	149620	chr1	111823146	111828730	2803	+	NR_003928	misc_RNA	TSS11130	.	.	chitinase, acidic pseudogene 2	CHIAP2
1197	CHIA	1	1	1	1	1	1	0	0	0	0	0	0	0	0	27159							CHIA	27159	chr1	111833474	111863188	1837	+	NM_021797	protein_coding	TSS6273	P22759	AMCASE|CHIT2|DKFZp313J1722|TSA1902	chitinase, acidic	CHIA
1198	PIFO	1	1	1	1	1	1	0	0	0	0	0	0	0	0	128344							PIFO	128344	chr1	111889182	111895639	2359	+	NM_001300831	protein_coding	TSS4881	P16198	.	primary cilia formation	PIFO
1199	PGCP1	1	1	1	1	1	1	0	0	0	0	0	0	0	0	441897							PGCP1	441897	chr1	111927141	111932473	608	-	NR_029429	misc_RNA	TSS32256	.	.	progastricsin (pepsinogen C) pseudogene 1	PGCP1
1200	OVGP1	1	1	1.69894	1	1.69894	1.69894	0	0	0	0.764637	0	0	0	3	5016			#FFA07A,black		#FFA07A,black	#FFA07A,black	OVGP1	5016	chr1	111956937	111970399	2242	-	NM_002557	protein_coding	TSS20623	P16597	CHIT5|EGP|MUC9|OGP	oviductal glycoprotein 1	OVGP1
1201	WDR77	0.808563	0.854215	0.619157	1.05646	0.76575	0.724825	5.08644	4.77987	4.85911	4.39481	176	83	92	86	79084			#B0E0E6,black		#E0FFFF,black	#E0FFFF,black	WDR77	79084	chr1	111982512	111991830	2408	-	NM_024102	protein_coding	TSS18664	P8142	MEP50|MGC2722|Nbla10071|RP11-552M11.3|p44	WD repeat domain 77	WDR77
1202	ATP5F1	0.933322	0.515706	1.02407	0.552549	1.09723	1.98577	6.62649	6.52693	5.67111	6.66081	522	286	164	430	515		#B0E0E6,black		#B0E0E6,black		#FFA07A,black	ATP5F1	515	chr1	111991743	112004525	2101	+	NM_001688	protein_coding	TSS26540	P28343	MGC24431|PIG47	ATP synthase, H+ transporting, mitochondrial Fo complex subunit B1	ATP5F1
1203	C1orf162	1	1	1	1	1	1	0	0	0	0	0	0	0	0	128346							C1orf162	128346	chr1	112016491	112021134	1080	+	NM_001300835	protein_coding	TSS16572	P34940	MGC24133	chromosome 1 open reading frame 162	C1orf162
1204	TMIGD3	2.03005	0.571608	0.571608	0.281573	0.281573	1	0.806902	1.82842	0	0	4	8	0	0	57413	#FF6347,black	#B0E0E6,black	#B0E0E6,black	#87CEEB,black	#87CEEB,black		TMIGD3	57413	chr1	112025970	112106625	1034	-	NM_001081976	protein_coding	TSS33026	P5172	.	transmembrane and immunoglobulin domain containing 3	TMIGD3
1205	ADORA3	1	2.21838	1	2.21838	1	0.45078	0	0	1.1495	0	0	0	4	0	140		#FF6347,black		#FF6347,black		#87CEEB,black	ADORA3	140	chr1	112042051	112046743	2868	-	NM_000677	protein_coding	TSS602	P27383	A3AR|AD026|bA552M11.5	adenosine A3 receptor	ADORA3
1206	LINC01160	1	1	1.23298	1	1.23298	1.23298	0	0	0	0.30215	0	0	0	1	100129269							LINC01160	100129269	chr1	112141629	112150940	1542	-	NR_034126	lncRNA	TSS27828	.	.	long intergenic non-protein coding RNA 1160	LINC01160
1207	RAP1A	1.02077	0.854349	1.39216	0.836965	1.36383	1.6295	5.23019	5.25985	5.00309	5.70752	195	117	102	220	5906			#FFE4B3,black		#FFE4B3,black	#FFA07A,black	RAP1A	5906	chr1	112162405	112259317	5323	+	NM_002884	protein_coding	TSS15841	P31147	KREV-1|KREV1|RAP1|SMGP21	RAP1A, member of RAS oncogene family	RAP1A
1208	FAM212B	2.41056	1.81932	1.16393	0.754729	0.482848	0.639764	1.614	2.88337	2.4774	1.83301	11	20	15	11	55924	#FF6347,black	#FFA07A,black		#E0FFFF,black	#87CEEB,black	#B0E0E6,black	FAM212B	55924	chr1	112264686	112298419	6077	-	NM_019099	protein_coding	TSS31437	P375	.	family with sequence similarity 212 member B	FAM212B
1209	FAM212B-AS1	1	1	1.23298	1	1.23298	1.23298	0	0	0	0.30215	0	0	0	1	100506343							FAM212B-AS1	100506343	chr1	112282463	112290420	2131	+	NR_038952	lncRNA	TSS31074	.	.	FAM212B antisense RNA 1	FAM212B-AS1
1210	LOC101928718	1	1	1.23298	1	1.23298	1.23298	0	0	0	0.30215	0	0	0	1	101928718							LOC101928718	101928718	chr1	112287939	112298131	2767	-	NR_125963	lncRNA	TSS12698	.	.	uncharacterized LOC101928718	LOC101928718
1211	DDX20	0.921208	0.392902	1.13963	0.426508	1.23711	2.90056	4.17393	4.05553	2.82617	4.3625	91	49	20	84	11218		#87CEEB,black		#87CEEB,black		#FF6347,black	DDX20	11218	chr1	112298190	112310199	3510	+	NM_007204	protein_coding	TSS20103	P25753	DKFZp434H052|DP103|GEMIN3	DEAD-box helicase 20	DDX20
1212	KCND3	1	1	1	1	1	1	0	0	0	0	0	0	0	0	3752							KCND3	3752	chr1	112318454	112531777	2693	-	NM_172198	protein_coding	TSS27885	P7424	KCND3L|KCND3S|KSHIVB|KV4.3|MGC142035|MGC142037	potassium voltage-gated channel subfamily D member 3	KCND3
1213	KCND3-IT1	1	1	1	1	1	1	0	0	0	0	0	0	0	0	100874295							KCND3-IT1	100874295	chr1	112396384	112399527	376	-	NR_046783	lncRNA	TSS25954	.	.	KCND3 intronic transcript 1	KCND3-IT1
1214	KCND3-AS1	1	1	1	1	1	1	0	0	0	0	0	0	0	0	100873995							KCND3-AS1	100873995	chr1	112452279	112453552	448	+	NR_046619	lncRNA	TSS28054	.	.	KCND3 antisense RNA 1	KCND3-AS1
1215	LOC643355	1	1	1	1	1	1	0	0	0	0	0	0	0	0	643355							LOC643355	643355	chr1	112533190	112541463	3035	+	NM_001270945	.	TSS26451	P32786	.	uncharacterized LOC643355	LOC643355
1216	CTTNBP2NL	0.660968	1.02467	1.78008	1.55025	2.69314	1.73723	5.67844	5.0811	5.7136	6.51039	268	103	169	387	55917	#B0E0E6,black		#FFA07A,black	#FFA07A,black	#FF6347,black	#FFA07A,black	CTTNBP2NL	55917	chr1	112938800	113003786	5900	+	NM_018704	protein_coding	TSS14252	P3218	DKFZp547A023|FLJ13278	CTTNBP2 N-terminal like	CTTNBP2NL
1217	WNT2B	0.910696	1.98476	2.54454	2.17939	2.79407	1.28204	1.32129	1.18633	2.31026	2.6687	8	4	13	23	7482		#FFA07A,black	#FF6347,black	#FF6347,black	#FF6347,black	#FFE4B3,black	WNT2B	7482	chr1	113009163	113063910	3592	+	NM_001291880	protein_coding	TSS12372	P10827	WNT13|XWNT2	Wnt family member 2B	WNT2B
1218	ST7L	1.52626	1.37869	1.24277	0.903316	0.81426	0.901412	3.89383	4.50383	4.35713	4.20739	74	68	64	75	54879	#FFA07A,black	#FFE4B3,black					ST7L	54879	chr1	113066141	113162040	5132	-	NM_138728	protein_coding	TSS33429	P34136	FAM4B|FLJ11657|FLJ20284|ST7R|STLR	suppression of tumorigenicity 7 like	ST7L
1219	CAPZA1	0.936563	0.619349	1.54729	0.6613	1.65209	2.49825	6.57071	6.47615	5.87953	7.20045	502	276	190	627	829		#B0E0E6,black	#FFA07A,black	#B0E0E6,black	#FFA07A,black	#FF6347,black	CAPZA1	829	chr1	113162075	113214241	2740	+	NM_006135	protein_coding	TSS2790	P4551	CAPPA1|CAPZ|CAZ1	capping actin protein of muscle Z-line alpha subunit 1	CAPZA1
1220	MOV10	0.707819	1.08694	0.837592	1.53562	1.18334	0.770595	5.24452	4.74597	5.3648	4.98884	197	81	132	132	4343	#E0FFFF,black			#FFA07A,black		#E0FFFF,black	MOV10	4343	chr1	113216934	113243368	5062	+	NM_001286072	protein_coding	TSS16113	P13723	DKFZp667O1423|FLJ32791|KIAA1631|fSAP113|gb110	Mov10 RISC complex RNA helicase	MOV10
1221	RHOC	1.0729	1.78704	0.638134	1.66562	0.594774	0.357089	8.08608	8.1876	8.92365	7.43801	1445	911	1591	740	389		#FFA07A,black	#B0E0E6,black	#FFA07A,black	#B0E0E6,black	#87CEEB,black	RHOC	389	chr1	113243749	113250025	1621	-	NM_001042678	protein_coding	TSS12239	P8827	ARH9|ARHC|H9|MGC1448|MGC61427|RHOH9	ras homolog family member C	RHOC
1222	PPM1J	1.797	1.84633	0.892647	1.02745	0.496743	0.483472	1.4256	2.27119	2.31026	1.26176	9	12	13	6	333926	#FFA07A,black	#FFA07A,black			#87CEEB,black	#87CEEB,black	PPM1J	333926	chr1	113252616	113257950	1714	-	NM_005167	protein_coding	TSS21534	P26277	DKFZp434P1514|FLJ35951|MGC19531|MGC90149|PP2CZ|PP2Czeta|PPP2CZ	protein phosphatase, Mg2+ /Mn2+ dependent 1J	PPM1J
1223	FAM19A3	1	1	1	1	1	1	0	0	0	0	0	0	0	0	284467							FAM19A3	284467	chr1	113263189	113269856	1258	+	NM_001004440	protein_coding	TSS29458	P6151	MGC138473|TAFA-3|TAFA3	family with sequence similarity 19 (chemokine (C-C motif)-like), member A3	FAM19A3
1224	LINC01356	1	1.91378	1	1.91378	1	0.522525	0	0	0.936427	0	0	0	3	0	100996702		#FFA07A,black		#FFA07A,black		#B0E0E6,black	LINC01356	100996702	chr1	113362791	113393265	1824	-	NR_103746	lncRNA	TSS1527	.	.	long intergenic non-protein coding RNA 1356	LINC01356
1225	SLC16A1	1.13123	0.545988	2.01906	0.48265	1.78484	3.698	5.23019	5.40808	4.35713	6.24388	195	130	64	321	6566		#B0E0E6,black	#FF6347,black	#87CEEB,black	#FFA07A,black	#FF6347,black	SLC16A1	6566	chr1	113454470	113498975	4697	-	NM_001166496	protein_coding	TSS27620	P16281	FLJ36745|HHF7|MCT|MCT1|MGC44475	solute carrier family 16 member 1	SLC16A1
1226	AKR7A2P1	1	1	1.69894	1	1.69894	1.69894	0	0	0	0.764637	0	0	0	3	246182			#FFA07A,black		#FFA07A,black	#FFA07A,black	AKR7A2P1	246182	chr1	113465972	113467295	1324	+	NR_002796	misc_RNA	TSS4199	.	.	aldo-keto reductase family 7, member A2 pseudogene 1	AKR7A2P1
1227	SLC16A1-AS1	3.55148	3.43675	1.46596	0.967697	0.412775	0.426554	0	1.82842	1.78105	0.551848	0	8	8	2	100506392	#FF6347,black	#FF6347,black	#FFE4B3,black		#87CEEB,black	#87CEEB,black	SLC16A1-AS1	100506392	chr1	113499037	113506690	738	+	NR_103744	lncRNA	TSS21469	.	.	SLC16A1 antisense RNA 1	SLC16A1-AS1
1228	LOC100996251	0.727418	1.61369	0.896893	2.21838	1.23298	0.555803	0.459143	0	1.1495	0.30215	2	0	4	1	100996251	#E0FFFF,black	#FFA07A,black		#FF6347,black		#B0E0E6,black	LOC100996251	100996251	chr1	113554309	113615724	2456	-	NR_103777	lncRNA	TSS32774	.	.	uncharacterized LOC100996251	LOC100996251
1229	LRIG2	2.187	1.00963	2.73101	0.461653	1.24875	2.70496	1.32129	2.45024	1.33512	2.77073	8	14	5	25	9860	#FF6347,black		#FF6347,black	#87CEEB,black		#FF6347,black	LRIG2	9860	chr1	113615792	113667824	4536	+	NM_014813	protein_coding	TSS27518	P22792	DKFZp451C181|KIAA0806|LIG2	leucine-rich repeats and immunoglobulin like domains 2	LRIG2
1230	LOC643441	1	1	1	1	1	1	0	0	0	0	0	0	0	0	643441							LOC643441	643441	chr1	113739404	113748875	2171	-	NR_038846	lncRNA	TSS20356	.	.	uncharacterized LOC643441	LOC643441
1231	MAGI3	0.194126	0.393861	1.32985	2.02889	6.85043	3.37643	3.74049	1.37555	2.39625	4.15175	66	5	14	72	260425	#00BFFF,black	#87CEEB,black	#FFE4B3,black	#FF6347,black	#FF4500,black	#FF6347,black	MAGI3	260425	chr1	113933475	114228545	10248	+	NM_152900	protein_coding	TSS14533	P17728	MAGI-3|MGC163281|RP4-730K3.1|dJ730K3.2	membrane associated guanylate kinase, WW and PDZ domain containing 3	MAGI3
1232	PHTF1	1.07031	0.255518	1.16176	0.238733	1.08544	4.54668	3.11801	3.21604	1.1495	3.33432	41	26	4	39	10745		#87CEEB,black		#00BFFF,black		#FF4500,black	PHTF1	10745	chr1	114239824	114301777	3244	-	NM_006608	protein_coding	TSS15579	P30623	PHTF	putative homeodomain transcription factor 1	PHTF1
1233	RSBN1	0.652032	0.676957	0.939715	1.03823	1.44121	1.38815	4.14366	3.52668	3.5808	4.05396	89	33	36	67	54665	#B0E0E6,black	#E0FFFF,black			#FFE4B3,black	#FFE4B3,black	RSBN1	54665	chr1	114304454	114355098	6739	-	NM_018364	protein_coding	TSS11335	P17293	DKFZp781E21150|ROSBIN|RP11-324J2.1	round spermatid basic protein 1	RSBN1
1234	AP4B1-AS1	1	1	1	1	1	1	0	0	0	0	0	0	0	0	100287722							AP4B1-AS1	100287722	chr1	114355234	114443859	2148	+	NR_125965	lncRNA	TSS5862	.	.	AP4B1 antisense RNA 1	AP4B1-AS1
1235	PTPN22	1	1	1	1	1	1	0	0	0	0	0	0	0	0	26191							PTPN22	26191	chr1	114356433	114414381	3701	-	NM_015967	protein_coding	TSS9927	P35027	LYP|LYP1|LYP2|PEP|PTPN8	protein tyrosine phosphatase, non-receptor type 22	PTPN22
1236	BCL2L15	1	1	1	1	1	1	0	0	0	0	0	0	0	0	440603							BCL2L15	440603	chr1	114419436	114430169	4973	-	NM_001010922	protein_coding	TSS4909	P16563	Bfk|C1orf178|FLJ22588	BCL2 like 15	BCL2L15
1237	AP4B1	0.830746	0.381921	0.738738	0.459733	0.889247	1.93427	4.01582	3.74829	2.62716	3.57895	81	39	17	47	10717		#87CEEB,black	#E0FFFF,black	#87CEEB,black		#FFA07A,black	AP4B1	10717	chr1	114436817	114447746	3221	-	NM_006594	protein_coding	TSS1043	P13807	BETA-4	adaptor related protein complex 4 beta 1 subunit	AP4B1
1238	DCLRE1B	0.848795	1.02089	1.49664	1.20275	1.76326	1.46602	2.189	1.95249	2.21882	2.77073	19	9	12	25	64858			#FFE4B3,black		#FFA07A,black	#FFE4B3,black	DCLRE1B	64858	chr1	114447915	114456708	3788	+	NM_022836	protein_coding	TSS6257	P4646	APOLLO|DKFZp686C24187|FLJ12810|FLJ13998|SNM1B|SNMIB	DNA cross-link repair 1B	DCLRE1B
1239	HIPK1-AS1	1.65541	1.83525	1.23584	1.10864	0.746546	0.67339	0.459143	1.18633	1.33512	0.764637	2	4	5	3	101928846	#FFA07A,black	#FFA07A,black			#E0FFFF,black	#E0FFFF,black	HIPK1-AS1	101928846	chr1	114466623	114472147	2281	-	NR_110725	lncRNA	TSS6037	.	.	HIPK1 antisense RNA 1	HIPK1-AS1
1240	HIPK1	0.73152	0.985095	1.04723	1.34664	1.43158	1.06307	4.42106	3.97002	4.39939	4.48763	109	46	66	92	204851	#E0FFFF,black			#FFE4B3,black	#FFE4B3,black		HIPK1	204851	chr1	114471996	114520491	8500	+	NM_198268	protein_coding	TSS3591	P2698	KIAA0630|MGC26642|MGC33446|MGC33548|Myak|Nbak2	homeodomain interacting protein kinase 1	HIPK1
1241	OLFML3	0.739676	1.03787	0.817356	1.40314	1.10502	0.78753	7.11789	6.68286	7.17152	6.82693	736	319	470	483	56944	#E0FFFF,black			#FFE4B3,black		#E0FFFF,black	OLFML3	56944	chr1	114522013	114524876	2399	+	NM_020190	protein_coding	TSS535	P21029	HNOEL-iso|OLF44	olfactomedin like 3	OLFML3
1242	SYT6	1	1	1	1	1	1	0	0	0	0	0	0	0	0	148281							SYT6	148281	chr1	114631914	114696472	4593	-	NM_001270805	protein_coding	TSS4059	P33669	.	synaptotagmin 6	SYT6
1243	TRIM33	0.96187	0.985654	2.49701	1.02473	2.596	2.53336	3.83822	3.78213	3.81737	5.15842	71	40	43	149	51592			#FF6347,black		#FF6347,black	#FF6347,black	TRIM33	51592	chr1	114935399	115053781	8339	-	NM_033020	protein_coding	TSS17915	P20901	FLJ32925|PTC7|RFG7|TF1G|TIF1G|TIF1GAMMA|TIFGAMMA	tripartite motif containing 33	TRIM33
1244	BCAS2	1.11384	0.696611	1.01956	0.625414	0.915359	1.4636	3.5226	3.67814	3.00102	3.55055	56	37	23	46	10286		#E0FFFF,black		#B0E0E6,black		#FFE4B3,black	BCAS2	10286	chr1	115110181	115124265	1301	-	NM_005872	protein_coding	TSS28005	P29002	DAM1|SPF27|Snt309	breast carcinoma amplified sequence 2	BCAS2
1245	DENND2C	1.01032	0.673578	0.877185	0.666696	0.868223	1.30228	0.953685	0.968499	0.383601	0.764637	5	3	1	3	163259		#E0FFFF,black		#E0FFFF,black		#FFE4B3,black	DENND2C	163259	chr1	115127196	115212732	4514	-	NM_198459	protein_coding	TSS14454	P30705	DKFZp686G0351|DKFZp686N1631|DKFZp779P1149|FLJ37099|dJ1156J9.1	DENN domain containing 2C	DENND2C
1246	AMPD1	1	1	1	1	1	1	0	0	0	0	0	0	0	0	270							AMPD1	270	chr1	115215720	115238239	2406	-	NM_001172626	protein_coding	TSS15834	P32775	MAD|MADA	adenosine monophosphate deaminase 1	AMPD1
1247	NRAS	1.31954	0.814232	2.252	0.61706	1.70667	2.7658	4.65362	5.05365	4.35713	5.82483	129	101	64	239	4893	#FFE4B3,black		#FF6347,black	#B0E0E6,black	#FFA07A,black	#FF6347,black	NRAS	4893	chr1	115247085	115259515	4454	-	NM_002524	protein_coding	TSS18400	P7362	ALPS4|N-ras|NRAS1|NS6	neuroblastoma RAS viral oncogene homolog	NRAS
1248	CSDE1	0.962052	0.43896	1.47498	0.456274	1.53316	3.36016	9.15629	9.10048	7.96845	9.71698	3040	1718	819	3608	7812		#87CEEB,black	#FFE4B3,black	#87CEEB,black	#FFA07A,black	#FF6347,black	CSDE1	7812	chr1	115259534	115300671	4313	-	NM_001130523	protein_coding	TSS32108	P5324	D1S155E|DKFZp779B0247|DKFZp779J1455|FLJ26882|RP5-1000E10.3|UNR	cold shock domain containing E1	CSDE1
1249	SIKE1	1.34609	0.967086	1.21838	0.71844	0.905126	1.25985	4.24693	4.6757	4.19864	4.53189	96	77	57	95	80143	#FFE4B3,black			#E0FFFF,black		#FFE4B3,black	SIKE1	80143	chr1	115312105	115323308	6043	-	NM_001102396	protein_coding	TSS3315	.	DKFZp686A0768|FLJ21168|SIKE	suppressor of IKBKE 1	SIKE1
1250	SYCP1	1	1	1	1	1	1	0	0	0	0	0	0	0	0	6847							SYCP1	6847	chr1	115397424	115537990	3759	+	NM_003176	protein_coding	TSS34004	P13690	CT8|HOM-TES-14|MGC104417|SCP1	synaptonemal complex protein 1	SYCP1
1251	TSHB	1	1	1	1	1	1	0	0	0	0	0	0	0	0	7252							TSHB	7252	chr1	115572445	115576930	901	+	NM_000549	protein_coding	TSS34208	P11731	TSH-BETA	thyroid stimulating hormone beta	TSHB
1252	TSPAN2	0.470771	0.470771	0.580452	1	1.23298	1.23298	1.0869	0	0	0.30215	6	0	0	1	10100	#87CEEB,black	#87CEEB,black	#B0E0E6,black				TSPAN2	10100	chr1	115590633	115632121	3212	-	NM_005725	protein_coding	TSS18681	P19220	FLJ12082|NET3|TSN2|TSPAN-2	tetraspanin 2	TSPAN2
1253	NGF	1.33235	1.53707	0.854751	1.15365	0.641535	0.556092	1.85722	2.27119	2.4774	1.63079	14	12	15	9	4803	#FFE4B3,black	#FFA07A,black			#B0E0E6,black	#B0E0E6,black	NGF	4803	chr1	115828537	115880857	1049	-	NM_002506	protein_coding	TSS13361	P6499	Beta-NGF|HSAN5|MGC161426|MGC161428|NGFB	nerve growth factor	NGF
1254	VANGL1	0.685459	0.351435	0.785137	0.512701	1.14542	2.23409	4.80633	4.26148	3.29767	4.45735	144	57	29	90	81839	#E0FFFF,black	#87CEEB,black	#E0FFFF,black	#B0E0E6,black		#FF6347,black	VANGL1	81839	chr1	116184574	116240845	8763	+	NM_138959	protein_coding	TSS24298	P23498	KITENIN|LPP2|MGC5338|STB2|STBM2	VANGL planar cell polarity protein 1	VANGL1
1255	CASQ2	1	1	1	1	1	1	0	0	0	0	0	0	0	0	845							CASQ2	845	chr1	116242626	116311426	2700	-	NM_001232	protein_coding	TSS13743	P34204	FLJ26321|FLJ93514|PDIB2	calsequestrin 2	CASQ2
1256	NHLH2	1	1	1	1	1	1	0	0	0	0	0	0	0	0	4808							NHLH2	4808	chr1	116378999	116383747	2511	-	NM_001111061	protein_coding	TSS23713	P24499	HEN2|KIAA0490|NSCL2|bHLHa34	nescient helix-loop-helix 2	NHLH2
1257	LOC101928995	1	1	1	1	1	1	0	0	0	0	0	0	0	0	101928995							LOC101928995	101928995	chr1	116461997	116468529	1396	+	NR_125969	.	TSS8998	.	.	uncharacterized LOC101928995	LOC101928995
1258	LOC101928977	1	1	1	1	1	1	0	0	0	0	0	0	0	0	101928977							LOC101928977	101928977	chr1	116465194	116519897	578	-	NR_125970	lncRNA	TSS30793	.	.	uncharacterized LOC101928977	LOC101928977
1259	SLC22A15	0.326692	0.326692	1.16393	1	3.56279	3.56279	1.614	0	0	1.83301	11	0	0	11	55356	#87CEEB,black	#87CEEB,black			#FF6347,black	#FF6347,black	SLC22A15	55356	chr1	116519119	116612675	4720	+	NM_018420	protein_coding	TSS6455	P11611	DKFZp761G0313|FLIPT1|PRO34686	solute carrier family 22 member 15	SLC22A15
1260	MAB21L3	1	1	1.46596	1	1.46596	1.46596	0	0	0	0.551848	0	0	0	2	126868			#FFE4B3,black		#FFE4B3,black	#FFE4B3,black	MAB21L3	126868	chr1	116654376	116677861	3229	+	NM_152367	protein_coding	TSS13338	P15836	.	mab-21 like 3	MAB21L3
1261	ATP1A1	0.951502	0.964393	0.889009	1.01355	0.934322	0.921833	8.23705	8.16533	8.18474	8.06732	1605	897	952	1147	476							ATP1A1	476	chr1	116915795	116947396	4300	+	NM_000701	protein_coding	TSS967	P29238	MGC3285|MGC51750	ATPase Na+ /K+ transporting subunit alpha 1	ATP1A1
1262	ATP1A1-AS1	0.996895	0.93798	0.954874	0.940902	0.957849	1.01801	7.58015	7.57566	7.48778	7.51353	1016	595	586	780	84852							ATP1A1-AS1	84852	chr1	116935487	116961181	3303	-	NR_027646	lncRNA	TSS19763	.	.	ATP1A1 antisense RNA 1	ATP1A1-AS1
1263	LOC101929023	1	1	1	1	1	1	0	0	0	0	0	0	0	0	101929023							LOC101929023	101929023	chr1	116966346	117021448	863	-	NR_125972	.	TSS25913	.	.	uncharacterized LOC101929023	LOC101929023
1264	CD58	1.52276	0.66834	0.864287	0.4389	0.567579	1.29319	3.20851	3.8152	2.62716	2.99809	44	41	17	30	965	#FFA07A,black	#E0FFFF,black		#87CEEB,black	#B0E0E6,black	#FFE4B3,black	CD58	965	chr1	117057156	117113715	1721	-	NM_001779	protein_coding	TSS24545	.	FLJ23181|FLJ43722|LFA-3|LFA3	CD58 molecule	CD58
1265	IGSF3	1	1	1	1	1	1	0	0	0	0	0	0	0	0	3321							IGSF3	3321	chr1	117117020	117210377	7327	-	NM_001007237	protein_coding	TSS19731	P19405	EWI-3|MGC117164|V8	immunoglobulin superfamily member 3	IGSF3
1266	C1orf137	1	1	1	1	1	1	0	0	0	0	0	0	0	0	388667							C1orf137	388667	chr1	117236734	117249225	386	+	NM_001013643	protein_coding	TSS2001	P21038	.	chromosome 1 open reading frame 137	C1orf137
1267	CD2	1	1	1	1	1	1	0	0	0	0	0	0	0	0	914							CD2	914	chr1	117297086	117311851	1531	+	NM_001767	protein_coding	TSS19958	P32164	FLJ46032|SRBC|T11	CD2 molecule	CD2
1268	PTGFRN	1.39844	0.432612	0.936565	0.309354	0.669722	2.1649	1.20885	1.69267	0	1.1143	7	7	0	5	5738	#FFE4B3,black	#87CEEB,black		#87CEEB,black	#E0FFFF,black	#FF6347,black	PTGFRN	5738	chr1	117452545	117532980	6312	+	NM_020440	protein_coding	TSS33489	P33083	CD315|CD9P-1|EWI-F|FLJ11001|FPRP|KIAA1436|SMAP-6	prostaglandin F2 receptor inhibitor	PTGFRN
1269	CD101	1	1	1	1	1	1	0	0	0	0	0	0	0	0	9398							CD101	9398	chr1	117544372	117579173	4531	+	NM_001256111	protein_coding	TSS17486	P18404	IGSF2|V7	CD101 molecule	CD101
1270	LOC101929099	1	1	1	1	1	1	0	0	0	0	0	0	0	0	101929099							LOC101929099	101929099	chr1	117568104	117602112	1814	-	NR_110786	lncRNA	TSS25902	.	.	uncharacterized LOC101929099	LOC101929099
1271	TTF2	0.370577	0.654269	0.768546	1.76554	2.07392	1.17466	3.49888	2.06673	2.88684	3.11909	55	10	21	33	8458	#87CEEB,black	#B0E0E6,black	#E0FFFF,black	#FFA07A,black	#FF6347,black		TTF2	8458	chr1	117602949	117645491	4854	+	NM_003594	protein_coding	TSS29733	P21860	HuF2	transcription termination factor, RNA polymerase II	TTF2
1272	TRIM45	0.631112	0.254705	0.42267	0.403581	0.669722	1.65945	2.3567	1.69267	0.383601	1.1143	22	7	1	5	80263	#B0E0E6,black	#87CEEB,black	#87CEEB,black	#87CEEB,black	#E0FFFF,black	#FFA07A,black	TRIM45	80263	chr1	117653677	117664411	4261	-	NM_025188	protein_coding	TSS2342	P30899	FLJ13181|RNF99	tripartite motif containing 45	TRIM45
1273	VTCN1	1	1	1	1	1	1	0	0	0	0	0	0	0	0	79679							VTCN1	79679	chr1	117686209	117753582	2999	-	NM_001253850	protein_coding	TSS8606	P20596	B7-H4|B7H4|B7S1|B7X|B7h.5|FLJ22418|PRO1291|VCTN1	V-set domain containing T cell activation inhibitor 1	VTCN1
1274	LINC01525	1	1	1	1	1	1	0	0	0	0	0	0	0	0	104355292							LINC01525	104355292	chr1	117838088	117863958	565	+	NR_126408	lncRNA	TSS22774	.	.	long intergenic non-protein coding RNA 1525	LINC01525
1275	MAN1A2	1.12016	1.6773	0.966693	1.49738	0.862999	0.576338	7.72899	7.89269	8.47513	7.68012	1127	742	1165	876	10905		#FFA07A,black		#FFE4B3,black		#B0E0E6,black	MAN1A2	10905	chr1	117910085	118068320	5388	+	NM_006699	protein_coding	TSS15895	P13424	MAN1B	mannosidase alpha class 1A member 2	MAN1A2
1276	LOC100996263	1	1	1	1	1	1	0	0	0	0	0	0	0	0	100996263							LOC100996263	100996263	chr1	118139454	118148392	436	-	NR_121626	lncRNA	TSS31473	.	.	uncharacterized LOC100996263	LOC100996263
1277	FAM46C	0.516312	0.516312	0.516312	1	1	1	0.953685	0	0	0	5	0	0	0	54855	#B0E0E6,black	#B0E0E6,black	#B0E0E6,black				FAM46C	54855	chr1	118148604	118171011	5720	+	NM_017709	protein_coding	TSS18436	P17138	FLJ20202	family with sequence similarity 46 member C	FAM46C
1278	GDAP2	0.546563	0.788108	1.5848	1.44193	2.89958	2.0109	2.24709	1.37555	1.90356	2.9114	20	5	9	28	54834	#B0E0E6,black	#E0FFFF,black	#FFA07A,black	#FFE4B3,black	#FF6347,black	#FF6347,black	GDAP2	54834	chr1	118406107	118472302	10318	-	NM_017686	protein_coding	TSS28468	P32845	FLJ20142|dJ776P7.1	ganglioside induced differentiation associated protein 2	GDAP2
1279	WDR3	1.40443	0.602662	1.51273	0.429115	1.07712	2.51009	4.69595	5.18594	3.96537	5.29311	133	111	48	164	10885	#FFE4B3,black	#B0E0E6,black	#FFA07A,black	#87CEEB,black		#FF6347,black	WDR3	10885	chr1	118472372	118503049	3877	+	NM_006784	protein_coding	TSS11807	P31979	FLJ12796	WD repeat domain 3	WDR3
1280	SPAG17	2.59467	2.21838	2.39789	0.854973	0.924157	1.08092	0	1.37555	1.1495	1.26176	0	5	4	6	200162	#FF6347,black	#FF6347,black	#FF6347,black				SPAG17	200162	chr1	118496288	118727848	7125	-	NM_206996	protein_coding	TSS11309	P33689	DKFZp434B0610|FLJ34497|FLJ44343|FLJ44353|PF6|RP4-776P7.2	sperm associated antigen 17	SPAG17
1281	TBX15	0.640169	0.640169	0.640169	1	1	1	0.643475	0	0	0	3	0	0	0	6913	#B0E0E6,black	#B0E0E6,black	#B0E0E6,black				TBX15	6913	chr1	119425666	119532179	3495	-	NM_152380	protein_coding	TSS9236	P29140	TBX14	T-box 15	TBX15
1282	WARS2	0.906189	0.906595	1.51651	1.00045	1.67351	1.67276	3.08653	2.94441	2.94506	3.68729	40	21	22	51	10352			#FFA07A,black		#FFA07A,black	#FFA07A,black	WARS2	10352	chr1	119573839	119683295	2806	-	NM_015836	protein_coding	TSS2977	P10373	TrpRS	tryptophanyl tRNA synthetase 2, mitochondrial	WARS2
1283	WARS2-IT1	1	1	1	1	1	1	0	0	0	0	0	0	0	0	104472716							WARS2-IT1	104472716	chr1	119590028	119605910	562	+	NR_126447	lncRNA	TSS22797	.	.	WARS2 intronic transcript 1	WARS2-IT1
1284	LOC101929147	2.06788	1.84009	1.40797	0.889841	0.680877	0.765166	2.06528	3.11344	2.94506	2.5589	17	24	22	21	101929147	#FF6347,black	#FFA07A,black	#FFE4B3,black		#E0FFFF,black	#E0FFFF,black	LOC101929147	101929147	chr1	119683019	119818596	5024	+	NR_125974	lncRNA	TSS4313	.	.	uncharacterized LOC101929147	LOC101929147
1285	HAO2	1	1	1	1	1	1	0	0	0	0	0	0	0	0	51179							HAO2	51179	chr1	119911399	119936753	1701	+	NM_016527	protein_coding	TSS10213	P30570	GIG16|HAOX2	hydroxyacid oxidase 2	HAO2
1286	HAO2-IT1	1	1	1	1	1	1	0	0	0	0	0	0	0	0	100874270							HAO2-IT1	100874270	chr1	119911569	119912953	310	+	NR_046780	lncRNA	TSS7942	.	.	HAO2 intronic transcript 1	HAO2-IT1
1287	HSD3B2	1	1	1	1	1	1	0	0	0	0	0	0	0	0	3284							HSD3B2	3284	chr1	119957554	119965662	1870	+	NM_001166120	protein_coding	TSS20401	P18730	HSD3B|HSDB|SDR11E2	hydroxy-delta-5-steroid dehydrogenase, 3 beta- and steroid delta-isomerase 2	HSD3B2
1288	HSD3B1	1	1	1	1	1	1	0	0	0	0	0	0	0	0	3283							HSD3B1	3283	chr1	120049826	120057681	1680	+	NM_000862	protein_coding	TSS27759	P35093	3BETAHSD|HSD3B|HSDB3|HSDB3A|I|SDR11E1	hydroxy-delta-5-steroid dehydrogenase, 3 beta- and steroid delta-isomerase 1	HSD3B1
1289	HSD3BP4	1	1	1	1	1	1	0	0	0	0	0	0	0	0	128102							HSD3BP4	128102	chr1	120106503	120115199	8697	+	NR_033781	misc_RNA	TSS11823	.	.	hydroxy-delta-5-steroid dehydrogenase, 3 beta, pseudogene 4	HSD3BP4
1290	LINC00622	1	1	1	1	1	1	0	0	0	0	0	0	0	0	644242							LINC00622	644242	chr1	120140325	120141914	1590	-	NR_036540	lncRNA	TSS32591	.	.	long intergenic non-protein coding RNA 622	LINC00622
1291	ZNF697	0.567783	0.467365	0.393005	0.823141	0.692175	0.840895	4.30278	3.48619	3.2054	2.9554	100	32	27	29	90874	#B0E0E6,black	#87CEEB,black	#87CEEB,black		#E0FFFF,black		ZNF697	90874	chr1	120162000	120190390	5080	-	NM_001080470	protein_coding	TSS630	P29910	MGC45731	zinc finger protein 697	ZNF697
1292	PHGDH	0.900249	1.30395	0.654055	1.44844	0.726527	0.501594	5.78032	5.62872	6.16321	5.16781	288	152	232	150	26227		#FFE4B3,black	#B0E0E6,black	#FFE4B3,black	#E0FFFF,black	#B0E0E6,black	PHGDH	26227	chr1	120254419	120286849	2015	+	NM_006623	protein_coding	TSS8483	P20811	3-PGDH|3PGDH|MGC3017|PDG|PGAD|PGD|PGDH|SERA	phosphoglycerate dehydrogenase	PHGDH
1293	HMGCS2	1	1	1	1	1	1	0	0	0	0	0	0	0	0	3158							HMGCS2	3158	chr1	120290619	120311555	2466	-	NM_001166107	protein_coding	TSS5100	P16674	.	3-hydroxy-3-methylglutaryl-CoA synthase 2	HMGCS2
1294	REG4	1	1	1	1	1	1	0	0	0	0	0	0	0	0	83998							REG4	83998	chr1	120336641	120354203	2360	-	NM_032044	protein_coding	TSS19049	P23490	GISP|REG-IV|RELP	regenerating family member 4	REG4
1295	NBPF7	1	1	1.23298	1	1.23298	1.23298	0	0	0	0.30215	0	0	0	1	343505							NBPF7	343505	chr1	120377388	120387503	1611	-	NM_001047980	protein_coding	TSS16461	P14760	.	neuroblastoma breakpoint family member 7	NBPF7
1296	ADAM30	1	1	1	1	1	1	0	0	0	0	0	0	0	0	11085							ADAM30	11085	chr1	120436156	120439147	2992	-	NM_021794	protein_coding	TSS16329	P25435	svph4	ADAM metallopeptidase domain 30	ADAM30
1297	NOTCH2	0.490234	0.503367	1.05133	1.02679	2.14455	2.08859	5.9517	4.92324	4.96138	6.02392	325	92	99	275	4853	#87CEEB,black	#B0E0E6,black			#FF6347,black	#FF6347,black	NOTCH2	4853	chr1	120454176	120612317	11958	-	NM_024408	protein_coding	TSS32369	P28510	AGS2|hN2	notch 2	NOTCH2
1298	FAM72B	0.910696	1.74098	1.51898	1.9117	1.66793	0.872484	1.32129	1.18633	2.12119	1.92439	8	4	11	12	653820		#FFA07A,black	#FFA07A,black	#FFA07A,black	#FFA07A,black		FAM72B	653820	chr1	120839005	120855681	2374	+	NM_001100910	protein_coding	TSS13976	P1328	p17	family with sequence similarity 72 member B	FAM72B
1299	HIST2H2BA	1	1.60919	1	1.60919	1	0.621431	0	0	0.686333	0	0	0	2	0	337875		#FFA07A,black		#FFA07A,black		#B0E0E6,black	HIST2H2BA	337875	chr1	120906034	120914842	515	+	NR_027337	misc_RNA	TSS33227	.	.	histone cluster 2, H2ba (pseudogene)	HIST2H2BA
1300	FCGR1B	1	1	1.46596	1	1.46596	1.46596	0	0	0	0.551848	0	0	0	2	2210			#FFE4B3,black		#FFE4B3,black	#FFE4B3,black	FCGR1B	2210	chr1	120926128	120935944	3156	-	NM_001017986	protein_coding	TSS4459	P29323	CD64|IGFRB	Fc fragment of IgG receptor Ib	FCGR1B
1301	SRGAP2-AS1	0.727418	0.727418	0.727418	1	1	1	0.459143	0	0	0	2	0	0	0	100873165	#E0FFFF,black	#E0FFFF,black	#E0FFFF,black				SRGAP2-AS1	100873165	chr1	121102017	121139765	2504	-	NR_104189	lncRNA	TSS18685	.	.	SRGAP2 antisense RNA 1	SRGAP2-AS1
1302	SRGAP2B	0.772381	0.457278	0.628617	0.592036	0.813869	1.37469	2.06528	1.69267	0.936427	1.39554	17	7	3	7	647135	#E0FFFF,black	#87CEEB,black	#B0E0E6,black	#B0E0E6,black		#FFE4B3,black	SRGAP2B	647135	chr1	121107152	121128468	737	+	NM_001271870	protein_coding	TSS25235	P10079	.	SLIT-ROBO Rho GTPase activating protein 2B	SRGAP2B
1303	SRGAP2D	1.07623	0.837011	0.820984	0.777722	0.762829	0.980852	2.95327	3.05927	2.69659	2.6687	36	23	18	23	100996712				#E0FFFF,black	#E0FFFF,black		SRGAP2D	100996712	chr1	121107152	206578709	2588	+	NR_120535_1	misc_RNA	TSS25235	.	.	SLIT-ROBO Rho GTPase activating protein 2D (pseudogene)	SRGAP2D
1304	EMBP1	1	1	1	1	1	1	0	0	0	0	0	0	0	0	647121							EMBP1	647121	chr1	121260910	121313686	4231	+	NR_003955	misc_RNA	TSS7777	.	.	embigin pseudogene 1	EMBP1
1305	ANKRD20A12P	1	1	1	1	1	1	0	0	0	0	0	0	0	0	100874392							ANKRD20A12P	100874392	chr1	142697421	142713605	1744	-	NR_046228	misc_RNA	TSS1400	.	.	ankyrin repeat domain 20 family member A12, pseudogene	ANKRD20A12P
1306	LOC102723769	1	1	1	1	1	1	0	0	0	0	0	0	0	0	102723769							LOC102723769	102723769	chr1	143134603	143202239	1380	-	NR_110761	lncRNA	TSS29550	.	.	uncharacterized LOC102723769	LOC102723769
1307	RNU1-13P	1	1.30459	1	1.30459	1	0.766522	0	0	0.383601	0	0	0	1	0	26860		#FFE4B3,black		#FFE4B3,black		#E0FFFF,black	RNU1-13P	26860	chr1	143673129	147860803	324	-	NR_121646	pseudogene	TSS31067	.	RNU1P6|U1.1|U1P1	RNA, U1 small nuclear 13, pseudogene	RNU1-13P
1308	LOC100132057	0.470771	0.470771	0.470771	1	1	1	1.0869	0	0	0	6	0	0	0	100132057	#87CEEB,black	#87CEEB,black	#87CEEB,black				LOC100132057	100132057	chr1	143687127	147904682	2970	+	NR_111930_1	misc_RNA	TSS6195	.	.	phosphodiesterase 4D interacting protein pseudogene	LOC100132057
1309	LINC01138	2.05937	1.25341	0.493409	0.608641	0.239593	0.393652	1.32129	2.36349	1.64716	0.30215	8	13	7	1	388685	#FF6347,black	#FFE4B3,black	#87CEEB,black	#B0E0E6,black	#00BFFF,black	#87CEEB,black	LINC01138	388685	chr1	143717588	143744519	1456	-	NR_104014	lncRNA	TSS4871	.	.	long intergenic non-protein coding RNA 1138	LINC01138
1310	PPIAL4G	1.04851	1.03015	1.23676	0.982489	1.17953	1.20056	0.643475	0.71182	0.686333	0.950038	3	2	2	4	644591							PPIAL4G	644591	chr1	143767144	143767881	738	-	NM_001123068	protein_coding	TSS24639	P27587	BX284650.5|FLJ16804|MGC163248|MGC163250|PPIAL4A	peptidylprolyl isomerase A like 4G	PPIAL4G
1311	FAM72D	0.846538	0.959697	1.03736	1.13367	1.22541	1.08092	1.20885	0.968499	1.1495	1.26176	7	3	4	6	728833							FAM72D	728833	chr1	143896452	143913143	2190	-	NM_207418	protein_coding	TSS5151	P22827	.	family with sequence similarity 72 member D	FAM72D
1312	FAM72C	0.932039	1.0618	1.05729	1.13923	1.13439	0.995751	1.92996	1.82842	2.01648	2.01033	15	8	10	13	554282							FAM72C	554282	chr1	143896525	206155074	3658	-	NM_001287385_1	protein_coding	TSS13942	P22827	.	family with sequence similarity 72 member C	FAM72C
1313	NBPF20	0.601022	0.916576	1.09713	1.52503	1.82544	1.19699	4.48281	3.74829	4.35713	4.61654	114	39	64	101	100288142	#B0E0E6,black			#FFA07A,black	#FFA07A,black		NBPF20	100288142	chr1	144146811	146465259	15752	+	NM_001278267	protein_coding	TSS19771	P3774	.	neuroblastoma breakpoint family member 20	NBPF20
1314	LINC00623	1.28649	0.815651	0.492841	0.634013	0.38309	0.60423	3.63565	3.99909	3.34168	2.61485	61	47	30	22	728855	#FFE4B3,black		#87CEEB,black	#B0E0E6,black	#87CEEB,black	#B0E0E6,black	LINC00623	728855	chr1	144298164	149619134	6506	-	NR_024511	lncRNA	TSS14921	.	.	long intergenic non-protein coding RNA 623	LINC00623
1315	LINC00869	1.36486	0.907445	0.454865	0.664862	0.333268	0.501259	2.76728	3.21604	2.62716	1.63079	31	26	17	9	57234	#FFE4B3,black		#87CEEB,black	#B0E0E6,black	#87CEEB,black	#B0E0E6,black	LINC00869	57234	chr1	144300468	149651107	6185	-	NR_111953	lncRNA	TSS4002	.	.	long intergenic non-protein coding RNA 869	LINC00869
1316	PPIAL4A	1.11081	1.09873	1.62707	0.989127	1.46476	1.48086	0.247761	0.399373	0.383601	0.950038	1	1	1	4	653505			#FFA07A,black		#FFE4B3,black	#FFE4B3,black	PPIAL4A	653505	chr1	144363462	149553787	1570	-	NM_001143883_2	protein_coding	TSS9523	P31396	COAS2|MGC163248|MGC163250|PPIAL4|PPIAL4B|PPIAL4C|PPIAL4D|PPIAL4G	peptidylprolyl isomerase A like 4A	PPIAL4A
1317	PPIAL4C	0.844341	0.640169	0.789316	0.758188	0.934831	1.23298	0.643475	0.399373	0	0.30215	3	1	0	1	653598		#B0E0E6,black	#E0FFFF,black	#E0FFFF,black			PPIAL4C	653598	chr1	144363462	147955419	1570	-	NM_001135789	protein_coding	TSS9523	P31396	COAS-2|PPIAL4A|PPIAL4B	peptidylprolyl isomerase A like 4C	PPIAL4C
1318	PFN1P2	0.640169	0.640169	0.640169	1	1	1	0.643475	0	0	0	3	0	0	0	767846	#B0E0E6,black	#B0E0E6,black	#B0E0E6,black				PFN1P2	767846	chr1	144610815	144612719	1905	-	NR_003242	misc_RNA	TSS16444	.	.	profilin 1 pseudogene 2	PFN1P2
1319	NBPF9	0.546436	0.432394	1.10263	0.791299	2.01785	2.55005	4.31641	3.44453	3.10683	4.45735	101	31	25	90	400818	#B0E0E6,black	#87CEEB,black		#E0FFFF,black	#FF6347,black	#FF6347,black	NBPF9	400818	chr1	144614959	148346929	4739	+	NM_001037675	protein_coding	TSS17511	P15456	AE01|FLJ37711|FLJ60244|KIAA1245|NBPF10	neuroblastoma breakpoint family member 9	NBPF9
1320	NBPF8	0.458406	0.527453	1.00307	1.15062	2.18818	1.90173	4.12829	3.00298	3.2054	4.13271	88	22	27	71	728841	#87CEEB,black	#B0E0E6,black			#FF6347,black	#FFA07A,black	NBPF8	728841	chr1	144614959	148344742	4622	+	NM_001037501_1	protein_coding	TSS17511	P15456	MGC99641|NBPF11	neuroblastoma breakpoint family member 8	NBPF8
1321	LOC653513	0.461179	0.881636	0.391505	1.9117	0.848922	0.444066	2.30294	1.18633	2.12119	0.950038	21	4	11	4	653513	#87CEEB,black		#87CEEB,black	#FFA07A,black		#87CEEB,black	LOC653513	653513	chr1	144676437	144680025	870	-	NR_037182	lncRNA	TSS21893	.	.	Derived by automated computational analysis using gene prediction method: Gnomon.	LOC653513
1322	PDE4DIP	0.559935	0.546461	0.651429	0.975937	1.1634	1.19209	5.8047	4.96803	4.93289	5.18639	293	95	97	152	9659	#B0E0E6,black	#B0E0E6,black	#B0E0E6,black				PDE4DIP	9659	chr1	144851424	145076186	13449	-	NM_001198834	protein_coding	TSS23464	P35020	CMYA2|DKFZp781J054|MGC75440|MMGL	phosphodiesterase 4D interacting protein	PDE4DIP
1323	SEC22B	1.06326	0.708034	1.10814	0.665912	1.04222	1.5651	6.64281	6.7313	6.1447	6.79095	528	330	229	471	9554		#E0FFFF,black		#B0E0E6,black		#FFA07A,black	SEC22B	9554	chr1	145096407	145116997	1883	+	NM_004892	protein_coding	TSS10722	P33924	ERS-24|SEC22L1	SEC22 homolog B, vesicle trafficking protein (gene /pseudogene)	SEC22B
1324	NOTCH2NL	0.791947	1.97878	1.40913	2.49863	1.77932	0.712121	5.24452	4.908	6.22913	5.73933	197	91	243	225	388677	#E0FFFF,black	#FFA07A,black	#FFE4B3,black	#FF6347,black	#FFA07A,black	#E0FFFF,black	NOTCH2NL	388677	chr1	145209113	145286270	5318	+	NM_203458	protein_coding	TSS33257	P222	N2N	notch 2 N-terminal like	NOTCH2NL
1325	NBPF25P	0.864885	0.656985	1.63403	0.759621	1.8893	2.48717	5.08644	4.87702	4.48037	5.79487	176	89	70	234	101929780		#B0E0E6,black	#FFA07A,black	#E0FFFF,black	#FFA07A,black	#FF6347,black	NBPF25P	101929780	chr1	145289770	149109725	6061	+	NR_104217_1	misc_RNA	TSS11313	.	.	neuroblastoma breakpoint family member 25, pseudogene	NBPF25P
1326	NBPF10	0.476029	0.705006	0.885579	1.48102	1.86035	1.25613	4.3827	3.31182	3.87841	4.20739	106	28	45	75	100132406	#87CEEB,black	#E0FFFF,black		#FFE4B3,black	#FFA07A,black	#FFE4B3,black	NBPF10	100132406	chr1	145293371	146466121	4796	+	NM_001039703	protein_coding	TSS24011	P7442	AB6|AG1|DKFZp564A057|DKFZp586O031|DKFZp686C1532|FLJ20719|FLJ43804|MGC182975	neuroblastoma breakpoint family member 10	NBPF10
1327	LOC101928979	1	1	1	1	1	1	0	0	0	0	0	0	0	0	101928979							LOC101928979	101928979	chr1	145376206	145382404	1035	-	NR_125967	.	TSS32819	.	.	uncharacterized LOC101928979	LOC101928979
1328	HFE2	1	1	1	1	1	1	0	0	0	0	0	0	0	0	148738							HFE2	148738	chr1	145413191	145417545	1692	+	NM_145277	protein_coding	TSS23945	P22379	HFE2A|HJV|JH|MGC23953|RGMC	hemochromatosis type 2 (juvenile)	HFE2
1329	TXNIP	1.34599	0.417328	0.71793	0.310054	0.533386	1.7203	6.23617	6.66483	4.97542	5.75808	397	315	100	228	10628	#FFE4B3,black	#87CEEB,black	#E0FFFF,black	#87CEEB,black	#B0E0E6,black	#FFA07A,black	TXNIP	10628	chr1	145438438	145442628	2951	+	NM_006472	protein_coding	TSS17959	P19948	EST01027|HHCPA78|THIF|VDUP1	thioredoxin interacting protein	TXNIP
1330	POLR3GL	1.14269	0.872926	1.28338	0.763924	1.12313	1.47021	5.99896	6.19139	5.80289	6.35891	336	226	180	348	84265			#FFE4B3,black	#E0FFFF,black		#FFE4B3,black	POLR3GL	84265	chr1	145456236	145470387	1165	-	NM_032305	protein_coding	TSS22363	P32627	FLJ34890|MGC3200|RPC32HOM|flj32422	polymerase (RNA) III subunit G like	POLR3GL
1331	ANKRD34A	1.09734	0.439505	0.626213	0.400519	0.570664	1.42481	2.68561	2.81962	1.49956	2.01033	29	19	6	13	284615		#87CEEB,black	#B0E0E6,black	#87CEEB,black	#B0E0E6,black	#FFE4B3,black	ANKRD34A	284615	chr1	145470508	145475647	3612	+	NM_001039888	protein_coding	TSS18752	P9586	ANKRD34|DKFZp761F202	ankyrin repeat domain 34A	ANKRD34A
1332	LIX1L	0.854876	0.702187	0.913716	0.82139	1.06883	1.30124	5.30731	5.0811	4.79724	5.17713	206	103	88	151	128077		#E0FFFF,black				#FFE4B3,black	LIX1L	128077	chr1	145477067	145501669	3997	+	NM_153713	protein_coding	TSS23730	P5749	DKFZp762F237|MGC46719	limb and CNS expressed 1 like	LIX1L
1333	RBM8A	1.02382	0.591686	0.959031	0.577922	0.93672	1.62084	7.18816	7.22211	6.43106	7.1278	773	465	280	596	9939		#B0E0E6,black		#B0E0E6,black		#FFA07A,black	RBM8A	9939	chr1	145507557	145513535	4959	+	NM_005105	protein_coding	TSS23382	P28802	BOV-1A|BOV-1B|BOV-1C|MDS014|RBM8|RBM8B|Y14|ZNRP|ZRNP1	RNA binding motif protein 8A	RBM8A
1334	GNRHR2	0.571608	0.571608	2.16969	1	3.79577	3.79577	0.806902	0	0	1.92439	4	0	0	12	114814	#B0E0E6,black	#B0E0E6,black	#FF6347,black		#FF6347,black	#FF6347,black	GNRHR2	114814	chr1	145509752	145515745	1370	-	NR_002328	misc_RNA	TSS11430	.	GnRH-II-R	gonadotropin releasing hormone receptor 2 (pseudogene)	GNRHR2
1335	PEX11B	0.941198	1.07279	0.926264	1.13981	0.984133	0.863417	5.14108	5.05365	5.24245	5.03057	183	101	121	136	8799							PEX11B	8799	chr1	145516165	145523732	2533	+	NM_003846	protein_coding	TSS6623	.	PEX11-BETA	peroxisomal biogenesis factor 11 beta	PEX11B
1336	ITGA10	1.46711	0.870163	0.468637	0.593115	0.319429	0.538562	4.04885	4.60183	3.84821	2.9554	83	73	44	29	8515	#FFE4B3,black		#87CEEB,black	#B0E0E6,black	#87CEEB,black	#B0E0E6,black	ITGA10	8515	chr1	145524891	145543868	5269	+	NM_003637	protein_coding	TSS1187	P23380	PRO827	integrin subunit alpha 10	ITGA10
1337	ANKRD35	1.2198	1.70758	1.00466	1.39989	0.823629	0.588354	3.87553	4.16217	4.64748	3.88224	73	53	79	59	148741		#FFA07A,black		#FFE4B3,black		#B0E0E6,black	ANKRD35	148741	chr1	145549209	145568526	3378	+	NM_001280799	protein_coding	TSS26847	P24471	FLJ25124|MGC126667|MGC126669	ankyrin repeat domain 35	ANKRD35
1338	PIAS3	0.732369	0.454603	0.619876	0.62073	0.846398	1.36355	5.55739	5.10803	4.42007	4.86744	246	105	67	121	10401	#E0FFFF,black	#87CEEB,black	#B0E0E6,black	#B0E0E6,black		#FFE4B3,black	PIAS3	10401	chr1	145575988	145586546	2902	+	NM_006099	protein_coding	TSS9005	P19518	FLJ14651|ZMIZ5	protein inhibitor of activated STAT 3	PIAS3
1339	NUDT17	0.27475	0.230045	0.436294	0.837289	1.58797	1.89656	4.74717	2.88337	2.62716	3.55055	138	20	17	46	200035	#87CEEB,black	#00BFFF,black	#87CEEB,black		#FFA07A,black	#FFA07A,black	NUDT17	200035	chr1	145586493	145589435	1091	-	NM_001012758	protein_coding	TSS11780	P10575	FLJ34433	nudix hydrolase 17	NUDT17
1340	POLR3C	0.746869	0.645006	0.689773	0.863612	0.923552	1.06941	4.70634	4.28527	4.07373	4.17053	134	58	52	73	10623	#E0FFFF,black	#B0E0E6,black	#E0FFFF,black				POLR3C	10623	chr1	145590667	145611044	4013	-	NM_001303456	protein_coding	TSS31261	P31997	RPC3|RPC62	polymerase (RNA) III subunit C	POLR3C
1341	RNF115	1.06344	0.675331	0.682513	0.635044	0.641797	1.01063	7.13338	7.22211	6.56704	6.5823	744	465	308	407	27246		#E0FFFF,black	#E0FFFF,black	#B0E0E6,black	#B0E0E6,black		RNF115	27246	chr1	145610990	145689005	1950	+	NM_014455	protein_coding	TSS23543	P15310	BCA2|ZNF364	ring finger protein 115	RNF115
1342	CD160	1.11081	1.61179	2.01951	1.45101	1.81805	1.25296	0.247761	0.399373	0.936427	1.26176	1	1	3	6	11126		#FFA07A,black	#FF6347,black	#FFE4B3,black	#FFA07A,black	#FFE4B3,black	CD160	11126	chr1	145695798	145715639	1633	-	NM_007053	protein_coding	TSS12562	P8276	BY55|FLJ46513|NK1|NK28	CD160 molecule	CD160
1343	PDZK1	2.91361	1	1.23298	0.343217	0.42318	1.23298	0	1.54281	0	0.30215	0	6	0	1	5174	#FF6347,black			#87CEEB,black	#87CEEB,black		PDZK1	5174	chr1	145727666	145764206	2300	+	NM_001201326	protein_coding	TSS25749	P22820	CAP70|CLAMP|NHERF3|PDZD1	PDZ domain containing 1	PDZK1
1344	GPR89A	1.16592	0.683195	1.21402	0.585971	1.04126	1.77698	4.01582	4.23728	3.46618	4.29561	81	56	33	80	653519		#E0FFFF,black		#B0E0E6,black		#FFA07A,black	GPR89A	653519	chr1	145764595	145827103	2012	-	NM_001097612	protein_coding	TSS31376	.	FLJ10492|FLJ11696|FLJ36909|FLJ79270|GPR89B|MGC688|MGC87324|UNQ192	G protein-coupled receptor 89A	GPR89A
1345	PDZK1P1	1.63787	1	1.69894	0.610549	1.03729	1.69894	0	0.71182	0	0.764637	0	2	0	3	100034743	#FFA07A,black		#FFA07A,black	#B0E0E6,black		#FFA07A,black	PDZK1P1	100034743	chr1	145924388	147487188	4258	-	NR_111936_1	misc_RNA	TSS16857	.	.	PDZ domain containing 1 pseudogene 1	PDZK1P1
1346	NBPF11	0.582209	0.456601	0.929304	0.784256	1.59617	2.03527	3.89383	3.11344	2.76284	3.78805	74	24	19	55	200030	#B0E0E6,black	#87CEEB,black		#E0FFFF,black	#FFA07A,black	#FF6347,black	NBPF11	200030	chr1	146032542	147624469	10304	-	NM_183372_1	protein_coding	TSS26583	P23459	.	neuroblastoma breakpoint family member 11	NBPF11
1347	NBPF12	0.845652	1.61717	0.877185	1.91234	1.03729	0.542419	0.953685	0.71182	1.64716	0.764637	5	2	7	3	149013		#FFA07A,black		#FFA07A,black		#B0E0E6,black	NBPF12	149013	chr1	146373857	146411098	3233	+	NM_001278141	protein_coding	TSS28775	P4754	.	neuroblastoma breakpoint family member 12	NBPF12
1348	LOC728989	1	1	1	1	1	1	0	0	0	0	0	0	0	0	728989							LOC728989	728989	chr1	146490895	146514599	1076	-	NR_024442	misc_RNA	TSS32299	.	.	phosphodiesterase 4D interacting protein pseudogene	LOC728989
1349	RNVU1-8	1	1	1	1	1	1	0	0	0	0	0	0	0	0	101447996							RNVU1-8	101447996	chr1	146556163	146556303	141	-	NR_121645	snRNA	TSS14282	.	.	RNA, variant U1 small nuclear 8	RNVU1-8
1350	NBPF13P	1	1	1	1	1	1	0	0	0	0	0	0	0	0	644861							NBPF13P	644861	chr1	146571066	146585928	1149	-	NR_103466	misc_RNA	TSS18169	.	.	neuroblastoma breakpoint family member 13, pseudogene	NBPF13P
1351	PRKAB2	0.700881	0.872372	0.756546	1.24468	1.07942	0.867229	4.84447	4.33171	4.64748	4.44197	148	60	79	89	5565	#E0FFFF,black		#E0FFFF,black				PRKAB2	5565	chr1	146626685	146644168	5462	-	NM_005399	protein_coding	TSS4718	.	MGC61468	protein kinase AMP-activated non-catalytic subunit beta 2	PRKAB2
1352	PDIA3P1	1.00332	0.725496	1.11921	0.723092	1.11551	1.54269	7.91855	7.92334	7.45559	8.08104	1286	758	573	1158	171423		#E0FFFF,black		#E0FFFF,black		#FFA07A,black	PDIA3P1	171423	chr1	146649430	146651528	2099	+	NR_002305	misc_RNA	TSS4251	.	.	protein disulfide isomerase family A member 3 pseudogene 1	PDIA3P1
1353	FMO5	1	1	1	1	1	1	0	0	0	0	0	0	0	0	2330							FMO5	2330	chr1	146655884	146697230	3318	-	NM_001144829	protein_coding	TSS21354	P24147	.	flavin containing monooxygenase 5	FMO5
1354	CHD1L	0.730246	0.687922	0.831861	0.942041	1.13915	1.20924	5.89378	5.44023	5.35409	5.62819	312	133	131	208	9557	#E0FFFF,black	#E0FFFF,black					CHD1L	9557	chr1	146714291	146767447	3093	+	NM_004284	protein_coding	TSS31190	P18844	ALC1|CHDL|FLJ22530	chromodomain helicase DNA binding protein 1-like	CHD1L
1355	LINC00624	1	1	1	1	1	1	0	0	0	0	0	0	0	0	100289211							LINC00624	100289211	chr1	146853914	146989699	3373	-	NR_038423	lncRNA	TSS31589	.	.	long intergenic non-protein coding RNA 624	LINC00624
1356	BCL9	0.450917	0.489232	0.559428	1.08497	1.24064	1.14348	4.03243	2.88337	3.00102	3.19445	82	20	23	35	607	#87CEEB,black	#87CEEB,black	#B0E0E6,black				BCL9	607	chr1	147013271	147098020	6192	+	NM_004326	protein_coding	TSS2923	P22062	LGS|MGC131591	B-cell CLL /lymphoma 9	BCL9
1357	ACP6	0.305453	0.548017	0.858259	1.79411	2.80979	1.56612	3.08653	1.37555	2.21882	2.86601	40	5	12	27	51205	#87CEEB,black	#B0E0E6,black		#FFA07A,black	#FF6347,black	#FFA07A,black	ACP6	51205	chr1	147119168	147142634	1808	-	NM_016361	protein_coding	TSS14827	P2187	ACPL1|LPAP|PACPL1	acid phosphatase 6, lysophosphatidic	ACP6
1358	GJA5	1	1	1	1	1	1	0	0	0	0	0	0	0	0	2702							GJA5	2702	chr1	147228332	147245466	3267	-	NM_005266	protein_coding	TSS21744	P22224	CX40|MGC11185	gap junction protein alpha 5	GJA5
1359	GJA8	1	1	1	1	1	1	0	0	0	0	0	0	0	0	2703							GJA8	2703	chr1	147374946	147381395	1366	+	NM_005267	protein_coding	TSS24005	P3879	CAE|CAE1|CX50|CZP1|MP70	gap junction protein alpha 8	GJA8
1360	GPR89B	0.813476	0.47556	0.830192	0.584602	1.02055	1.74571	3.69946	3.40164	2.62716	3.43098	64	30	17	42	51463		#87CEEB,black		#B0E0E6,black		#FFA07A,black	GPR89B	51463	chr1	147400506	147465753	2116	+	NM_016334	protein_coding	TSS25334	P13518	FLJ55546|GPHR|GPR89|SH120	G protein-coupled receptor 89B	GPR89B
1361	LOC101927468	1	1	1	1	1	1	0	0	0	0	0	0	0	0	101927468							LOC101927468	101927468	chr1	147680370	147719342	1409	-	NR_120331	lncRNA	TSS8934	.	.	uncharacterized LOC101927468	LOC101927468
1362	RNVU1-19	1	1	1	1	1	1	0	0	0	0	0	0	0	0	101954277							RNVU1-19	101954277	chr1	147994146	149514256	335	+	NR_104086	snRNA	TSS16401	.	.	RNA, variant U1 small nuclear 19	RNVU1-19
1363	PPIAL4F	1.11081	1.09873	1.23464	0.989127	1.11147	1.12369	0.247761	0.399373	0.383601	0.551848	1	1	1	2	728945							PPIAL4F	728945	chr1	148201752	148806799	1570	-	NM_001164262	protein_coding	TSS5890	P26021	.	peptidylprolyl isomerase A like 4F	PPIAL4F
1364	PPIAL4D	1.31893	1	1.23298	0.758188	0.934831	1.23298	0	0.399373	0	0.30215	0	1	0	1	645142	#FFE4B3,black			#E0FFFF,black			PPIAL4D	645142	chr1	148201752	148202536	785	-	NM_001164261	protein_coding	TSS5890	P26021	.	peptidylprolyl isomerase A like 4D	PPIAL4D
1365	PPIAL4E	1.31893	1	1.23298	0.758188	0.934831	1.23298	0	0.399373	0	0.30215	0	1	0	1	730262	#FFE4B3,black			#E0FFFF,black			PPIAL4E	730262	chr1	148201752	148202536	785	-	NM_001144032	protein_coding	TSS5890	P26021	.	peptidylprolyl isomerase A like 4E	PPIAL4E
1366	NBPF14	0.662037	0.608433	1.29225	0.919032	1.95192	2.12389	4.56504	3.97002	3.84821	4.93492	121	46	44	127	25832	#B0E0E6,black	#B0E0E6,black	#FFE4B3,black		#FFA07A,black	#FF6347,black	NBPF14	25832	chr1	148250249	148346756	9273	-	NM_015383	protein_coding	TSS27217	P4877	DJ328E19.C1.1|FLJ35032|FLJ60520|NBPF	neuroblastoma breakpoint family member 14	NBPF14
1367	NBPF15	0.722522	0.539411	1.24295	0.746566	1.72029	2.30427	4.31641	3.84752	3.42586	4.63018	101	42	32	102	284565	#E0FFFF,black	#B0E0E6,black		#E0FFFF,black	#FFA07A,black	#FF6347,black	NBPF15	284565	chr1	148558188	148596267	4802	+	NM_001170755	protein_coding	TSS1795	P15177	AB14|FLJ59046|FLJ78393|MGC8902	neuroblastoma breakpoint family member 15	NBPF15
1368	LOC101060524	1	1	1	1	1	1	0	0	0	0	0	0	0	0	101060524							LOC101060524	101060524	chr1	148901845	148904054	2210	+	NR_111000	misc_RNA	TSS16997	.	.	D(1B) dopamine receptor-like	LOC101060524
1369	DRD5P2	1	1	1	1	1	1	0	0	0	0	0	0	0	0	1818							DRD5P2	1818	chr1	148901845	148904054	2210	+	NR_111001	misc_RNA	TSS16997	.	.	dopamine receptor D5 pseudogene 2	DRD5P2
1370	LOC645166	1.06699	2.09822	1.15045	1.96649	1.07823	0.548301	2.3567	2.45024	3.42586	2.5589	22	14	32	21	645166		#FF6347,black		#FFA07A,black		#B0E0E6,black	LOC645166	645166	chr1	148928313	148953054	1528	+	NR_027356	misc_RNA	TSS16881	.	.	lymphocyte-specific protein 1 pseudogene	LOC645166
1371	LOC388692	1	1	1	1	1	1	0	0	0	0	0	0	0	0	388692							LOC388692	388692	chr1	149287130	149288896	1767	+	NR_111933	lncRNA	TSS31070	.	FLJ13580|FLJ42559	uncharacterized LOC388692	LOC388692
1372	FAM231D	0.535079	0.525709	0.631144	0.982489	1.17953	1.20056	1.614	0.71182	0.686333	0.950038	11	2	2	4	644634	#B0E0E6,black	#B0E0E6,black	#B0E0E6,black				FAM231D	644634	chr1	149287451	149291743	1986	+	NR_111934	lncRNA	TSS7083	.	.	family with sequence similarity 231 member D	FAM231D
1373	FCGR1C	1	1	1	1	1	1	0	0	0	0	0	0	0	0	.							FCGR1C	.	chr1	149369294	149378303	1335	+	NR_027484	.	TSS5337	.	CD64|FCRIC|IGFR1|IGFRC	.	.
1374	LOC103091866	1.50433	1.14537	0.756894	0.761385	0.503143	0.660826	0.953685	1.54281	1.1495	0.551848	5	6	4	2	103091866	#FFA07A,black		#E0FFFF,black	#E0FFFF,black	#B0E0E6,black	#B0E0E6,black	LOC103091866	103091866	chr1	149576262	149672983	1510	+	NR_111955	lncRNA	TSS32063	.	.	uncharacterized LOC103091866	LOC103091866
1375	RNVU1-20	2.27574	1.60919	1	0.707106	0.439418	0.621431	0	1.18633	0.686333	0	0	4	2	0	.	#FF6347,black	#FFA07A,black		#E0FFFF,black	#87CEEB,black	#B0E0E6,black	RNVU1-20	.	chr1	149605917	149606079	163	+	NR_125392	.	TSS17437	.	.	.	.
1376	HIST2H2BF	1	1	2.63087	1	2.63087	2.63087	0	0	0	1.39554	0	0	0	7	440689			#FF6347,black		#FF6347,black	#FF6347,black	HIST2H2BF	440689	chr1	149754245	149783928	1494	-	NM_001161334	protein_coding	TSS2852	P8001	FLJ35099|FLJ56780|FLJ56787|MGC131639	histone cluster 2, H2bf	HIST2H2BF
1377	FCGR1A	1	1	1.23298	1	1.23298	1.23298	0	0	0	0.30215	0	0	0	1	2209							FCGR1A	2209	chr1	149754250	149764074	2176	+	NM_000566	protein_coding	TSS31728	P18100	CD64|CD64A|FCRI|FLJ18345|IGFR1	Fc fragment of IgG receptor Ia	FCGR1A
1378	HIST2H3D	1	1	1	1	1	1	0	0	0	0	0	0	0	0	653604							HIST2H3D	653604	chr1	149784780	149785236	457	-	NM_001123375	protein_coding	TSS22695	P20676	HIST2H3A|HIST2H3C	histone cluster 2, H3d	HIST2H3D
1379	HIST2H4B	1	1	1	1	1	1	0	0	0	0	0	0	0	0	554313							HIST2H4B	554313	chr1	149804221	149804616	396	+	NM_001034077	protein_coding	TSS30583	P35187	H4 /o|HIST1H4A|HIST1H4B|HIST1H4C|HIST1H4D|HIST1H4E|HIST1H4F|HIST1H4H|HIST1H4I|HIST1H4J|HIST1H4K|HIST1H4L|HIST2H4A|HIST4H4	histone cluster 2, H4b	HIST2H4B
1380	HIST2H4A	1	1	1	1	1	1	0	0	0	0	0	0	0	0	8370							HIST2H4A	8370	chr1	149804221	149832725	792	+	NM_003548	protein_coding	TSS30583	P35187	FO108|H4|H4 /n|H4F2|H4FN|HIST1H4A|HIST1H4B|HIST1H4C|HIST1H4D|HIST1H4E|HIST1H4F|HIST1H4H|HIST1H4I|HIST1H4J|HIST1H4K|HIST1H4L|HIST2H4|HIST2H4B|HIST4H4	histone cluster 2, H4a	HIST2H4A
1381	HIST2H3C	1	1.60919	1	1.60919	1	0.621431	0	0	0.686333	0	0	0	2	0	126961		#FFA07A,black		#FFA07A,black		#B0E0E6,black	HIST2H3C	126961	chr1	149812259	149824687	1014	-	NM_021059	protein_coding	TSS29892	P10393	H3|H3.2|H3 /M|H3F2|H3FM|H3FN|HIST2H3A|HIST2H3D|MGC9629	histone cluster 2, H3c	HIST2H3C
1382	HIST2H3A	1	1.60919	1	1.60919	1	0.621431	0	0	0.686333	0	0	0	2	0	333932		#FFA07A,black		#FFA07A,black		#B0E0E6,black	HIST2H3A	333932	chr1	149812259	149812765	507	-	NM_001005464	protein_coding	TSS29892	P10393	H3 /n|H3 /o|HIST2H3C|HIST2H3D	histone cluster 2, H3a	HIST2H3A
1383	HIST2H2AA3	1.56368	1.16886	0.515007	0.747503	0.329356	0.440608	2.88173	3.52668	3.10683	1.92439	34	33	25	12	8337	#FFA07A,black		#B0E0E6,black	#E0FFFF,black	#87CEEB,black	#87CEEB,black	HIST2H2AA3	8337	chr1	149813785	149814318	534	-	NM_003516	protein_coding	TSS28927	P7249	H2A|H2A.2|H2A /O|H2A /q|H2AFO|H2a-615|HIST2H2AA	histone cluster 2, H2aa3	HIST2H2AA3
1384	HIST2H2AA4	1.48607	1.13894	0.54626	0.766408	0.367587	0.479623	3.9119	4.4834	4.09959	3.03956	75	67	53	31	723790	#FFE4B3,black		#B0E0E6,black	#E0FFFF,black	#87CEEB,black	#87CEEB,black	HIST2H2AA4	723790	chr1	149813785	149823161	1068	-	NM_001040874	protein_coding	TSS28927	P7249	H2A /R|HIST2H2AA3	histone cluster 2, H2aa4	HIST2H2AA4
1385	HIST2H2BC	0.842203	0.842203	0.842203	1	1	1	0.247761	0	0	0	1	0	0	0	337873							HIST2H2BC	337873	chr1	149821759	149822340	582	-	NR_036461	misc_RNA	TSS29498	.	H2B /t|HIST2H2BD	histone cluster 2, H2bc (pseudogene)	HIST2H2BC
1386	HIST2H2BE	0.80858	0.478709	0.891187	0.592036	1.10216	1.86165	1.99921	1.69267	0.936427	1.83301	16	7	3	11	8349		#87CEEB,black		#B0E0E6,black		#FFA07A,black	HIST2H2BE	8349	chr1	149856010	149858232	2223	-	NM_003528	protein_coding	TSS8291	P14368	GL105|H2B|H2B.1|H2BFQ|H2BGL105|H2BQ|MGC119802|MGC119804|MGC129733|MGC129734	histone cluster 2, H2be	HIST2H2BE
1387	HIST2H2AC	1.32097	2.29869	0.641052	1.74015	0.485288	0.278877	3.76057	4.16217	4.96138	3.11909	67	53	99	33	8338	#FFE4B3,black	#FF6347,black	#B0E0E6,black	#FFA07A,black	#87CEEB,black	#87CEEB,black	HIST2H2AC	8338	chr1	149858525	149858961	437	+	NM_003517	protein_coding	TSS3399	P28392	H2A|H2A-GL101|H2A /q|H2AFQ|MGC74460	histone cluster 2, H2ac	HIST2H2AC
1388	HIST2H2AB	1.9568	9.22404	1	4.71383	0.511037	0.108412	0	0.968499	3.2054	0	0	3	27	0	317772	#FFA07A,black	#FF0000,black		#FF4500,black	#B0E0E6,black	#1E90FF,black	HIST2H2AB	317772	chr1	149859019	149859466	448	-	NM_175065	protein_coding	TSS21762	P14772	.	histone cluster 2, H2ab	HIST2H2AB
1389	BOLA1	0.789052	1.9668	1.41702	2.49261	1.79586	0.720472	2.40853	2.06673	3.38438	2.9114	23	10	31	28	51027	#E0FFFF,black	#FFA07A,black	#FFE4B3,black	#FF6347,black	#FFA07A,black	#E0FFFF,black	BOLA1	51027	chr1	149871155	149872348	857	+	NM_016074	protein_coding	TSS21645	P13304	MGC75015|RP11-196G18.18|hBolA	bolA family member 1	BOLA1
1390	SV2A	0.914625	1.18565	1.22255	1.29633	1.33667	1.03112	5.49282	5.36407	5.7385	5.78271	235	126	172	232	9900				#FFE4B3,black	#FFE4B3,black		SV2A	9900	chr1	149874872	149889434	4414	-	NM_001278719	protein_coding	TSS22325	P19858	KIAA0736|SV2	synaptic vesicle glycoprotein 2A	SV2A
1391	SF3B4	1.03918	0.919459	0.905405	0.884796	0.871272	0.984715	6.13595	6.19139	6.01481	5.99258	370	226	209	269	10262							SF3B4	10262	chr1	149895209	149900144	1993	-	NM_005850	protein_coding	TSS21335	P9430	Hsh49|MGC10828|SAP49|SF3b49	splicing factor 3b subunit 4	SF3B4
1392	MTMR11	4.03541	3.18324	2.30287	0.788825	0.570664	0.723436	0.806902	2.81962	2.4774	2.01033	4	19	15	13	10903	#FF4500,black	#FF6347,black	#FF6347,black	#E0FFFF,black	#B0E0E6,black	#E0FFFF,black	MTMR11	10903	chr1	149900543	149908791	2521	-	NM_181873	protein_coding	TSS2517	P24469	CRA|RP11-212K13.1	myotubularin related protein 11	MTMR11
1393	OTUD7B	1.95287	1.09248	0.988379	0.559421	0.506116	0.904715	3.78038	4.74597	3.90798	3.76351	68	81	46	54	56957	#FFA07A,black			#B0E0E6,black	#B0E0E6,black		OTUD7B	56957	chr1	149912229	149982686	6415	-	NM_020205	protein_coding	TSS4268	P26593	CEZANNE|ZA20D1	OTU deubiquitinase 7B	OTUD7B
1394	VPS45	0.370577	0.304005	1.28377	0.820356	3.46424	4.22285	3.49888	2.06673	1.78105	3.85926	55	10	8	58	11311	#87CEEB,black	#87CEEB,black	#FFE4B3,black		#FF6347,black	#FF4500,black	VPS45	11311	chr1	150039350	150117505	3204	+	NM_001279353	protein_coding	TSS22176	P15325	H1|H1VPS45|VPS45A|VPS45B|VPS54A|VSP45|VSP45A	vacuolar protein sorting 45 homolog	VPS45
1395	PLEKHO1	1.14189	1.78949	0.887134	1.56714	0.776903	0.495746	7.464	7.65542	8.30355	7.29123	937	629	1034	668	51177		#FFA07A,black		#FFA07A,black	#E0FFFF,black	#87CEEB,black	PLEKHO1	51177	chr1	150121624	150132260	2954	+	NM_001304724	protein_coding	TSS33478	P17151	CKIP-1|OC120	pleckstrin homology domain containing O1	PLEKHO1
1396	ANP32E	1.56277	0.640413	1.67358	0.409794	1.07091	2.61328	5.02134	5.66544	4.37842	5.76428	168	156	65	229	81611	#FFA07A,black	#B0E0E6,black	#FFA07A,black	#87CEEB,black		#FF6347,black	ANP32E	81611	chr1	150190717	150208504	3550	-	NM_001280559	protein_coding	TSS32290	P4777	LANP-L|LANPL|MGC5350	acidic nuclear phosphoprotein 32 family member E	ANP32E
1397	CA14	1.91663	0.842203	1.03842	0.439418	0.541794	1.23298	0.247761	1.18633	0	0.30215	1	4	0	1	23632	#FFA07A,black			#87CEEB,black	#B0E0E6,black		CA14	23632	chr1	150230138	150237480	1821	+	NM_012113	protein_coding	TSS25848	P21413	CAXiV	carbonic anhydrase 14	CA14
1398	APH1A	1.18576	1.36105	0.838023	1.14783	0.706741	0.615719	8.50227	8.74808	8.94699	8.24734	1930	1345	1617	1300	51107		#FFE4B3,black			#E0FFFF,black	#B0E0E6,black	APH1A	51107	chr1	150237799	150241609	1792	-	NM_001077628	protein_coding	TSS12864	P2970	6530402N02Rik|APH-1|APH-1A|CGI-78	aph-1 homolog A, gamma secretase subunit	APH1A
1399	C1orf54	1.12154	2.4633	1.22271	2.19636	1.09021	0.49637	5.09437	5.25985	6.39496	5.38445	177	117	273	175	79630		#FF6347,black		#FF6347,black		#87CEEB,black	C1orf54	79630	chr1	150244687	150253335	824	+	NM_001301040	protein_coding	TSS4580	P6491	FLJ23221	chromosome 1 open reading frame 54	C1orf54
1400	CIART	1	1.91378	1	1.91378	1	0.522525	0	0	0.936427	0	0	0	3	0	148523		#FFA07A,black		#FFA07A,black		#B0E0E6,black	CIART	148523	chr1	150254943	150259504	1836	+	NM_001300839	protein_coding	TSS2996	P13211	.	circadian associated repressor of transcription	CIART
1401	MRPS21	1.18212	0.695951	0.971753	0.58873	0.82204	1.39629	7.82271	8.06409	7.29977	7.78137	1203	836	514	940	54460		#E0FFFF,black		#B0E0E6,black		#FFE4B3,black	MRPS21	54460	chr1	150266262	150281414	1105	+	NM_031901	protein_coding	TSS30784	P8866	MRP-S21|RPMS21	mitochondrial ribosomal protein S21	MRPS21
1402	PRPF3	1.33654	0.745418	1.31628	0.557721	0.984842	1.76583	5.48077	5.89927	5.05689	5.87724	233	184	106	248	9129	#FFE4B3,black	#E0FFFF,black	#FFE4B3,black	#B0E0E6,black		#FFA07A,black	PRPF3	9129	chr1	150293928	150325704	2463	+	NM_004698	protein_coding	TSS18426	P28678	HPRP3|HPRP3P|PRP3|Prp3p|RP18	pre-mRNA processing factor 3	PRPF3
1403	RPRD2	0.62379	0.309347	0.752097	0.495915	1.20569	2.43124	4.24693	3.56606	2.55422	3.83592	96	34	16	57	23248	#B0E0E6,black	#87CEEB,black	#E0FFFF,black	#87CEEB,black		#FF6347,black	RPRD2	23248	chr1	150336587	150449041	8081	+	NM_001297673	protein_coding	TSS7297	P22709	FLJ32145|KIAA0460	regulation of nuclear pre-mRNA domain containing 2	RPRD2
1404	TARS2	1.01542	1.85497	1.0857	1.82679	1.06921	0.585294	4.65362	4.6757	5.54501	4.77225	129	77	150	113	80222		#FFA07A,black		#FFA07A,black		#B0E0E6,black	TARS2	80222	chr1	150459840	150480085	2742	+	NM_001271896	protein_coding	TSS15979	P33196	FLJ12528|TARSL1	threonyl-tRNA synthetase 2, mitochondrial (putative)	TARS2
1405	ECM1	0.932579	1.78151	1.34946	1.9103	1.44701	0.75748	4.12829	4.02758	4.96138	4.56066	88	48	99	97	1893		#FFA07A,black	#FFE4B3,black	#FFA07A,black	#FFE4B3,black	#E0FFFF,black	ECM1	1893	chr1	150480487	150486265	2306	+	NM_022664	protein_coding	TSS12702	P35408	.	extracellular matrix protein 1	ECM1
1406	FALEC	1	1	1.23298	1	1.23298	1.23298	0	0	0	0.30215	0	0	0	1	100874054							FALEC	100874054	chr1	150488233	150490508	566	+	NR_051960	lncRNA	TSS32712	.	.	focally amplified long non-coding RNA in epithelial cancer	FALEC
1407	ADAMTSL4	1.16596	2.22855	0.866343	1.91135	0.743032	0.388748	1.32129	1.54281	2.4774	1.1143	8	6	15	5	54507		#FF6347,black		#FFA07A,black	#E0FFFF,black	#87CEEB,black	ADAMTSL4	54507	chr1	150521845	150533412	4323	+	NM_019032	protein_coding	TSS31777	P10116	TSRC1	ADAMTS like 4	ADAMTSL4
1408	ADAMTSL4-AS1	1.50433	2.8753	0.877185	1.91135	0.583106	0.305076	0.953685	1.54281	2.4774	0.764637	5	6	15	3	574406	#FFA07A,black	#FF6347,black		#FFA07A,black	#B0E0E6,black	#87CEEB,black	ADAMTSL4-AS1	574406	chr1	150533371	150547028	1036	-	NR_104133	lncRNA	TSS10787	.	.	ADAMTSL4 antisense RNA 1	ADAMTSL4-AS1
1409	MCL1	1.09689	0.713261	0.915944	0.650255	0.835034	1.28416	8.3729	8.50632	7.8854	8.24623	1764	1137	773	1299	4170		#E0FFFF,black		#B0E0E6,black		#FFE4B3,black	MCL1	4170	chr1	150547027	150552214	3626	-	NM_182763	protein_coding	TSS27021	P1496	BCL2L3|EAT|MCL1L|MCL1S|MGC104264|MGC1839|Mcl-1|TM	myeloid cell leukemia 1	MCL1
1410	ENSA	0.953741	1.21306	0.781658	1.27189	0.81957	0.64437	6.92005	6.85172	7.1987	6.56466	641	359	479	402	2029			#E0FFFF,black	#FFE4B3,black		#B0E0E6,black	ENSA	2029	chr1	150594599	150602098	4438	-	NM_004436	protein_coding	TSS18813	P4205	ARPP-19e|MGC4319|MGC78563|MGC8394	endosulfine alpha	ENSA
1411	GOLPH3L	1.30152	1.77371	1.24218	1.3628	0.954411	0.70033	3.02144	3.40164	3.84821	3.33432	38	30	44	39	55204	#FFE4B3,black	#FFA07A,black		#FFE4B3,black		#E0FFFF,black	GOLPH3L	55204	chr1	150618701	150669672	3171	-	NM_018178	protein_coding	TSS5161	P23829	FLJ10687|GPP34R	golgi phosphoprotein 3 like	GOLPH3L
1412	HORMAD1	1	1	1	1	1	1	0	0	0	0	0	0	0	0	84072							HORMAD1	84072	chr1	150670535	150693364	1898	-	NM_032132	protein_coding	TSS1893	P31493	CT46|DKFZp434A1315|NOHMA|RP11-363I22.1	HORMA domain containing 1	HORMAD1
1413	CTSS	1.23676	1.56062	0.485932	1.26186	0.392906	0.31137	2.30294	2.60951	2.94506	1.26176	21	16	22	6	1520		#FFA07A,black	#87CEEB,black	#FFE4B3,black	#87CEEB,black	#87CEEB,black	CTSS	1520	chr1	150702672	150738433	4107	-	NM_001199739	protein_coding	TSS18028	P20388	MGC3886	cathepsin S	CTSS
1414	CTSK	0.79387	0.530113	0.872335	0.667758	1.09884	1.64556	5.8047	5.47168	4.88908	5.60766	293	136	94	205	1513	#E0FFFF,black	#B0E0E6,black		#E0FFFF,black		#FFA07A,black	CTSK	1513	chr1	150768684	150780917	1810	-	NM_000396	protein_coding	TSS2592	P7595	CTS02|CTSO|CTSO1|CTSO2|MGC23107|PKND|PYCD	cathepsin K	CTSK
1415	ARNT	1.28803	1.04766	1.384	0.813383	1.07451	1.32104	4.63198	4.99714	4.69915	5.10082	127	97	82	143	405	#FFE4B3,black		#FFE4B3,black			#FFE4B3,black	ARNT	405	chr1	150782181	150849244	4919	-	NM_178427	protein_coding	TSS22987	P32408	HIF-1beta|HIF1B|HIF1BETA|TANGO|bHLHe2	aryl hydrocarbon receptor nuclear translocator	ARNT
1416	SETDB1	1.41566	0.66912	0.894292	0.472656	0.631715	1.33652	5.11791	5.61939	4.53825	4.95673	180	151	73	129	9869	#FFE4B3,black	#E0FFFF,black		#87CEEB,black	#B0E0E6,black	#FFE4B3,black	SETDB1	9869	chr1	150898815	150937220	4887	+	NM_001243491	protein_coding	TSS4564	P16576	ESET|H3-K9-HMTase4|KG1T|KIAA0067|KMT1E	SET domain bifurcated 1	SETDB1
1417	CERS2	0.969129	1.5635	0.982671	1.6133	1.01397	0.628509	6.10487	6.05963	6.74964	6.07965	362	206	350	286	29956		#FFA07A,black		#FFA07A,black		#B0E0E6,black	CERS2	29956	chr1	150937649	150947479	2504	-	NM_022075	protein_coding	TSS21617	P10995	.	ceramide synthase 2	CERS2
1418	ANXA9	1	1	1	1	1	1	0	0	0	0	0	0	0	0	8416							ANXA9	8416	chr1	150954499	150968114	1824	+	NM_003568	protein_coding	TSS4232	P19680	ANX31	annexin A9	ANXA9
1419	FAM63A	0.38389	1.88686	1.03699	4.9151	2.70126	0.549585	1.78061	0.399373	2.69659	1.83301	13	1	18	11	55793	#87CEEB,black	#FFA07A,black		#FF4500,black	#FF6347,black	#B0E0E6,black	FAM63A	55793	chr1	150969301	150980854	2330	-	NM_001163258	protein_coding	TSS25977	P29940	FLJ11280|FLJ43504|RP11-316M1.5	family with sequence similarity 63 member A	FAM63A
1420	PRUNE	0.729345	0.757224	0.933186	1.03823	1.27949	1.23238	3.982	3.52668	3.5808	3.88224	79	33	36	59	58497	#E0FFFF,black	#E0FFFF,black			#FFE4B3,black		PRUNE	58497	chr1	150980867	151008189	3083	+	NR_130132	.	TSS26403	.	DRES-17|DRES17|HTCD37	prune exopolyphosphatase	PRUNE
1421	BNIPL	0.727418	0.727418	0.727418	1	1	1	0.459143	0	0	0	2	0	0	0	149428	#E0FFFF,black	#E0FFFF,black	#E0FFFF,black				BNIPL	149428	chr1	151009029	151020076	2508	+	NM_001159642	protein_coding	TSS12642	P33642	BNIP-S|BNIPL-1|BNIPL-2|PP753	BCL2 /adenovirus E1B 19kD interacting protein like	BNIPL
1422	C1orf56	1.13592	0.657829	0.803875	0.579113	0.707683	1.22201	6.13979	6.32365	5.53557	5.82483	371	248	149	239	54964		#B0E0E6,black		#B0E0E6,black	#E0FFFF,black		C1orf56	54964	chr1	151020259	151023871	2028	+	NM_017860	protein_coding	TSS10731	P18976	FLJ20519|RP11-316M1.9	chromosome 1 open reading frame 56	C1orf56
1423	CDC42SE1	1.07765	0.644905	0.725396	0.598437	0.673128	1.12481	6.36309	6.47098	5.73025	5.89993	434	275	171	252	56882		#B0E0E6,black	#E0FFFF,black	#B0E0E6,black	#E0FFFF,black		CDC42SE1	56882	chr1	151023447	151032125	3183	-	NM_001038707	protein_coding	TSS14615	P13485	SCIP1|SPEC1	CDC42 small effector 1	CDC42SE1
1424	MLLT11	1.08342	1.00813	1.33075	0.930512	1.2283	1.32002	4.40838	4.52397	4.42007	4.82063	108	69	67	117	10962			#FFE4B3,black			#FFE4B3,black	MLLT11	10962	chr1	151032151	151040973	2158	+	NM_006818	protein_coding	TSS17122	P8509	AF1Q|RP11-316M1.10	myeloid /lymphoid or mixed-lineage leukemia	MLLT11
1425	GABPB2	0.588088	1.51186	0.817711	2.57081	1.39046	0.540863	2.45857	1.69267	3.05489	2.16823	24	7	24	15	126626	#B0E0E6,black	#FFA07A,black		#FF6347,black	#FFE4B3,black	#B0E0E6,black	GABPB2	126626	chr1	151043080	151091007	1953	+	NM_144618	protein_coding	TSS22939	P14330	MGC29891	GA binding protein transcription factor beta subunit 2	GABPB2
1426	SEMA6C	1.9568	2.21838	1.69894	1.13367	0.868223	0.76585	0	0.968499	1.1495	0.764637	0	3	4	3	10500	#FFA07A,black	#FF6347,black	#FFA07A,black			#E0FFFF,black	SEMA6C	10500	chr1	151104163	151119140	4022	-	NM_030913	protein_coding	TSS3428	P28585	SEMAY|m-SemaY|m-SemaY2	semaphorin 6C	SEMA6C
1427	TNFAIP8L2-SCNM1	1.4703	1.57717	1.06961	1.07269	0.72748	0.678184	5.46861	6.02472	6.12595	5.56569	231	201	226	199	100534012	#FFE4B3,black	#FFA07A,black			#E0FFFF,black	#E0FFFF,black	TNFAIP8L2-SCNM1	100534012	chr1	151129105	151142773	1948	+	NM_001204848	protein_coding	TSS25604	P11804	.	TNFAIP8L2-SCNM1 readthrough	TNFAIP8L2-SCNM1
1428	TNFAIP8L2	1.63787	1	1	0.610549	0.610549	1	0	0.71182	0	0	0	2	0	0	79626	#FFA07A,black			#B0E0E6,black	#B0E0E6,black		TNFAIP8L2	79626	chr1	151129105	151132225	1178	+	NM_024575	protein_coding	TSS25604	P18781	FLJ23467|TIPE2	TNF alpha induced protein 8 like 2	TNFAIP8L2
1429	LYSMD1	1.25671	1.67476	1.44009	1.33265	1.14592	0.859879	2.55371	2.88337	3.29767	3.07987	26	20	29	32	388695	#FFE4B3,black	#FFA07A,black	#FFE4B3,black	#FFE4B3,black			LYSMD1	388695	chr1	151132224	151138424	2656	-	NM_001136543	protein_coding	TSS10387	P19255	MGC35223|RP11-68I18.5	LysM domain containing 1	LYSMD1
1430	SCNM1	1.28961	1.10721	0.550682	0.85856	0.427015	0.497361	3.23746	3.60439	3.38438	2.37675	45	35	31	18	79005	#FFE4B3,black		#B0E0E6,black		#87CEEB,black	#87CEEB,black	SCNM1	79005	chr1	151138498	151140814	327	+	NM_024041	protein_coding	TSS24131	P2504	MGC3180	sodium channel modifier 1	SCNM1
1431	TMOD4	0.727418	0.727418	0.727418	1	1	1	0.459143	0	0	0	2	0	0	0	29765	#E0FFFF,black	#E0FFFF,black	#E0FFFF,black				TMOD4	29765	chr1	151142463	151148547	1322	-	NM_013353	protein_coding	TSS2236	P30665	DKFZp779I0852|SK-TMOD	tropomodulin 4	TMOD4
1432	VPS72	1.45443	1.75422	0.95314	1.20612	0.655335	0.54334	5.32764	5.8681	6.13848	5.2584	209	180	228	160	6944	#FFE4B3,black	#FFA07A,black			#B0E0E6,black	#B0E0E6,black	VPS72	6944	chr1	151148776	151162689	1407	-	NM_001271088	protein_coding	TSS2205	P13023	CFL1|Swc2|TCFL1|YL-1|YL1	vacuolar protein sorting 72 homolog	VPS72
1433	PIP5K1A	0.631318	0.73245	1.12424	1.16019	1.78079	1.53491	5.49282	4.82926	5.04362	5.66178	235	86	105	213	8394	#B0E0E6,black	#E0FFFF,black			#FFA07A,black	#FFA07A,black	PIP5K1A	8394	chr1	151171021	151222007	3839	+	NM_003557	protein_coding	TSS7557	P10861	.	phosphatidylinositol-4-phosphate 5-kinase type 1 alpha	PIP5K1A
1434	PSMD4	1.23072	1.53181	0.93507	1.24464	0.759774	0.610434	7.90846	8.20797	8.5237	7.81161	1277	924	1205	960	5710		#FFA07A,black			#E0FFFF,black	#B0E0E6,black	PSMD4	5710	chr1	151227197	151239954	1331	+	NM_002810	protein_coding	TSS231	P8424	AF|AF-1|ASF|MCB1|Rpn10|S5A|pUB-R5	proteasome 26S subunit, non-ATPase 4	PSMD4
1435	ZNF687	0.890814	1.47044	1.21332	1.65067	1.36204	0.825143	3.982	3.8152	4.53825	4.26097	79	41	73	78	57592		#FFE4B3,black		#FFA07A,black	#FFE4B3,black		ZNF687	57592	chr1	151254031	151264381	5534	+	NM_001304764	protein_coding	TSS9648	P4638	DKFZp781I1719|KIAA1441	zinc finger protein 687	ZNF687
1436	PI4KB	1.14679	1.76299	1.04368	1.53732	0.910091	0.591997	5.39343	5.59103	6.21145	5.45511	219	148	240	184	5298		#FFA07A,black		#FFA07A,black		#B0E0E6,black	PI4KB	5298	chr1	151264273	151300133	4296	-	NM_001198775	protein_coding	TSS31569	P5985	NPIK|PI4K-BETA|PI4K92|PI4KBETA|PI4KIIIBETA|PIK4CB	phosphatidylinositol 4-kinase beta	PI4KB
1437	RFX5	0.305453	1.01417	0.501705	3.32021	1.64249	0.494696	3.08653	1.37555	3.10683	2.09144	40	5	25	14	5993	#87CEEB,black		#B0E0E6,black	#FF6347,black	#FFA07A,black	#87CEEB,black	RFX5	5993	chr1	151313116	151319769	3736	-	NM_001025603	protein_coding	TSS4799	P36139	.	regulatory factor X5	RFX5
1438	GBAT2	1.19142	0.727418	0.727418	0.610549	0.610549	1	0.459143	0.71182	0	0	2	2	0	0	101927886		#E0FFFF,black	#E0FFFF,black	#B0E0E6,black	#B0E0E6,black		GBAT2	101927886	chr1	151319486	151320367	439	+	NR_131972	lncRNA	TSS7889	.	.	glioblastoma multiforme-associated transcript 2	GBAT2
1439	SELENBP1	0.988042	1.6489	0.951207	1.66885	0.962719	0.576875	4.67494	4.65758	5.39644	4.60277	131	76	135	100	8991		#FFA07A,black		#FFA07A,black		#B0E0E6,black	SELENBP1	8991	chr1	151336778	151345210	1753	-	NM_001258288	protein_coding	TSS19391	P2938	FLJ13813|LPSB|SBP56|SP56|hSBP|hSP56	selenium binding protein 1	SELENBP1
1440	PSMB4	1.04405	1.51181	1.00805	1.44803	0.965517	0.666781	7.57023	7.63242	8.16651	7.58179	1009	619	940	818	5692		#FFA07A,black		#FFE4B3,black		#E0FFFF,black	PSMB4	5692	chr1	151372041	151374412	925	+	NM_002796	protein_coding	TSS13357	P1560	HN3|HsN3|PROS-26|PROS26	proteasome subunit beta 4	PSMB4
1441	POGZ	0.725648	0.368071	1.06999	0.507231	1.47453	2.90701	4.5989	4.13624	3.15695	4.69649	124	52	26	107	23126	#E0FFFF,black	#87CEEB,black		#B0E0E6,black	#FFE4B3,black	#FF6347,black	POGZ	23126	chr1	151375200	151431941	6599	-	NM_001194938	protein_coding	TSS27157	P18563	KIAA0461|MGC71543|SUHW5|ZNF280E|ZNF635|ZNF635m	pogo transposable element with ZNF domain	POGZ
1442	CGN	0.640169	0.640169	0.640169	1	1	1	0.643475	0	0	0	3	0	0	0	57530	#B0E0E6,black	#B0E0E6,black	#B0E0E6,black				CGN	57530	chr1	151483862	151511167	5101	+	NM_020770	protein_coding	TSS5382	P8611	DKFZp779N1112|FLJ39281|KIAA1319	cingulin	CGN
1443	TUFT1	1.11796	1.34769	1.11243	1.20549	0.99505	0.825434	3.83822	3.99909	4.26871	3.99193	71	47	60	64	7286		#FFE4B3,black					TUFT1	7286	chr1	151512781	151556053	3362	+	NM_020127	protein_coding	TSS27417	P3145	.	tuftelin 1	TUFT1
1444	SNX27	0.401148	0.586115	0.991719	1.4611	2.4722	1.69202	4.84447	3.52668	4.07373	4.83247	148	33	52	118	81609	#87CEEB,black	#B0E0E6,black		#FFE4B3,black	#FF6347,black	#FFA07A,black	SNX27	81609	chr1	151584662	151671559	7085	+	NM_030918	protein_coding	TSS30133	P29242	KIAA0488|MGC126871|MGC126873|MGC20471|MRT1|MY014	sorting nexin family member 27	SNX27
1445	CELF3	1.31893	1	1	0.758188	0.758188	1	0	0.399373	0	0	0	1	0	0	11189	#FFE4B3,black			#E0FFFF,black	#E0FFFF,black		CELF3	11189	chr1	151672534	151689296	6291	-	NM_001291106	protein_coding	TSS15275	P17481	BRUNOL1|CAGH4|ERDA4|MGC57297|TNRC4	CUGBP, Elav-like family member 3	CELF3
1446	RIIAD1	1	1	1	1	1	1	0	0	0	0	0	0	0	0	284485							RIIAD1	284485	chr1	151694013	151702082	455	+	NM_001144956	protein_coding	TSS7697	P10860	.	regulatory subunit of type II PKA R-subunit (RIIa) domain containing 1	RIIAD1
1447	MRPL9	1.23322	0.583616	1.03627	0.473245	0.840292	1.7756	6.21449	6.51692	5.43758	6.26588	391	284	139	326	65005		#B0E0E6,black		#87CEEB,black		#FFA07A,black	MRPL9	65005	chr1	151732119	151736392	1845	-	NM_001300733	protein_coding	TSS6947	P24930	L9mt	mitochondrial ribosomal protein L9	MRPL9
1448	OAZ3	0.896407	1.26536	0.317983	1.41159	0.354731	0.251299	2.76728	2.60951	3.10683	1.1143	31	16	25	5	51686		#FFE4B3,black	#87CEEB,black	#FFE4B3,black	#87CEEB,black	#87CEEB,black	OAZ3	51686	chr1	151735445	151743806	1172	+	NM_001134939	protein_coding	TSS17701	P336	AZ3|OAZ-t|TISP15	ornithine decarboxylase antizyme 3	OAZ3
1449	TDRKH	2.65702	0.516312	0.516312	0.19432	0.19432	1	0.953685	2.36349	0	0	5	13	0	0	11022	#FF6347,black	#B0E0E6,black	#B0E0E6,black	#00BFFF,black	#00BFFF,black		TDRKH	11022	chr1	151744041	151763010	3540	-	NM_006862	protein_coding	TSS34060	P26362	TDRD2	tudor and KH domain containing	TDRKH
1450	LINGO4	1	1	1	1	1	1	0	0	0	0	0	0	0	0	339398							LINGO4	339398	chr1	151772740	151777918	2667	-	NM_001004432	protein_coding	TSS10024	P15069	DAAT9248|LRRN6D|PRO34002	leucine rich repeat and Ig domain containing 4	LINGO4
1451	RORC	1	1	1	1	1	1	0	0	0	0	0	0	0	0	6097							RORC	6097	chr1	151778547	151804348	3214	-	NM_001001523	protein_coding	TSS17703	P14225	MGC129539|NR1F3|RORG|RZR-GAMMA|RZRG|TOR	RAR related orphan receptor C	RORC
1452	C2CD4D	1	1	1	1	1	1	0	0	0	0	0	0	0	0	100191040							C2CD4D	100191040	chr1	151810339	151813033	1713	-	NM_001136003	protein_coding	TSS33231	P22390	FAM148D|MGC189742	C2 calcium-dependent domain containing 4D	C2CD4D
1453	LOC100132111	1	1	1	1	1	1	0	0	0	0	0	0	0	0	100132111							LOC100132111	100132111	chr1	151810945	151816641	761	+	NR_024237	lncRNA	TSS2749	.	.	uncharacterized LOC100132111	LOC100132111
1454	THEM5	1	1	1	1	1	1	0	0	0	0	0	0	0	0	284486							THEM5	284486	chr1	151819577	151826173	1146	-	NM_182578	protein_coding	TSS12202	P21037	FLJ37964|MGC126659|MGC138444	thioesterase superfamily member 5	THEM5
1455	THEM4	1.3081	0.590594	1.22229	0.451489	0.934399	2.06959	3.5226	3.91007	2.76284	3.81218	56	44	19	56	117145	#FFE4B3,black	#B0E0E6,black		#87CEEB,black		#FF6347,black	THEM4	117145	chr1	151843343	151882361	5171	-	NM_053055	protein_coding	TSS13685	P35144	CTMP|MGC29636	thioesterase superfamily member 4	THEM4
1456	S100A10	0.95111	1.19722	0.754101	1.25876	0.792865	0.629878	9.52177	9.44945	9.78146	9.1146	3918	2189	2886	2375	6281			#E0FFFF,black	#FFE4B3,black	#E0FFFF,black	#B0E0E6,black	S100A10	6281	chr1	151955386	151966714	1055	-	NM_002966	protein_coding	TSS34070	P28657	42C|ANX2L|ANX2LG|CAL1L|CLP11|Ca[1]|GP11|MGC111133|P11|p10	S100 calcium binding protein A10	S100A10
1457	NBPF18P	1	1	1	1	1	1	0	0	0	0	0	0	0	0	441908							NBPF18P	441908	chr1	151990754	151994985	1004	+	NR_103561	misc_RNA	TSS22487	.	.	neuroblastoma breakpoint family member 18, pseudogene	NBPF18P
1458	S100A11	0.875287	1.1621	0.757506	1.32768	0.865437	0.651843	10.4357	10.2435	10.6525	10.035	7387	3798	5281	4499	6282			#E0FFFF,black	#FFE4B3,black		#B0E0E6,black	S100A11	6282	chr1	152004982	152009511	594	-	NM_005620	protein_coding	TSS14624	P5200	MLN70|S100C	S100 calcium binding protein A11	S100A11
1459	LOC100131107	1	1	1	1	1	1	0	0	0	0	0	0	0	0	100131107							LOC100131107	100131107	chr1	152051889	152053400	1512	-	NM_001310142	protein_coding	TSS13389	P32389	.	putative UPF0607 protein ENSP00000383783	LOC100131107
1460	TCHHL1	1	1	1	1	1	1	0	0	0	0	0	0	0	0	126637							TCHHL1	126637	chr1	152056620	152061540	3603	-	NM_001008536	protein_coding	TSS26013	P4935	S100A17|THHL1|basalin	trichohyalin like 1	TCHHL1
1461	TCHH	1	1	1	1	1	1	0	0	0	0	0	0	0	0	7062							TCHH	7062	chr1	152078793	152087930	6995	-	NM_007113	protein_coding	TSS10406	P2639	MGC157889|MGC157890|THH|THL|TRHY	trichohyalin	TCHH
[truncated: 24,276 more rows]

## Sheet: CON VS. LPS (252)
ID	Gene symbol	CON VS. LPS
[truncated: 252 more rows]

## Sheet: CON VS. PDLSC-CM (1326)
ID	Gene symbol	CON VS. PDLSC-CM
[truncated: 1,326 more rows]

[truncated: 1 more sheets: LPS VS. LPS+PDLSC-CM (776)]
