# Supplementary material for: Translating proteome and transcriptome dynamics of periodontal ligament stem cell-derived secretome/conditioned medium in an in vitro model of periodontitis
Source: BMC Oral Health. 2024 Mar 27;24:390. doi: 10.1186/s12903-024-04167-z (PMC10967149; doi:10.1186/s12903-024-04167-z)
Supplement: Supplementary file 4 — Supplementary Material 4. [file 12903_2024_4167_MOESM4_ESM.xlsx]

## Sheet: Common genes among conditions
Filter: 5	up-regulated		Filter: 2	down-regulated		Filter: 283	Contra-regulated
ID	Gene symbol		ID	Gene symbol		ID	Gene symbol
13778	SDPR		719	TCTEX1D4		26	ISG15
14859	PCMTD2		16637	NCK1-AS1		91	PRDM16
15464	APOL3					275	CROCCP3
16639	IL20RB					622	MACF1
18162	LIFR					623	KIAA0754
						728	MUTYH
						792	TTC39A
						906	TCTEX1D1
						1033	LRRC8D
						1048	RPAP2
						1052	FAM69A
						1107	EXTL2
						1120	AMY2B
						1227	SLC16A1-AS1
						1231	MAGI3
						1259	SLC22A15
						1394	VPS45
						1613	PAQR6
						1745	HSPA6
						1861	SNORD81
						1916	XPR1
						1939	NMNAT2
						1987	CFHR1
						2086	TMEM81
						2158	INTS7
						2459	PGBD2
						2467	IDI2
						2519	TAF3
						2542	CAMK1D
						2624	APBB1IP
						2878	ADAMTS14
						2901	NUDT13
						2912	USP54
						3091	ENTPD1
						3104	C10orf12
						3131	PYROXD2
						3140	COX15
						3319	FGFR2
						3434	B4GALNT4
						3643	OLFML1
						3668	C11orf16
						3809	ELP4
						3840	PDHX
						3927	PTPRJ
						4106	DAGLA
						4185	MACROD1
						4226	CDCA5
						4307	C11orf80
						4461	ACER3
						4490	FAM181B
						4509	CCDC81
						4570	SESN3
						4586	CEP126
						4635	EXPH5
						5137	HTR7P1
						5226	FAR2
						5247	BICD1
						5268	PRICKLE1
						5386	ACVRL1
						5597	AVIL
						5634	HELB
						5783	SLC9A7P1
						5951	RNFT2
						6196	ATP8A2
						6244	MEDAG
						6561	UBAC2-AS1
						6766	HAUS4
						6777	HOMEZ
						6919	FANCM
						6941	CDKL1
						6975	GCH1
						7047	AKAP5
						7065	GPHN
						7199	CEP128
						7413	ZBTB42
						7449	LOC646214
						7660	SRP14-AS1
						7783	SLC24A5
						7816	LYSMD2
						7826	MYO5A
						7927	DIS3L
						7928	TIPIN
						7951	CALML4
						7999	NPTN-IT1
						8156	SCAND2P
						8232	FAM174B
						8409	C16orf59
						8441	THOC6
						8545	SHISA9
						8606	ACSM3
						8695	ATP2A1-AS1
						8714	LOC388242
						8831	NETO2
						9174	WFDC1
						9461	TNFSF13
						9568	ZNF286A
						9646	RNF112
						9681	LYRM9
						9791	NLE1
						9801	PEX12
						9824	CCL4L2
						9963	KRT34
						10088	CCDC103
						10101	MAP3K14
						10129	ITGB3
						10282	TRIM37
						10287	YPEL2
						10413	SOX9
						10420	C17orf80
						10514	ST6GALNAC2
						10602	SLC25A10
						10620	LRRC45
						10713	LAMA1
						10741	IMPA2
						10761	ZNF519
						10819	TRAPPC8
						10823	GAREM
						10842	MOCOS
						11010	MBP
						11126	ZNF554
						11246	INSR
						11377	CCDC151
						11398	ZNF788
						11572	RAB3A
						11828	ZNF540
						12016	LOC100505715
						12018	ZNF221
						12034	ZNF285
						12071	FOSB
						12105	CCDC8
						12405	ZNF761
						12538	ZNF805
						12560	ZNF154
						12565	FKBP1AP1
						12576	ZNF135
						12769	MAPRE3
						12848	RASGRP3
						12879	DHX57
						12889	SLC8A1-AS1
						12989	AHSA2
						13091	PRADC1
						13135	SEMA4F
						13234	LINC00342
						13414	CCDC93
						13436	CLASP1
						13456	SAP130
						13457	UGGT1
						13491	WTH3DI
						13553	RBM43
						13561	STAM2
						13585	LOC643072
						13660	METTL8
						13834	ALS2CR11
						13868	ZDBF2
						13881	PLEKHM3
						14018	TM4SF20
						14497	EDEM2
						14546	TTI1
						14712	NFATC2
						14783	TAF4
						14791	LAMA5
						14807	DPH3P1
						14833	STMN3
						14970	MRAP
						14978	PAXBP1-AS1
						15145	LINC01547
						15149	SSR4P1
						15160	LOC101928796
						15236	TANGO2
						15406	MTFP1
						15497	PDXP
						15590	CCDC134
						15658	LINC00899
						15659	PRR34
						15841	BTD
						15843	GALNT15
						15850	TBC1D5
						15907	TMPPE
						15937	ACVR2B
						16095	KLHDC8B
						16173	POC1A
						16224	ARHGEF3
						16287	MITF
						16373	ZBTB11
						16424	SLC35A5
						16425	LINC01279
						16552	MCM2
						16564	GATA2-AS1
						16642	CLDN18
						16646	ARMC8
						16725	EIF2A
						16878	TTC14
						17074	PDE6B
						17232	TAPT1
						17260	ZCCHC4
						17313	LIMCH1
						17337	NFXL1
						17456	DCK
						17545	HPSE
						17633	MANBA
						17661	SGMS2
						17692	ANK2
						17697	TRAM1L1
						17701	SNORA24
						17787	RNF150
						17859	GUCY1B3
						18087	FAM105A
						18179	CARD6
						18263	PDE4D
						18298	LOC101928794
						18313	MARVELD2
						18337	PTCD2
						18425	SCARNA18
						18439	TMEM161B-AS1
						18475	ERAP2
						18572	SNX24
						18677	KLHL3
						19165	SLC22A23
						19222	ADTRP
						19263	CASC15
						19331	LOC285819
						19354	HIST1H2AI
						19363	HIST1H1B
						19437	HCG17
						19468	PSORS1C1
						19625	SCUBE3
						19740	CUL9
						19749	LRRC73
						19882	SDHAF4
						19893	KHDC1
						19917	PHIP
						20056	CDK19
						20109	MCM9
						20120	SMPDL3A
						20343	LOC729603
						20409	FAM120B
						21660	RBAK
						21693	ZNF12
						21703	UMAD1
						21959	HUS1
						22182	CLDN12
						22203	VPS50
						22250	CPSF4
						22559	CHRM2
						22578	LOC100129148
						22666	CNTNAP2
						22977	NEFM
						23019	DCTN6
						23020	RBPMS-AS1
						23081	SFRP1
						23192	ADHFE1
						23242	LY96
						23434	NOV
						23450	TBC1D31
						23654	VLDLR
						23665	CDC37L1-AS1
						23765	C9orf72
						24196	FAM206A
						24209	MUSK
						24273	MEGF9
						24292	RBM18
						24343	ZBTB34
						24356	TTC16
						24357	TOR2A
						24396	CCBL1
						24445	NTNG2
						24560	SAPCD2
						24622	PPP2R3B
						24657	PNPLA4
						24740	RPS6KA3
						24813	LOC101927476
						24816	CXorf38
						25256	COL4A5
						25305	SLC25A5-AS1
						25317	AKAP14
						25325	NKAPP1
						25370	RAB33A
						25375	FAM45B
						25385	RAP2C-AS1
						25399	FAM122C
						25581	GAB3
						25605	VAMP7
						25735	VAMP7
